# Supplementary material for: Loss of Fsr quorum sensing promotes biofilm formation and worsens outcomes in enterococcal infective endocarditis
Source: Nat Commun. 2026 Jan 14;17:1668. doi: 10.1038/s41467-026-68366-8 (PMC12909850; doi:10.1038/s41467-026-68366-8)
Supplement: Supplementary file 6 — Supplementary Data 4 [file 41467_2026_68366_MOESM6_ESM.xlsx]

## Sheet: IL1b_0h_target-search
ScanF	z	XCorr	&#916;Corr	# Ions	# Ions Link	Reference	Reference Link	Redun	Redun Link	Peptide	Peptide Link	Start Position	End Position	Gene Symbol	Max
9521	2	2.929	0.614	13/20	/core/www/modules//sdig/index.php?run_id=98861&search_id=100375&scans_id=98857&peptide_id=19817&scanf=9521&charge=2&value=13/20	sp|P01584|IL1B_HUMAN	/core/www/modules//consensus/?run_id=98861&search_id=100375&scans_id=98857&peptide_id=19817&scanf=9521&charge=2&value=sp|P01584|IL1B_HUMAN	0	/core/www/modules/match_peptides/blast_html4.php?run_id=98861&search_id=100375&scans_id=98857&peptide_id=19817&scanf=9521&charge=2&value=0	K.SLVM*SGPYELK.A	/core/www/modules/show_out/show_out_wrapper.php?run_id=98861&search_id=100375&scans_id=98857&peptide_id=19817&scanf=9521&charge=2&value=K.SLVM*SGPYELK.A	133	143	IL1B	705100000
9756	2	2.155	0.83	2025-10-20	/core/www/modules//sdig/index.php?run_id=98861&search_id=100375&scans_id=98857&peptide_id=20038&scanf=9756&charge=2&value=10/20	sp|P01584|IL1B_HUMAN	/core/www/modules//consensus/?run_id=98861&search_id=100375&scans_id=98857&peptide_id=20038&scanf=9756&charge=2&value=sp|P01584|IL1B_HUMAN	0	/core/www/modules/match_peptides/blast_html4.php?run_id=98861&search_id=100375&scans_id=98857&peptide_id=20038&scanf=9756&charge=2&value=0	K.SLVM*SGPYELK.A	/core/www/modules/show_out/show_out_wrapper.php?run_id=98861&search_id=100375&scans_id=98857&peptide_id=20038&scanf=9756&charge=2&value=K.SLVM*SGPYELK.A	133	143	IL1B	705100000
9862	2	3.622	0.678	16/20	/core/www/modules//sdig/index.php?run_id=98861&search_id=100375&scans_id=98857&peptide_id=20139&scanf=9862&charge=2&value=16/20	sp|P01584|IL1B_HUMAN	/core/www/modules//consensus/?run_id=98861&search_id=100375&scans_id=98857&peptide_id=20139&scanf=9862&charge=2&value=sp|P01584|IL1B_HUMAN	0	/core/www/modules/match_peptides/blast_html4.php?run_id=98861&search_id=100375&scans_id=98857&peptide_id=20139&scanf=9862&charge=2&value=0	K.SLVM*SGPYELK.A	/core/www/modules/show_out/show_out_wrapper.php?run_id=98861&search_id=100375&scans_id=98857&peptide_id=20139&scanf=9862&charge=2&value=K.SLVM*SGPYELK.A	133	143	IL1B	705100000
9964	2	3.134	0.795	17/20	/core/www/modules//sdig/index.php?run_id=98861&search_id=100375&scans_id=98857&peptide_id=20230&scanf=9964&charge=2&value=17/20	sp|P01584|IL1B_HUMAN	/core/www/modules//consensus/?run_id=98861&search_id=100375&scans_id=98857&peptide_id=20230&scanf=9964&charge=2&value=sp|P01584|IL1B_HUMAN	0	/core/www/modules/match_peptides/blast_html4.php?run_id=98861&search_id=100375&scans_id=98857&peptide_id=20230&scanf=9964&charge=2&value=0	K.SLVM*SGPYELK.A	/core/www/modules/show_out/show_out_wrapper.php?run_id=98861&search_id=100375&scans_id=98857&peptide_id=20230&scanf=9964&charge=2&value=K.SLVM*SGPYELK.A	133	143	IL1B	705100000
10064	2	2.954	0.794	17/20	/core/www/modules//sdig/index.php?run_id=98861&search_id=100375&scans_id=98857&peptide_id=563&scanf=10064&charge=2&value=17/20	sp|P01584|IL1B_HUMAN	/core/www/modules//consensus/?run_id=98861&search_id=100375&scans_id=98857&peptide_id=563&scanf=10064&charge=2&value=sp|P01584|IL1B_HUMAN	0	/core/www/modules/match_peptides/blast_html4.php?run_id=98861&search_id=100375&scans_id=98857&peptide_id=563&scanf=10064&charge=2&value=0	K.SLVM*SGPYELK.A	/core/www/modules/show_out/show_out_wrapper.php?run_id=98861&search_id=100375&scans_id=98857&peptide_id=563&scanf=10064&charge=2&value=K.SLVM*SGPYELK.A	133	143	IL1B	705100000
10171	2	3.082	0.848	15/20	/core/www/modules//sdig/index.php?run_id=98861&search_id=100375&scans_id=98857&peptide_id=667&scanf=10171&charge=2&value=15/20	sp|P01584|IL1B_HUMAN	/core/www/modules//consensus/?run_id=98861&search_id=100375&scans_id=98857&peptide_id=667&scanf=10171&charge=2&value=sp|P01584|IL1B_HUMAN	0	/core/www/modules/match_peptides/blast_html4.php?run_id=98861&search_id=100375&scans_id=98857&peptide_id=667&scanf=10171&charge=2&value=0	K.SLVM*SGPYELK.A	/core/www/modules/show_out/show_out_wrapper.php?run_id=98861&search_id=100375&scans_id=98857&peptide_id=667&scanf=10171&charge=2&value=K.SLVM*SGPYELK.A	133	143	IL1B	705100000
10267	2	3.2	0.787	16/20	/core/www/modules//sdig/index.php?run_id=98861&search_id=100375&scans_id=98857&peptide_id=762&scanf=10267&charge=2&value=16/20	sp|P01584|IL1B_HUMAN	/core/www/modules//consensus/?run_id=98861&search_id=100375&scans_id=98857&peptide_id=762&scanf=10267&charge=2&value=sp|P01584|IL1B_HUMAN	0	/core/www/modules/match_peptides/blast_html4.php?run_id=98861&search_id=100375&scans_id=98857&peptide_id=762&scanf=10267&charge=2&value=0	K.SLVM*SGPYELK.A	/core/www/modules/show_out/show_out_wrapper.php?run_id=98861&search_id=100375&scans_id=98857&peptide_id=762&scanf=10267&charge=2&value=K.SLVM*SGPYELK.A	133	143	IL1B	705100000
10370	2	3.045	0.787	16/20	/core/www/modules//sdig/index.php?run_id=98861&search_id=100375&scans_id=98857&peptide_id=864&scanf=10370&charge=2&value=16/20	sp|P01584|IL1B_HUMAN	/core/www/modules//consensus/?run_id=98861&search_id=100375&scans_id=98857&peptide_id=864&scanf=10370&charge=2&value=sp|P01584|IL1B_HUMAN	0	/core/www/modules/match_peptides/blast_html4.php?run_id=98861&search_id=100375&scans_id=98857&peptide_id=864&scanf=10370&charge=2&value=0	K.SLVM*SGPYELK.A	/core/www/modules/show_out/show_out_wrapper.php?run_id=98861&search_id=100375&scans_id=98857&peptide_id=864&scanf=10370&charge=2&value=K.SLVM*SGPYELK.A	133	143	IL1B	705100000
10494	2	2.802	0.74	16/20	/core/www/modules//sdig/index.php?run_id=98861&search_id=100375&scans_id=98857&peptide_id=988&scanf=10494&charge=2&value=16/20	sp|P01584|IL1B_HUMAN	/core/www/modules//consensus/?run_id=98861&search_id=100375&scans_id=98857&peptide_id=988&scanf=10494&charge=2&value=sp|P01584|IL1B_HUMAN	0	/core/www/modules/match_peptides/blast_html4.php?run_id=98861&search_id=100375&scans_id=98857&peptide_id=988&scanf=10494&charge=2&value=0	K.SLVM*SGPYELK.A	/core/www/modules/show_out/show_out_wrapper.php?run_id=98861&search_id=100375&scans_id=98857&peptide_id=988&scanf=10494&charge=2&value=K.SLVM*SGPYELK.A	133	143	IL1B	705100000
10610	2	3.105	0.796	16/20	/core/www/modules//sdig/index.php?run_id=98861&search_id=100375&scans_id=98857&peptide_id=1107&scanf=10610&charge=2&value=16/20	sp|P01584|IL1B_HUMAN	/core/www/modules//consensus/?run_id=98861&search_id=100375&scans_id=98857&peptide_id=1107&scanf=10610&charge=2&value=sp|P01584|IL1B_HUMAN	0	/core/www/modules/match_peptides/blast_html4.php?run_id=98861&search_id=100375&scans_id=98857&peptide_id=1107&scanf=10610&charge=2&value=0	K.SLVM*SGPYELK.A	/core/www/modules/show_out/show_out_wrapper.php?run_id=98861&search_id=100375&scans_id=98857&peptide_id=1107&scanf=10610&charge=2&value=K.SLVM*SGPYELK.A	133	143	IL1B	705100000
10715	2	3.113	0.739	15/20	/core/www/modules//sdig/index.php?run_id=98861&search_id=100375&scans_id=98857&peptide_id=1213&scanf=10715&charge=2&value=15/20	sp|P01584|IL1B_HUMAN	/core/www/modules//consensus/?run_id=98861&search_id=100375&scans_id=98857&peptide_id=1213&scanf=10715&charge=2&value=sp|P01584|IL1B_HUMAN	0	/core/www/modules/match_peptides/blast_html4.php?run_id=98861&search_id=100375&scans_id=98857&peptide_id=1213&scanf=10715&charge=2&value=0	K.SLVM*SGPYELK.A	/core/www/modules/show_out/show_out_wrapper.php?run_id=98861&search_id=100375&scans_id=98857&peptide_id=1213&scanf=10715&charge=2&value=K.SLVM*SGPYELK.A	133	143	IL1B	705100000
10835	2	3.404	0.721	16/20	/core/www/modules//sdig/index.php?run_id=98861&search_id=100375&scans_id=98857&peptide_id=1334&scanf=10835&charge=2&value=16/20	sp|P01584|IL1B_HUMAN	/core/www/modules//consensus/?run_id=98861&search_id=100375&scans_id=98857&peptide_id=1334&scanf=10835&charge=2&value=sp|P01584|IL1B_HUMAN	0	/core/www/modules/match_peptides/blast_html4.php?run_id=98861&search_id=100375&scans_id=98857&peptide_id=1334&scanf=10835&charge=2&value=0	K.SLVM*SGPYELK.A	/core/www/modules/show_out/show_out_wrapper.php?run_id=98861&search_id=100375&scans_id=98857&peptide_id=1334&scanf=10835&charge=2&value=K.SLVM*SGPYELK.A	133	143	IL1B	705100000
10952	2	2.874	0.784	15/20	/core/www/modules//sdig/index.php?run_id=98861&search_id=100375&scans_id=98857&peptide_id=1451&scanf=10952&charge=2&value=15/20	sp|P01584|IL1B_HUMAN	/core/www/modules//consensus/?run_id=98861&search_id=100375&scans_id=98857&peptide_id=1451&scanf=10952&charge=2&value=sp|P01584|IL1B_HUMAN	0	/core/www/modules/match_peptides/blast_html4.php?run_id=98861&search_id=100375&scans_id=98857&peptide_id=1451&scanf=10952&charge=2&value=0	K.SLVM*SGPYELK.A	/core/www/modules/show_out/show_out_wrapper.php?run_id=98861&search_id=100375&scans_id=98857&peptide_id=1451&scanf=10952&charge=2&value=K.SLVM*SGPYELK.A	133	143	IL1B	705100000
11058	2	3.227	0.798	16/20	/core/www/modules//sdig/index.php?run_id=98861&search_id=100375&scans_id=98857&peptide_id=1556&scanf=11058&charge=2&value=16/20	sp|P01584|IL1B_HUMAN	/core/www/modules//consensus/?run_id=98861&search_id=100375&scans_id=98857&peptide_id=1556&scanf=11058&charge=2&value=sp|P01584|IL1B_HUMAN	0	/core/www/modules/match_peptides/blast_html4.php?run_id=98861&search_id=100375&scans_id=98857&peptide_id=1556&scanf=11058&charge=2&value=0	K.SLVM*SGPYELK.A	/core/www/modules/show_out/show_out_wrapper.php?run_id=98861&search_id=100375&scans_id=98857&peptide_id=1556&scanf=11058&charge=2&value=K.SLVM*SGPYELK.A	133	143	IL1B	705100000
11162	2	3.004	0.697	16/20	/core/www/modules//sdig/index.php?run_id=98861&search_id=100375&scans_id=98857&peptide_id=1663&scanf=11162&charge=2&value=16/20	sp|P01584|IL1B_HUMAN	/core/www/modules//consensus/?run_id=98861&search_id=100375&scans_id=98857&peptide_id=1663&scanf=11162&charge=2&value=sp|P01584|IL1B_HUMAN	0	/core/www/modules/match_peptides/blast_html4.php?run_id=98861&search_id=100375&scans_id=98857&peptide_id=1663&scanf=11162&charge=2&value=0	K.SLVM*SGPYELK.A	/core/www/modules/show_out/show_out_wrapper.php?run_id=98861&search_id=100375&scans_id=98857&peptide_id=1663&scanf=11162&charge=2&value=K.SLVM*SGPYELK.A	133	143	IL1B	705100000
11270	2	2.771	0.816	15/20	/core/www/modules//sdig/index.php?run_id=98861&search_id=100375&scans_id=98857&peptide_id=1774&scanf=11270&charge=2&value=15/20	sp|P01584|IL1B_HUMAN	/core/www/modules//consensus/?run_id=98861&search_id=100375&scans_id=98857&peptide_id=1774&scanf=11270&charge=2&value=sp|P01584|IL1B_HUMAN	0	/core/www/modules/match_peptides/blast_html4.php?run_id=98861&search_id=100375&scans_id=98857&peptide_id=1774&scanf=11270&charge=2&value=0	K.SLVM*SGPYELK.A	/core/www/modules/show_out/show_out_wrapper.php?run_id=98861&search_id=100375&scans_id=98857&peptide_id=1774&scanf=11270&charge=2&value=K.SLVM*SGPYELK.A	133	143	IL1B	705100000
11379	2	3.156	0.74	15/20	/core/www/modules//sdig/index.php?run_id=98861&search_id=100375&scans_id=98857&peptide_id=1880&scanf=11379&charge=2&value=15/20	sp|P01584|IL1B_HUMAN	/core/www/modules//consensus/?run_id=98861&search_id=100375&scans_id=98857&peptide_id=1880&scanf=11379&charge=2&value=sp|P01584|IL1B_HUMAN	0	/core/www/modules/match_peptides/blast_html4.php?run_id=98861&search_id=100375&scans_id=98857&peptide_id=1880&scanf=11379&charge=2&value=0	K.SLVM*SGPYELK.A	/core/www/modules/show_out/show_out_wrapper.php?run_id=98861&search_id=100375&scans_id=98857&peptide_id=1880&scanf=11379&charge=2&value=K.SLVM*SGPYELK.A	133	143	IL1B	705100000
11484	2	2.943	0.856	15/20	/core/www/modules//sdig/index.php?run_id=98861&search_id=100375&scans_id=98857&peptide_id=1986&scanf=11484&charge=2&value=15/20	sp|P01584|IL1B_HUMAN	/core/www/modules//consensus/?run_id=98861&search_id=100375&scans_id=98857&peptide_id=1986&scanf=11484&charge=2&value=sp|P01584|IL1B_HUMAN	0	/core/www/modules/match_peptides/blast_html4.php?run_id=98861&search_id=100375&scans_id=98857&peptide_id=1986&scanf=11484&charge=2&value=0	K.SLVM*SGPYELK.A	/core/www/modules/show_out/show_out_wrapper.php?run_id=98861&search_id=100375&scans_id=98857&peptide_id=1986&scanf=11484&charge=2&value=K.SLVM*SGPYELK.A	133	143	IL1B	705100000
11640	2	3.499	0.736	15/20	/core/www/modules//sdig/index.php?run_id=98861&search_id=100375&scans_id=98857&peptide_id=2145&scanf=11640&charge=2&value=15/20	sp|P01584|IL1B_HUMAN	/core/www/modules//consensus/?run_id=98861&search_id=100375&scans_id=98857&peptide_id=2145&scanf=11640&charge=2&value=sp|P01584|IL1B_HUMAN	0	/core/www/modules/match_peptides/blast_html4.php?run_id=98861&search_id=100375&scans_id=98857&peptide_id=2145&scanf=11640&charge=2&value=0	K.SLVM*SGPYELK.A	/core/www/modules/show_out/show_out_wrapper.php?run_id=98861&search_id=100375&scans_id=98857&peptide_id=2145&scanf=11640&charge=2&value=K.SLVM*SGPYELK.A	133	143	IL1B	705100000
11755	2	2.747	0.685	14/20	/core/www/modules//sdig/index.php?run_id=98861&search_id=100375&scans_id=98857&peptide_id=2262&scanf=11755&charge=2&value=14/20	sp|P01584|IL1B_HUMAN	/core/www/modules//consensus/?run_id=98861&search_id=100375&scans_id=98857&peptide_id=2262&scanf=11755&charge=2&value=sp|P01584|IL1B_HUMAN	0	/core/www/modules/match_peptides/blast_html4.php?run_id=98861&search_id=100375&scans_id=98857&peptide_id=2262&scanf=11755&charge=2&value=0	K.SLVM*SGPYELK.A	/core/www/modules/show_out/show_out_wrapper.php?run_id=98861&search_id=100375&scans_id=98857&peptide_id=2262&scanf=11755&charge=2&value=K.SLVM*SGPYELK.A	133	143	IL1B	705100000
11859	2	3.629	0.73	15/20	/core/www/modules//sdig/index.php?run_id=98861&search_id=100375&scans_id=98857&peptide_id=2364&scanf=11859&charge=2&value=15/20	sp|P01584|IL1B_HUMAN	/core/www/modules//consensus/?run_id=98861&search_id=100375&scans_id=98857&peptide_id=2364&scanf=11859&charge=2&value=sp|P01584|IL1B_HUMAN	0	/core/www/modules/match_peptides/blast_html4.php?run_id=98861&search_id=100375&scans_id=98857&peptide_id=2364&scanf=11859&charge=2&value=0	K.SLVM*SGPYELK.A	/core/www/modules/show_out/show_out_wrapper.php?run_id=98861&search_id=100375&scans_id=98857&peptide_id=2364&scanf=11859&charge=2&value=K.SLVM*SGPYELK.A	133	143	IL1B	705100000
11967	2	2.838	0.769	15/20	/core/www/modules//sdig/index.php?run_id=98861&search_id=100375&scans_id=98857&peptide_id=2471&scanf=11967&charge=2&value=15/20	sp|P01584|IL1B_HUMAN	/core/www/modules//consensus/?run_id=98861&search_id=100375&scans_id=98857&peptide_id=2471&scanf=11967&charge=2&value=sp|P01584|IL1B_HUMAN	0	/core/www/modules/match_peptides/blast_html4.php?run_id=98861&search_id=100375&scans_id=98857&peptide_id=2471&scanf=11967&charge=2&value=0	K.SLVM*SGPYELK.A	/core/www/modules/show_out/show_out_wrapper.php?run_id=98861&search_id=100375&scans_id=98857&peptide_id=2471&scanf=11967&charge=2&value=K.SLVM*SGPYELK.A	133	143	IL1B	705100000
12070	2	3.298	0.823	15/20	/core/www/modules//sdig/index.php?run_id=98861&search_id=100375&scans_id=98857&peptide_id=2576&scanf=12070&charge=2&value=15/20	sp|P01584|IL1B_HUMAN	/core/www/modules//consensus/?run_id=98861&search_id=100375&scans_id=98857&peptide_id=2576&scanf=12070&charge=2&value=sp|P01584|IL1B_HUMAN	0	/core/www/modules/match_peptides/blast_html4.php?run_id=98861&search_id=100375&scans_id=98857&peptide_id=2576&scanf=12070&charge=2&value=0	K.SLVM*SGPYELK.A	/core/www/modules/show_out/show_out_wrapper.php?run_id=98861&search_id=100375&scans_id=98857&peptide_id=2576&scanf=12070&charge=2&value=K.SLVM*SGPYELK.A	133	143	IL1B	705100000
12196	2	2.978	0.783	16/20	/core/www/modules//sdig/index.php?run_id=98861&search_id=100375&scans_id=98857&peptide_id=2705&scanf=12196&charge=2&value=16/20	sp|P01584|IL1B_HUMAN	/core/www/modules//consensus/?run_id=98861&search_id=100375&scans_id=98857&peptide_id=2705&scanf=12196&charge=2&value=sp|P01584|IL1B_HUMAN	0	/core/www/modules/match_peptides/blast_html4.php?run_id=98861&search_id=100375&scans_id=98857&peptide_id=2705&scanf=12196&charge=2&value=0	K.SLVM*SGPYELK.A	/core/www/modules/show_out/show_out_wrapper.php?run_id=98861&search_id=100375&scans_id=98857&peptide_id=2705&scanf=12196&charge=2&value=K.SLVM*SGPYELK.A	133	143	IL1B	705100000
12308	2	2.818	0.773	15/20	/core/www/modules//sdig/index.php?run_id=98861&search_id=100375&scans_id=98857&peptide_id=2820&scanf=12308&charge=2&value=15/20	sp|P01584|IL1B_HUMAN	/core/www/modules//consensus/?run_id=98861&search_id=100375&scans_id=98857&peptide_id=2820&scanf=12308&charge=2&value=sp|P01584|IL1B_HUMAN	0	/core/www/modules/match_peptides/blast_html4.php?run_id=98861&search_id=100375&scans_id=98857&peptide_id=2820&scanf=12308&charge=2&value=0	K.SLVM*SGPYELK.A	/core/www/modules/show_out/show_out_wrapper.php?run_id=98861&search_id=100375&scans_id=98857&peptide_id=2820&scanf=12308&charge=2&value=K.SLVM*SGPYELK.A	133	143	IL1B	705100000
12422	2	3.031	0.789	15/20	/core/www/modules//sdig/index.php?run_id=98861&search_id=100375&scans_id=98857&peptide_id=2937&scanf=12422&charge=2&value=15/20	sp|P01584|IL1B_HUMAN	/core/www/modules//consensus/?run_id=98861&search_id=100375&scans_id=98857&peptide_id=2937&scanf=12422&charge=2&value=sp|P01584|IL1B_HUMAN	0	/core/www/modules/match_peptides/blast_html4.php?run_id=98861&search_id=100375&scans_id=98857&peptide_id=2937&scanf=12422&charge=2&value=0	K.SLVM*SGPYELK.A	/core/www/modules/show_out/show_out_wrapper.php?run_id=98861&search_id=100375&scans_id=98857&peptide_id=2937&scanf=12422&charge=2&value=K.SLVM*SGPYELK.A	133	143	IL1B	705100000
12627	2	2.752	0.721	13/20	/core/www/modules//sdig/index.php?run_id=98861&search_id=100375&scans_id=98857&peptide_id=3136&scanf=12627&charge=2&value=13/20	sp|P01584|IL1B_HUMAN	/core/www/modules//consensus/?run_id=98861&search_id=100375&scans_id=98857&peptide_id=3136&scanf=12627&charge=2&value=sp|P01584|IL1B_HUMAN	0	/core/www/modules/match_peptides/blast_html4.php?run_id=98861&search_id=100375&scans_id=98857&peptide_id=3136&scanf=12627&charge=2&value=0	K.SLVM*SGPYELK.A	/core/www/modules/show_out/show_out_wrapper.php?run_id=98861&search_id=100375&scans_id=98857&peptide_id=3136&scanf=12627&charge=2&value=K.SLVM*SGPYELK.A	133	143	IL1B	705100000
12732	2	2.664	0.75	14/20	/core/www/modules//sdig/index.php?run_id=98861&search_id=100375&scans_id=98857&peptide_id=3239&scanf=12732&charge=2&value=14/20	sp|P01584|IL1B_HUMAN	/core/www/modules//consensus/?run_id=98861&search_id=100375&scans_id=98857&peptide_id=3239&scanf=12732&charge=2&value=sp|P01584|IL1B_HUMAN	0	/core/www/modules/match_peptides/blast_html4.php?run_id=98861&search_id=100375&scans_id=98857&peptide_id=3239&scanf=12732&charge=2&value=0	K.SLVM*SGPYELK.A	/core/www/modules/show_out/show_out_wrapper.php?run_id=98861&search_id=100375&scans_id=98857&peptide_id=3239&scanf=12732&charge=2&value=K.SLVM*SGPYELK.A	133	143	IL1B	705100000
12778	2	2.676	0.703	13/20	/core/www/modules//sdig/index.php?run_id=98861&search_id=100375&scans_id=98857&peptide_id=3286&scanf=12778&charge=2&value=13/20	sp|P01584|IL1B_HUMAN	/core/www/modules//consensus/?run_id=98861&search_id=100375&scans_id=98857&peptide_id=3286&scanf=12778&charge=2&value=sp|P01584|IL1B_HUMAN	0	/core/www/modules/match_peptides/blast_html4.php?run_id=98861&search_id=100375&scans_id=98857&peptide_id=3286&scanf=12778&charge=2&value=0	K.SLVM*SGPYELK.A	/core/www/modules/show_out/show_out_wrapper.php?run_id=98861&search_id=100375&scans_id=98857&peptide_id=3286&scanf=12778&charge=2&value=K.SLVM*SGPYELK.A	133	143	IL1B	705100000
12844	2	2.167	0.747	2025-12-20	/core/www/modules//sdig/index.php?run_id=98861&search_id=100375&scans_id=98857&peptide_id=3355&scanf=12844&charge=2&value=12/20	sp|P01584|IL1B_HUMAN	/core/www/modules//consensus/?run_id=98861&search_id=100375&scans_id=98857&peptide_id=3355&scanf=12844&charge=2&value=sp|P01584|IL1B_HUMAN	0	/core/www/modules/match_peptides/blast_html4.php?run_id=98861&search_id=100375&scans_id=98857&peptide_id=3355&scanf=12844&charge=2&value=0	K.SLVM*SGPYELK.A	/core/www/modules/show_out/show_out_wrapper.php?run_id=98861&search_id=100375&scans_id=98857&peptide_id=3355&scanf=12844&charge=2&value=K.SLVM*SGPYELK.A	133	143	IL1B	705100000
12898	2	2.064	0.562	13/20	/core/www/modules//sdig/index.php?run_id=98861&search_id=100375&scans_id=98857&peptide_id=3411&scanf=12898&charge=2&value=13/20	sp|P01584|IL1B_HUMAN	/core/www/modules//consensus/?run_id=98861&search_id=100375&scans_id=98857&peptide_id=3411&scanf=12898&charge=2&value=sp|P01584|IL1B_HUMAN	0	/core/www/modules/match_peptides/blast_html4.php?run_id=98861&search_id=100375&scans_id=98857&peptide_id=3411&scanf=12898&charge=2&value=0	K.SLVM*SGPYELK.A	/core/www/modules/show_out/show_out_wrapper.php?run_id=98861&search_id=100375&scans_id=98857&peptide_id=3411&scanf=12898&charge=2&value=K.SLVM*SGPYELK.A	133	143	IL1B	705100000
13180	2	2.946	0.709	14/20	/core/www/modules//sdig/index.php?run_id=98861&search_id=100375&scans_id=98857&peptide_id=3694&scanf=13180&charge=2&value=14/20	sp|P01584|IL1B_HUMAN	/core/www/modules//consensus/?run_id=98861&search_id=100375&scans_id=98857&peptide_id=3694&scanf=13180&charge=2&value=sp|P01584|IL1B_HUMAN	0	/core/www/modules/match_peptides/blast_html4.php?run_id=98861&search_id=100375&scans_id=98857&peptide_id=3694&scanf=13180&charge=2&value=0	K.SLVM*SGPYELK.A	/core/www/modules/show_out/show_out_wrapper.php?run_id=98861&search_id=100375&scans_id=98857&peptide_id=3694&scanf=13180&charge=2&value=K.SLVM*SGPYELK.A	133	143	IL1B	705100000
7879	2	2.374	0.908	17/20	/core/www/modules//sdig/index.php?run_id=98861&search_id=100375&scans_id=98857&peptide_id=18316&scanf=7879&charge=2&value=17/20	sp|P01584|IL1B_HUMAN	/core/www/modules//consensus/?run_id=98861&search_id=100375&scans_id=98857&peptide_id=18316&scanf=7879&charge=2&value=sp|P01584|IL1B_HUMAN	0	/core/www/modules/match_peptides/blast_html4.php?run_id=98861&search_id=100375&scans_id=98857&peptide_id=18316&scanf=7879&charge=2&value=0	R.QAASVVVAMDK.L	/core/www/modules/show_out/show_out_wrapper.php?run_id=98861&search_id=100375&scans_id=98857&peptide_id=18316&scanf=7879&charge=2&value=R.QAASVVVAMDK.L	63	73	IL1B	496800000
7949	2	2.165	0.927	2025-11-20	/core/www/modules//sdig/index.php?run_id=98861&search_id=100375&scans_id=98857&peptide_id=18371&scanf=7949&charge=2&value=11/20	sp|P01584|IL1B_HUMAN	/core/www/modules//consensus/?run_id=98861&search_id=100375&scans_id=98857&peptide_id=18371&scanf=7949&charge=2&value=sp|P01584|IL1B_HUMAN	0	/core/www/modules/match_peptides/blast_html4.php?run_id=98861&search_id=100375&scans_id=98857&peptide_id=18371&scanf=7949&charge=2&value=0	R.QAASVVVAMDK.L	/core/www/modules/show_out/show_out_wrapper.php?run_id=98861&search_id=100375&scans_id=98857&peptide_id=18371&scanf=7949&charge=2&value=R.QAASVVVAMDK.L	63	73	IL1B	496800000
8045	2	2.474	0.873	13/20	/core/www/modules//sdig/index.php?run_id=98861&search_id=100375&scans_id=98857&peptide_id=18457&scanf=8045&charge=2&value=13/20	sp|P01584|IL1B_HUMAN	/core/www/modules//consensus/?run_id=98861&search_id=100375&scans_id=98857&peptide_id=18457&scanf=8045&charge=2&value=sp|P01584|IL1B_HUMAN	0	/core/www/modules/match_peptides/blast_html4.php?run_id=98861&search_id=100375&scans_id=98857&peptide_id=18457&scanf=8045&charge=2&value=0	R.QAASVVVAMDK.L	/core/www/modules/show_out/show_out_wrapper.php?run_id=98861&search_id=100375&scans_id=98857&peptide_id=18457&scanf=8045&charge=2&value=R.QAASVVVAMDK.L	63	73	IL1B	496800000
12267	2	3.337	0.696	15/20	/core/www/modules//sdig/index.php?run_id=98861&search_id=100375&scans_id=98857&peptide_id=2778&scanf=12267&charge=2&value=15/20	sp|P01584|IL1B_HUMAN	/core/www/modules//consensus/?run_id=98861&search_id=100375&scans_id=98857&peptide_id=2778&scanf=12267&charge=2&value=sp|P01584|IL1B_HUMAN	0	/core/www/modules/match_peptides/blast_html4.php?run_id=98861&search_id=100375&scans_id=98857&peptide_id=2778&scanf=12267&charge=2&value=0	K.SLVMSGPYELK.A	/core/www/modules/show_out/show_out_wrapper.php?run_id=98861&search_id=100375&scans_id=98857&peptide_id=2778&scanf=12267&charge=2&value=K.SLVMSGPYELK.A	133	143	IL1B	441800000
12526	2	3.072	0.718	15/20	/core/www/modules//sdig/index.php?run_id=98861&search_id=100375&scans_id=98857&peptide_id=3043&scanf=12526&charge=2&value=15/20	sp|P01584|IL1B_HUMAN	/core/www/modules//consensus/?run_id=98861&search_id=100375&scans_id=98857&peptide_id=3043&scanf=12526&charge=2&value=sp|P01584|IL1B_HUMAN	0	/core/www/modules/match_peptides/blast_html4.php?run_id=98861&search_id=100375&scans_id=98857&peptide_id=3043&scanf=12526&charge=2&value=0	K.SLVMSGPYELK.A	/core/www/modules/show_out/show_out_wrapper.php?run_id=98861&search_id=100375&scans_id=98857&peptide_id=3043&scanf=12526&charge=2&value=K.SLVMSGPYELK.A	133	143	IL1B	441800000
12608	2	2.939	0.714	15/20	/core/www/modules//sdig/index.php?run_id=98861&search_id=100375&scans_id=98857&peptide_id=3119&scanf=12608&charge=2&value=15/20	sp|P01584|IL1B_HUMAN	/core/www/modules//consensus/?run_id=98861&search_id=100375&scans_id=98857&peptide_id=3119&scanf=12608&charge=2&value=sp|P01584|IL1B_HUMAN	0	/core/www/modules/match_peptides/blast_html4.php?run_id=98861&search_id=100375&scans_id=98857&peptide_id=3119&scanf=12608&charge=2&value=0	K.SLVMSGPYELK.A	/core/www/modules/show_out/show_out_wrapper.php?run_id=98861&search_id=100375&scans_id=98857&peptide_id=3119&scanf=12608&charge=2&value=K.SLVMSGPYELK.A	133	143	IL1B	441800000
12696	2	2.612	0.797	13/20	/core/www/modules//sdig/index.php?run_id=98861&search_id=100375&scans_id=98857&peptide_id=3202&scanf=12696&charge=2&value=13/20	sp|P01584|IL1B_HUMAN	/core/www/modules//consensus/?run_id=98861&search_id=100375&scans_id=98857&peptide_id=3202&scanf=12696&charge=2&value=sp|P01584|IL1B_HUMAN	0	/core/www/modules/match_peptides/blast_html4.php?run_id=98861&search_id=100375&scans_id=98857&peptide_id=3202&scanf=12696&charge=2&value=0	K.SLVMSGPYELK.A	/core/www/modules/show_out/show_out_wrapper.php?run_id=98861&search_id=100375&scans_id=98857&peptide_id=3202&scanf=12696&charge=2&value=K.SLVMSGPYELK.A	133	143	IL1B	441800000
12809	2	3.175	0.746	15/20	/core/www/modules//sdig/index.php?run_id=98861&search_id=100375&scans_id=98857&peptide_id=3317&scanf=12809&charge=2&value=15/20	sp|P01584|IL1B_HUMAN	/core/www/modules//consensus/?run_id=98861&search_id=100375&scans_id=98857&peptide_id=3317&scanf=12809&charge=2&value=sp|P01584|IL1B_HUMAN	0	/core/www/modules/match_peptides/blast_html4.php?run_id=98861&search_id=100375&scans_id=98857&peptide_id=3317&scanf=12809&charge=2&value=0	K.SLVMSGPYELK.A	/core/www/modules/show_out/show_out_wrapper.php?run_id=98861&search_id=100375&scans_id=98857&peptide_id=3317&scanf=12809&charge=2&value=K.SLVMSGPYELK.A	133	143	IL1B	441800000
12926	2	2.926	0.713	14/20	/core/www/modules//sdig/index.php?run_id=98861&search_id=100375&scans_id=98857&peptide_id=3438&scanf=12926&charge=2&value=14/20	sp|P01584|IL1B_HUMAN	/core/www/modules//consensus/?run_id=98861&search_id=100375&scans_id=98857&peptide_id=3438&scanf=12926&charge=2&value=sp|P01584|IL1B_HUMAN	0	/core/www/modules/match_peptides/blast_html4.php?run_id=98861&search_id=100375&scans_id=98857&peptide_id=3438&scanf=12926&charge=2&value=0	K.SLVMSGPYELK.A	/core/www/modules/show_out/show_out_wrapper.php?run_id=98861&search_id=100375&scans_id=98857&peptide_id=3438&scanf=12926&charge=2&value=K.SLVMSGPYELK.A	133	143	IL1B	441800000
13057	2	2.513	0.69	15/20	/core/www/modules//sdig/index.php?run_id=98861&search_id=100375&scans_id=98857&peptide_id=3570&scanf=13057&charge=2&value=15/20	sp|P01584|IL1B_HUMAN	/core/www/modules//consensus/?run_id=98861&search_id=100375&scans_id=98857&peptide_id=3570&scanf=13057&charge=2&value=sp|P01584|IL1B_HUMAN	0	/core/www/modules/match_peptides/blast_html4.php?run_id=98861&search_id=100375&scans_id=98857&peptide_id=3570&scanf=13057&charge=2&value=0	K.SLVMSGPYELK.A	/core/www/modules/show_out/show_out_wrapper.php?run_id=98861&search_id=100375&scans_id=98857&peptide_id=3570&scanf=13057&charge=2&value=K.SLVMSGPYELK.A	133	143	IL1B	441800000
13170	2	2.776	0.788	13/20	/core/www/modules//sdig/index.php?run_id=98861&search_id=100375&scans_id=98857&peptide_id=3683&scanf=13170&charge=2&value=13/20	sp|P01584|IL1B_HUMAN	/core/www/modules//consensus/?run_id=98861&search_id=100375&scans_id=98857&peptide_id=3683&scanf=13170&charge=2&value=sp|P01584|IL1B_HUMAN	0	/core/www/modules/match_peptides/blast_html4.php?run_id=98861&search_id=100375&scans_id=98857&peptide_id=3683&scanf=13170&charge=2&value=0	K.SLVMSGPYELK.A	/core/www/modules/show_out/show_out_wrapper.php?run_id=98861&search_id=100375&scans_id=98857&peptide_id=3683&scanf=13170&charge=2&value=K.SLVMSGPYELK.A	133	143	IL1B	441800000
13282	2	2.747	0.823	14/20	/core/www/modules//sdig/index.php?run_id=98861&search_id=100375&scans_id=98857&peptide_id=3798&scanf=13282&charge=2&value=14/20	sp|P01584|IL1B_HUMAN	/core/www/modules//consensus/?run_id=98861&search_id=100375&scans_id=98857&peptide_id=3798&scanf=13282&charge=2&value=sp|P01584|IL1B_HUMAN	0	/core/www/modules/match_peptides/blast_html4.php?run_id=98861&search_id=100375&scans_id=98857&peptide_id=3798&scanf=13282&charge=2&value=0	K.SLVMSGPYELK.A	/core/www/modules/show_out/show_out_wrapper.php?run_id=98861&search_id=100375&scans_id=98857&peptide_id=3798&scanf=13282&charge=2&value=K.SLVMSGPYELK.A	133	143	IL1B	441800000
13780	2	2.522	0.706	14/20	/core/www/modules//sdig/index.php?run_id=98861&search_id=100375&scans_id=98857&peptide_id=4302&scanf=13780&charge=2&value=14/20	sp|P01584|IL1B_HUMAN	/core/www/modules//consensus/?run_id=98861&search_id=100375&scans_id=98857&peptide_id=4302&scanf=13780&charge=2&value=sp|P01584|IL1B_HUMAN	0	/core/www/modules/match_peptides/blast_html4.php?run_id=98861&search_id=100375&scans_id=98857&peptide_id=4302&scanf=13780&charge=2&value=0	K.SLVMSGPYELK.A	/core/www/modules/show_out/show_out_wrapper.php?run_id=98861&search_id=100375&scans_id=98857&peptide_id=4302&scanf=13780&charge=2&value=K.SLVMSGPYELK.A	133	143	IL1B	441800000
14050	2	2.189	0.878	13/20	/core/www/modules//sdig/index.php?run_id=98861&search_id=100375&scans_id=98857&peptide_id=4577&scanf=14050&charge=2&value=13/20	sp|P01584|IL1B_HUMAN	/core/www/modules//consensus/?run_id=98861&search_id=100375&scans_id=98857&peptide_id=4577&scanf=14050&charge=2&value=sp|P01584|IL1B_HUMAN	0	/core/www/modules/match_peptides/blast_html4.php?run_id=98861&search_id=100375&scans_id=98857&peptide_id=4577&scanf=14050&charge=2&value=0	K.SLVMSGPYELK.A	/core/www/modules/show_out/show_out_wrapper.php?run_id=98861&search_id=100375&scans_id=98857&peptide_id=4577&scanf=14050&charge=2&value=K.SLVMSGPYELK.A	133	143	IL1B	441800000
14081	2	2.663	0.658	14/20	/core/www/modules//sdig/index.php?run_id=98861&search_id=100375&scans_id=98857&peptide_id=4608&scanf=14081&charge=2&value=14/20	sp|P01584|IL1B_HUMAN	/core/www/modules//consensus/?run_id=98861&search_id=100375&scans_id=98857&peptide_id=4608&scanf=14081&charge=2&value=sp|P01584|IL1B_HUMAN	0	/core/www/modules/match_peptides/blast_html4.php?run_id=98861&search_id=100375&scans_id=98857&peptide_id=4608&scanf=14081&charge=2&value=0	K.SLVMSGPYELK.A	/core/www/modules/show_out/show_out_wrapper.php?run_id=98861&search_id=100375&scans_id=98857&peptide_id=4608&scanf=14081&charge=2&value=K.SLVMSGPYELK.A	133	143	IL1B	441800000
14257	2	2.442	0.598	14/20	/core/www/modules//sdig/index.php?run_id=98861&search_id=100375&scans_id=98857&peptide_id=4787&scanf=14257&charge=2&value=14/20	sp|P01584|IL1B_HUMAN	/core/www/modules//consensus/?run_id=98861&search_id=100375&scans_id=98857&peptide_id=4787&scanf=14257&charge=2&value=sp|P01584|IL1B_HUMAN	0	/core/www/modules/match_peptides/blast_html4.php?run_id=98861&search_id=100375&scans_id=98857&peptide_id=4787&scanf=14257&charge=2&value=0	K.SLVMSGPYELK.A	/core/www/modules/show_out/show_out_wrapper.php?run_id=98861&search_id=100375&scans_id=98857&peptide_id=4787&scanf=14257&charge=2&value=K.SLVMSGPYELK.A	133	143	IL1B	441800000
9533	3	3.208	0.456	27/52	/core/www/modules//sdig/index.php?run_id=98861&search_id=100375&scans_id=98857&peptide_id=19828&scanf=9533&charge=3&value=27/52	sp|P01584|IL1B_HUMAN	/core/www/modules//consensus/?run_id=98861&search_id=100375&scans_id=98857&peptide_id=19828&scanf=9533&charge=3&value=sp|P01584|IL1B_HUMAN	0	/core/www/modules/match_peptides/blast_html4.php?run_id=98861&search_id=100375&scans_id=98857&peptide_id=19828&scanf=9533&charge=3&value=0	K.DDKPTLQLESVDPK.N	/core/www/modules/show_out/show_out_wrapper.php?run_id=98861&search_id=100375&scans_id=98857&peptide_id=19828&scanf=9533&charge=3&value=K.DDKPTLQLESVDPK.N	191	204	IL1B	324000000
9640	3	3.777	0.512	28/52	/core/www/modules//sdig/index.php?run_id=98861&search_id=100375&scans_id=98857&peptide_id=19930&scanf=9640&charge=3&value=28/52	sp|P01584|IL1B_HUMAN	/core/www/modules//consensus/?run_id=98861&search_id=100375&scans_id=98857&peptide_id=19930&scanf=9640&charge=3&value=sp|P01584|IL1B_HUMAN	0	/core/www/modules/match_peptides/blast_html4.php?run_id=98861&search_id=100375&scans_id=98857&peptide_id=19930&scanf=9640&charge=3&value=0	K.DDKPTLQLESVDPK.N	/core/www/modules/show_out/show_out_wrapper.php?run_id=98861&search_id=100375&scans_id=98857&peptide_id=19930&scanf=9640&charge=3&value=K.DDKPTLQLESVDPK.N	191	204	IL1B	324000000
9802	3	3.169	0.283	29/52	/core/www/modules//sdig/index.php?run_id=98861&search_id=100375&scans_id=98857&peptide_id=20082&scanf=9802&charge=3&value=29/52	sp|P01584|IL1B_HUMAN	/core/www/modules//consensus/?run_id=98861&search_id=100375&scans_id=98857&peptide_id=20082&scanf=9802&charge=3&value=sp|P01584|IL1B_HUMAN	0	/core/www/modules/match_peptides/blast_html4.php?run_id=98861&search_id=100375&scans_id=98857&peptide_id=20082&scanf=9802&charge=3&value=0	K.DDKPTLQLESVDPK.N	/core/www/modules/show_out/show_out_wrapper.php?run_id=98861&search_id=100375&scans_id=98857&peptide_id=20082&scanf=9802&charge=3&value=K.DDKPTLQLESVDPK.N	191	204	IL1B	324000000
9916	3	3.195	0.376	26/52	/core/www/modules//sdig/index.php?run_id=98861&search_id=100375&scans_id=98857&peptide_id=20189&scanf=9916&charge=3&value=26/52	sp|P01584|IL1B_HUMAN	/core/www/modules//consensus/?run_id=98861&search_id=100375&scans_id=98857&peptide_id=20189&scanf=9916&charge=3&value=sp|P01584|IL1B_HUMAN	0	/core/www/modules/match_peptides/blast_html4.php?run_id=98861&search_id=100375&scans_id=98857&peptide_id=20189&scanf=9916&charge=3&value=0	K.DDKPTLQLESVDPK.N	/core/www/modules/show_out/show_out_wrapper.php?run_id=98861&search_id=100375&scans_id=98857&peptide_id=20189&scanf=9916&charge=3&value=K.DDKPTLQLESVDPK.N	191	204	IL1B	324000000
9975	3	4.455	0.465	29/52	/core/www/modules//sdig/index.php?run_id=98861&search_id=100375&scans_id=98857&peptide_id=20240&scanf=9975&charge=3&value=29/52	sp|P01584|IL1B_HUMAN	/core/www/modules//consensus/?run_id=98861&search_id=100375&scans_id=98857&peptide_id=20240&scanf=9975&charge=3&value=sp|P01584|IL1B_HUMAN	0	/core/www/modules/match_peptides/blast_html4.php?run_id=98861&search_id=100375&scans_id=98857&peptide_id=20240&scanf=9975&charge=3&value=0	K.DDKPTLQLESVDPK.N	/core/www/modules/show_out/show_out_wrapper.php?run_id=98861&search_id=100375&scans_id=98857&peptide_id=20240&scanf=9975&charge=3&value=K.DDKPTLQLESVDPK.N	191	204	IL1B	324000000
10007	3	3.799	0.463	30/52	/core/www/modules//sdig/index.php?run_id=98861&search_id=100375&scans_id=98857&peptide_id=506&scanf=10007&charge=3&value=30/52	sp|P01584|IL1B_HUMAN	/core/www/modules//consensus/?run_id=98861&search_id=100375&scans_id=98857&peptide_id=506&scanf=10007&charge=3&value=sp|P01584|IL1B_HUMAN	0	/core/www/modules/match_peptides/blast_html4.php?run_id=98861&search_id=100375&scans_id=98857&peptide_id=506&scanf=10007&charge=3&value=0	K.DDKPTLQLESVDPK.N	/core/www/modules/show_out/show_out_wrapper.php?run_id=98861&search_id=100375&scans_id=98857&peptide_id=506&scanf=10007&charge=3&value=K.DDKPTLQLESVDPK.N	191	204	IL1B	324000000
10107	3	3.783	0.463	29/52	/core/www/modules//sdig/index.php?run_id=98861&search_id=100375&scans_id=98857&peptide_id=603&scanf=10107&charge=3&value=29/52	sp|P01584|IL1B_HUMAN	/core/www/modules//consensus/?run_id=98861&search_id=100375&scans_id=98857&peptide_id=603&scanf=10107&charge=3&value=sp|P01584|IL1B_HUMAN	0	/core/www/modules/match_peptides/blast_html4.php?run_id=98861&search_id=100375&scans_id=98857&peptide_id=603&scanf=10107&charge=3&value=0	K.DDKPTLQLESVDPK.N	/core/www/modules/show_out/show_out_wrapper.php?run_id=98861&search_id=100375&scans_id=98857&peptide_id=603&scanf=10107&charge=3&value=K.DDKPTLQLESVDPK.N	191	204	IL1B	324000000
10209	3	3.806	0.446	28/52	/core/www/modules//sdig/index.php?run_id=98861&search_id=100375&scans_id=98857&peptide_id=704&scanf=10209&charge=3&value=28/52	sp|P01584|IL1B_HUMAN	/core/www/modules//consensus/?run_id=98861&search_id=100375&scans_id=98857&peptide_id=704&scanf=10209&charge=3&value=sp|P01584|IL1B_HUMAN	0	/core/www/modules/match_peptides/blast_html4.php?run_id=98861&search_id=100375&scans_id=98857&peptide_id=704&scanf=10209&charge=3&value=0	K.DDKPTLQLESVDPK.N	/core/www/modules/show_out/show_out_wrapper.php?run_id=98861&search_id=100375&scans_id=98857&peptide_id=704&scanf=10209&charge=3&value=K.DDKPTLQLESVDPK.N	191	204	IL1B	324000000
10311	3	4.063	0.435	29/52	/core/www/modules//sdig/index.php?run_id=98861&search_id=100375&scans_id=98857&peptide_id=806&scanf=10311&charge=3&value=29/52	sp|P01584|IL1B_HUMAN	/core/www/modules//consensus/?run_id=98861&search_id=100375&scans_id=98857&peptide_id=806&scanf=10311&charge=3&value=sp|P01584|IL1B_HUMAN	0	/core/www/modules/match_peptides/blast_html4.php?run_id=98861&search_id=100375&scans_id=98857&peptide_id=806&scanf=10311&charge=3&value=0	K.DDKPTLQLESVDPK.N	/core/www/modules/show_out/show_out_wrapper.php?run_id=98861&search_id=100375&scans_id=98857&peptide_id=806&scanf=10311&charge=3&value=K.DDKPTLQLESVDPK.N	191	204	IL1B	324000000
10740	3	3.018	0.266	24/52	/core/www/modules//sdig/index.php?run_id=98861&search_id=100375&scans_id=98857&peptide_id=1239&scanf=10740&charge=3&value=24/52	sp|P01584|IL1B_HUMAN	/core/www/modules//consensus/?run_id=98861&search_id=100375&scans_id=98857&peptide_id=1239&scanf=10740&charge=3&value=sp|P01584|IL1B_HUMAN	0	/core/www/modules/match_peptides/blast_html4.php?run_id=98861&search_id=100375&scans_id=98857&peptide_id=1239&scanf=10740&charge=3&value=0	K.DDKPTLQLESVDPK.N	/core/www/modules/show_out/show_out_wrapper.php?run_id=98861&search_id=100375&scans_id=98857&peptide_id=1239&scanf=10740&charge=3&value=K.DDKPTLQLESVDPK.N	191	204	IL1B	324000000
10860	3	3.495	0.476	25/52	/core/www/modules//sdig/index.php?run_id=98861&search_id=100375&scans_id=98857&peptide_id=1360&scanf=10860&charge=3&value=25/52	sp|P01584|IL1B_HUMAN	/core/www/modules//consensus/?run_id=98861&search_id=100375&scans_id=98857&peptide_id=1360&scanf=10860&charge=3&value=sp|P01584|IL1B_HUMAN	0	/core/www/modules/match_peptides/blast_html4.php?run_id=98861&search_id=100375&scans_id=98857&peptide_id=1360&scanf=10860&charge=3&value=0	K.DDKPTLQLESVDPK.N	/core/www/modules/show_out/show_out_wrapper.php?run_id=98861&search_id=100375&scans_id=98857&peptide_id=1360&scanf=10860&charge=3&value=K.DDKPTLQLESVDPK.N	191	204	IL1B	324000000
11029	3	2.507	0.411	23/52	/core/www/modules//sdig/index.php?run_id=98861&search_id=100375&scans_id=98857&peptide_id=1528&scanf=11029&charge=3&value=23/52	sp|P01584|IL1B_HUMAN	/core/www/modules//consensus/?run_id=98861&search_id=100375&scans_id=98857&peptide_id=1528&scanf=11029&charge=3&value=sp|P01584|IL1B_HUMAN	0	/core/www/modules/match_peptides/blast_html4.php?run_id=98861&search_id=100375&scans_id=98857&peptide_id=1528&scanf=11029&charge=3&value=0	K.DDKPTLQLESVDPK.N	/core/www/modules/show_out/show_out_wrapper.php?run_id=98861&search_id=100375&scans_id=98857&peptide_id=1528&scanf=11029&charge=3&value=K.DDKPTLQLESVDPK.N	191	204	IL1B	324000000
8143	3	2.761	0.887	23/52	/core/www/modules//sdig/index.php?run_id=98861&search_id=100375&scans_id=98857&peptide_id=18548&scanf=8143&charge=3&value=23/52	sp|P01584|IL1B_HUMAN	/core/www/modules//consensus/?run_id=98861&search_id=100375&scans_id=98857&peptide_id=18548&scanf=8143&charge=3&value=sp|P01584|IL1B_HUMAN	0	/core/www/modules/match_peptides/blast_html4.php?run_id=98861&search_id=100375&scans_id=98857&peptide_id=18548&scanf=8143&charge=3&value=0	D.TWDNEAYVHDAPVR.S	/core/www/modules/show_out/show_out_wrapper.php?run_id=98861&search_id=100375&scans_id=98857&peptide_id=18548&scanf=8143&charge=3&value=D.TWDNEAYVHDAPVR.S	107	120	IL1B	281800000
8235	3	2.633	0.954	22/52	/core/www/modules//sdig/index.php?run_id=98861&search_id=100375&scans_id=98857&peptide_id=18629&scanf=8235&charge=3&value=22/52	sp|P01584|IL1B_HUMAN	/core/www/modules//consensus/?run_id=98861&search_id=100375&scans_id=98857&peptide_id=18629&scanf=8235&charge=3&value=sp|P01584|IL1B_HUMAN	0	/core/www/modules/match_peptides/blast_html4.php?run_id=98861&search_id=100375&scans_id=98857&peptide_id=18629&scanf=8235&charge=3&value=0	D.TWDNEAYVHDAPVR.S	/core/www/modules/show_out/show_out_wrapper.php?run_id=98861&search_id=100375&scans_id=98857&peptide_id=18629&scanf=8235&charge=3&value=D.TWDNEAYVHDAPVR.S	107	120	IL1B	281800000
4978	2	3.04	0.812	15/20	/core/www/modules//sdig/index.php?run_id=98861&search_id=100375&scans_id=98857&peptide_id=15775&scanf=4978&charge=2&value=15/20	sp|P01584|IL1B_HUMAN	/core/www/modules//consensus/?run_id=98861&search_id=100375&scans_id=98857&peptide_id=15775&scanf=4978&charge=2&value=sp|P01584|IL1B_HUMAN	0	/core/www/modules/match_peptides/blast_html4.php?run_id=98861&search_id=100375&scans_id=98857&peptide_id=15775&scanf=4978&charge=2&value=0	R.QAASVVVAM*DK.L	/core/www/modules/show_out/show_out_wrapper.php?run_id=98861&search_id=100375&scans_id=98857&peptide_id=15775&scanf=4978&charge=2&value=R.QAASVVVAM*DK.L	63	73	IL1B	257700000
5053	2	2.969	0.898	16/20	/core/www/modules//sdig/index.php?run_id=98861&search_id=100375&scans_id=98857&peptide_id=15836&scanf=5053&charge=2&value=16/20	sp|P01584|IL1B_HUMAN	/core/www/modules//consensus/?run_id=98861&search_id=100375&scans_id=98857&peptide_id=15836&scanf=5053&charge=2&value=sp|P01584|IL1B_HUMAN	0	/core/www/modules/match_peptides/blast_html4.php?run_id=98861&search_id=100375&scans_id=98857&peptide_id=15836&scanf=5053&charge=2&value=0	R.QAASVVVAM*DK.L	/core/www/modules/show_out/show_out_wrapper.php?run_id=98861&search_id=100375&scans_id=98857&peptide_id=15836&scanf=5053&charge=2&value=R.QAASVVVAM*DK.L	63	73	IL1B	257700000
5123	2	2.736	0.938	16/20	/core/www/modules//sdig/index.php?run_id=98861&search_id=100375&scans_id=98857&peptide_id=15891&scanf=5123&charge=2&value=16/20	sp|P01584|IL1B_HUMAN	/core/www/modules//consensus/?run_id=98861&search_id=100375&scans_id=98857&peptide_id=15891&scanf=5123&charge=2&value=sp|P01584|IL1B_HUMAN	0	/core/www/modules/match_peptides/blast_html4.php?run_id=98861&search_id=100375&scans_id=98857&peptide_id=15891&scanf=5123&charge=2&value=0	R.QAASVVVAM*DK.L	/core/www/modules/show_out/show_out_wrapper.php?run_id=98861&search_id=100375&scans_id=98857&peptide_id=15891&scanf=5123&charge=2&value=R.QAASVVVAM*DK.L	63	73	IL1B	257700000
5204	2	2.474	0.896	13/20	/core/www/modules//sdig/index.php?run_id=98861&search_id=100375&scans_id=98857&peptide_id=15959&scanf=5204&charge=2&value=13/20	sp|P01584|IL1B_HUMAN	/core/www/modules//consensus/?run_id=98861&search_id=100375&scans_id=98857&peptide_id=15959&scanf=5204&charge=2&value=sp|P01584|IL1B_HUMAN	0	/core/www/modules/match_peptides/blast_html4.php?run_id=98861&search_id=100375&scans_id=98857&peptide_id=15959&scanf=5204&charge=2&value=0	R.QAASVVVAM*DK.L	/core/www/modules/show_out/show_out_wrapper.php?run_id=98861&search_id=100375&scans_id=98857&peptide_id=15959&scanf=5204&charge=2&value=R.QAASVVVAM*DK.L	63	73	IL1B	257700000
5357	2	2.486	0.925	2025-12-20	/core/www/modules//sdig/index.php?run_id=98861&search_id=100375&scans_id=98857&peptide_id=16090&scanf=5357&charge=2&value=12/20	sp|P01584|IL1B_HUMAN	/core/www/modules//consensus/?run_id=98861&search_id=100375&scans_id=98857&peptide_id=16090&scanf=5357&charge=2&value=sp|P01584|IL1B_HUMAN	0	/core/www/modules/match_peptides/blast_html4.php?run_id=98861&search_id=100375&scans_id=98857&peptide_id=16090&scanf=5357&charge=2&value=0	R.QAASVVVAM*DK.L	/core/www/modules/show_out/show_out_wrapper.php?run_id=98861&search_id=100375&scans_id=98857&peptide_id=16090&scanf=5357&charge=2&value=R.QAASVVVAM*DK.L	63	73	IL1B	257700000
5443	2	2.435	0.828	15/20	/core/www/modules//sdig/index.php?run_id=98861&search_id=100375&scans_id=98857&peptide_id=16164&scanf=5443&charge=2&value=15/20	sp|P01584|IL1B_HUMAN	/core/www/modules//consensus/?run_id=98861&search_id=100375&scans_id=98857&peptide_id=16164&scanf=5443&charge=2&value=sp|P01584|IL1B_HUMAN	0	/core/www/modules/match_peptides/blast_html4.php?run_id=98861&search_id=100375&scans_id=98857&peptide_id=16164&scanf=5443&charge=2&value=0	R.QAASVVVAM*DK.L	/core/www/modules/show_out/show_out_wrapper.php?run_id=98861&search_id=100375&scans_id=98857&peptide_id=16164&scanf=5443&charge=2&value=R.QAASVVVAM*DK.L	63	73	IL1B	257700000
5533	2	2.328	0.981	15/20	/core/www/modules//sdig/index.php?run_id=98861&search_id=100375&scans_id=98857&peptide_id=16242&scanf=5533&charge=2&value=15/20	sp|P01584|IL1B_HUMAN	/core/www/modules//consensus/?run_id=98861&search_id=100375&scans_id=98857&peptide_id=16242&scanf=5533&charge=2&value=sp|P01584|IL1B_HUMAN	0	/core/www/modules/match_peptides/blast_html4.php?run_id=98861&search_id=100375&scans_id=98857&peptide_id=16242&scanf=5533&charge=2&value=0	R.QAASVVVAM*DK.L	/core/www/modules/show_out/show_out_wrapper.php?run_id=98861&search_id=100375&scans_id=98857&peptide_id=16242&scanf=5533&charge=2&value=R.QAASVVVAM*DK.L	63	73	IL1B	257700000
5620	2	2.717	0.877	15/20	/core/www/modules//sdig/index.php?run_id=98861&search_id=100375&scans_id=98857&peptide_id=16316&scanf=5620&charge=2&value=15/20	sp|P01584|IL1B_HUMAN	/core/www/modules//consensus/?run_id=98861&search_id=100375&scans_id=98857&peptide_id=16316&scanf=5620&charge=2&value=sp|P01584|IL1B_HUMAN	0	/core/www/modules/match_peptides/blast_html4.php?run_id=98861&search_id=100375&scans_id=98857&peptide_id=16316&scanf=5620&charge=2&value=0	R.QAASVVVAM*DK.L	/core/www/modules/show_out/show_out_wrapper.php?run_id=98861&search_id=100375&scans_id=98857&peptide_id=16316&scanf=5620&charge=2&value=R.QAASVVVAM*DK.L	63	73	IL1B	257700000
5700	2	2.699	0.86	15/20	/core/www/modules//sdig/index.php?run_id=98861&search_id=100375&scans_id=98857&peptide_id=16382&scanf=5700&charge=2&value=15/20	sp|P01584|IL1B_HUMAN	/core/www/modules//consensus/?run_id=98861&search_id=100375&scans_id=98857&peptide_id=16382&scanf=5700&charge=2&value=sp|P01584|IL1B_HUMAN	0	/core/www/modules/match_peptides/blast_html4.php?run_id=98861&search_id=100375&scans_id=98857&peptide_id=16382&scanf=5700&charge=2&value=0	R.QAASVVVAM*DK.L	/core/www/modules/show_out/show_out_wrapper.php?run_id=98861&search_id=100375&scans_id=98857&peptide_id=16382&scanf=5700&charge=2&value=R.QAASVVVAM*DK.L	63	73	IL1B	257700000
5796	2	2.557	0.921	15/20	/core/www/modules//sdig/index.php?run_id=98861&search_id=100375&scans_id=98857&peptide_id=16466&scanf=5796&charge=2&value=15/20	sp|P01584|IL1B_HUMAN	/core/www/modules//consensus/?run_id=98861&search_id=100375&scans_id=98857&peptide_id=16466&scanf=5796&charge=2&value=sp|P01584|IL1B_HUMAN	0	/core/www/modules/match_peptides/blast_html4.php?run_id=98861&search_id=100375&scans_id=98857&peptide_id=16466&scanf=5796&charge=2&value=0	R.QAASVVVAM*DK.L	/core/www/modules/show_out/show_out_wrapper.php?run_id=98861&search_id=100375&scans_id=98857&peptide_id=16466&scanf=5796&charge=2&value=R.QAASVVVAM*DK.L	63	73	IL1B	257700000
5879	2	2.317	0.922	13/20	/core/www/modules//sdig/index.php?run_id=98861&search_id=100375&scans_id=98857&peptide_id=16536&scanf=5879&charge=2&value=13/20	sp|P01584|IL1B_HUMAN	/core/www/modules//consensus/?run_id=98861&search_id=100375&scans_id=98857&peptide_id=16536&scanf=5879&charge=2&value=sp|P01584|IL1B_HUMAN	0	/core/www/modules/match_peptides/blast_html4.php?run_id=98861&search_id=100375&scans_id=98857&peptide_id=16536&scanf=5879&charge=2&value=0	R.QAASVVVAM*DK.L	/core/www/modules/show_out/show_out_wrapper.php?run_id=98861&search_id=100375&scans_id=98857&peptide_id=16536&scanf=5879&charge=2&value=R.QAASVVVAM*DK.L	63	73	IL1B	257700000
5964	2	2.606	0.898	17/20	/core/www/modules//sdig/index.php?run_id=98861&search_id=100375&scans_id=98857&peptide_id=16608&scanf=5964&charge=2&value=17/20	sp|P01584|IL1B_HUMAN	/core/www/modules//consensus/?run_id=98861&search_id=100375&scans_id=98857&peptide_id=16608&scanf=5964&charge=2&value=sp|P01584|IL1B_HUMAN	0	/core/www/modules/match_peptides/blast_html4.php?run_id=98861&search_id=100375&scans_id=98857&peptide_id=16608&scanf=5964&charge=2&value=0	R.QAASVVVAM*DK.L	/core/www/modules/show_out/show_out_wrapper.php?run_id=98861&search_id=100375&scans_id=98857&peptide_id=16608&scanf=5964&charge=2&value=R.QAASVVVAM*DK.L	63	73	IL1B	257700000
6044	2	2.963	0.783	16/20	/core/www/modules//sdig/index.php?run_id=98861&search_id=100375&scans_id=98857&peptide_id=16676&scanf=6044&charge=2&value=16/20	sp|P01584|IL1B_HUMAN	/core/www/modules//consensus/?run_id=98861&search_id=100375&scans_id=98857&peptide_id=16676&scanf=6044&charge=2&value=sp|P01584|IL1B_HUMAN	0	/core/www/modules/match_peptides/blast_html4.php?run_id=98861&search_id=100375&scans_id=98857&peptide_id=16676&scanf=6044&charge=2&value=0	R.QAASVVVAM*DK.L	/core/www/modules/show_out/show_out_wrapper.php?run_id=98861&search_id=100375&scans_id=98857&peptide_id=16676&scanf=6044&charge=2&value=R.QAASVVVAM*DK.L	63	73	IL1B	257700000
6140	2	2.938	0.89	17/20	/core/www/modules//sdig/index.php?run_id=98861&search_id=100375&scans_id=98857&peptide_id=16762&scanf=6140&charge=2&value=17/20	sp|P01584|IL1B_HUMAN	/core/www/modules//consensus/?run_id=98861&search_id=100375&scans_id=98857&peptide_id=16762&scanf=6140&charge=2&value=sp|P01584|IL1B_HUMAN	0	/core/www/modules/match_peptides/blast_html4.php?run_id=98861&search_id=100375&scans_id=98857&peptide_id=16762&scanf=6140&charge=2&value=0	R.QAASVVVAM*DK.L	/core/www/modules/show_out/show_out_wrapper.php?run_id=98861&search_id=100375&scans_id=98857&peptide_id=16762&scanf=6140&charge=2&value=R.QAASVVVAM*DK.L	63	73	IL1B	257700000
6233	2	2.85	0.914	15/20	/core/www/modules//sdig/index.php?run_id=98861&search_id=100375&scans_id=98857&peptide_id=16845&scanf=6233&charge=2&value=15/20	sp|P01584|IL1B_HUMAN	/core/www/modules//consensus/?run_id=98861&search_id=100375&scans_id=98857&peptide_id=16845&scanf=6233&charge=2&value=sp|P01584|IL1B_HUMAN	0	/core/www/modules/match_peptides/blast_html4.php?run_id=98861&search_id=100375&scans_id=98857&peptide_id=16845&scanf=6233&charge=2&value=0	R.QAASVVVAM*DK.L	/core/www/modules/show_out/show_out_wrapper.php?run_id=98861&search_id=100375&scans_id=98857&peptide_id=16845&scanf=6233&charge=2&value=R.QAASVVVAM*DK.L	63	73	IL1B	257700000
6333	2	2.126	0.945	14/20	/core/www/modules//sdig/index.php?run_id=98861&search_id=100375&scans_id=98857&peptide_id=16935&scanf=6333&charge=2&value=14/20	sp|P01584|IL1B_HUMAN	/core/www/modules//consensus/?run_id=98861&search_id=100375&scans_id=98857&peptide_id=16935&scanf=6333&charge=2&value=sp|P01584|IL1B_HUMAN	0	/core/www/modules/match_peptides/blast_html4.php?run_id=98861&search_id=100375&scans_id=98857&peptide_id=16935&scanf=6333&charge=2&value=0	R.QAASVVVAM*DK.L	/core/www/modules/show_out/show_out_wrapper.php?run_id=98861&search_id=100375&scans_id=98857&peptide_id=16935&scanf=6333&charge=2&value=R.QAASVVVAM*DK.L	63	73	IL1B	257700000
6432	2	2.995	0.854	14/20	/core/www/modules//sdig/index.php?run_id=98861&search_id=100375&scans_id=98857&peptide_id=17025&scanf=6432&charge=2&value=14/20	sp|P01584|IL1B_HUMAN	/core/www/modules//consensus/?run_id=98861&search_id=100375&scans_id=98857&peptide_id=17025&scanf=6432&charge=2&value=sp|P01584|IL1B_HUMAN	0	/core/www/modules/match_peptides/blast_html4.php?run_id=98861&search_id=100375&scans_id=98857&peptide_id=17025&scanf=6432&charge=2&value=0	R.QAASVVVAM*DK.L	/core/www/modules/show_out/show_out_wrapper.php?run_id=98861&search_id=100375&scans_id=98857&peptide_id=17025&scanf=6432&charge=2&value=R.QAASVVVAM*DK.L	63	73	IL1B	257700000
6632	2	2.404	0.338	14/20	/core/www/modules//sdig/index.php?run_id=98861&search_id=100375&scans_id=98857&peptide_id=17205&scanf=6632&charge=2&value=14/20	sp|P01584|IL1B_HUMAN	/core/www/modules//consensus/?run_id=98861&search_id=100375&scans_id=98857&peptide_id=17205&scanf=6632&charge=2&value=sp|P01584|IL1B_HUMAN	0	/core/www/modules/match_peptides/blast_html4.php?run_id=98861&search_id=100375&scans_id=98857&peptide_id=17205&scanf=6632&charge=2&value=0	R.QAASVVVAM*DK.L	/core/www/modules/show_out/show_out_wrapper.php?run_id=98861&search_id=100375&scans_id=98857&peptide_id=17205&scanf=6632&charge=2&value=R.QAASVVVAM*DK.L	63	73	IL1B	257700000
6726	2	2.503	0.918	16/20	/core/www/modules//sdig/index.php?run_id=98861&search_id=100375&scans_id=98857&peptide_id=17289&scanf=6726&charge=2&value=16/20	sp|P01584|IL1B_HUMAN	/core/www/modules//consensus/?run_id=98861&search_id=100375&scans_id=98857&peptide_id=17289&scanf=6726&charge=2&value=sp|P01584|IL1B_HUMAN	0	/core/www/modules/match_peptides/blast_html4.php?run_id=98861&search_id=100375&scans_id=98857&peptide_id=17289&scanf=6726&charge=2&value=0	R.QAASVVVAM*DK.L	/core/www/modules/show_out/show_out_wrapper.php?run_id=98861&search_id=100375&scans_id=98857&peptide_id=17289&scanf=6726&charge=2&value=R.QAASVVVAM*DK.L	63	73	IL1B	257700000
6824	2	2.443	0.913	15/20	/core/www/modules//sdig/index.php?run_id=98861&search_id=100375&scans_id=98857&peptide_id=17375&scanf=6824&charge=2&value=15/20	sp|P01584|IL1B_HUMAN	/core/www/modules//consensus/?run_id=98861&search_id=100375&scans_id=98857&peptide_id=17375&scanf=6824&charge=2&value=sp|P01584|IL1B_HUMAN	0	/core/www/modules/match_peptides/blast_html4.php?run_id=98861&search_id=100375&scans_id=98857&peptide_id=17375&scanf=6824&charge=2&value=0	R.QAASVVVAM*DK.L	/core/www/modules/show_out/show_out_wrapper.php?run_id=98861&search_id=100375&scans_id=98857&peptide_id=17375&scanf=6824&charge=2&value=R.QAASVVVAM*DK.L	63	73	IL1B	257700000
6996	2	2.161	0.848	16/20	/core/www/modules//sdig/index.php?run_id=98861&search_id=100375&scans_id=98857&peptide_id=17523&scanf=6996&charge=2&value=16/20	sp|P01584|IL1B_HUMAN	/core/www/modules//consensus/?run_id=98861&search_id=100375&scans_id=98857&peptide_id=17523&scanf=6996&charge=2&value=sp|P01584|IL1B_HUMAN	0	/core/www/modules/match_peptides/blast_html4.php?run_id=98861&search_id=100375&scans_id=98857&peptide_id=17523&scanf=6996&charge=2&value=0	R.QAASVVVAM*DK.L	/core/www/modules/show_out/show_out_wrapper.php?run_id=98861&search_id=100375&scans_id=98857&peptide_id=17523&scanf=6996&charge=2&value=R.QAASVVVAM*DK.L	63	73	IL1B	257700000
7084	2	2.467	0.889	13/20	/core/www/modules//sdig/index.php?run_id=98861&search_id=100375&scans_id=98857&peptide_id=17600&scanf=7084&charge=2&value=13/20	sp|P01584|IL1B_HUMAN	/core/www/modules//consensus/?run_id=98861&search_id=100375&scans_id=98857&peptide_id=17600&scanf=7084&charge=2&value=sp|P01584|IL1B_HUMAN	0	/core/www/modules/match_peptides/blast_html4.php?run_id=98861&search_id=100375&scans_id=98857&peptide_id=17600&scanf=7084&charge=2&value=0	R.QAASVVVAM*DK.L	/core/www/modules/show_out/show_out_wrapper.php?run_id=98861&search_id=100375&scans_id=98857&peptide_id=17600&scanf=7084&charge=2&value=R.QAASVVVAM*DK.L	63	73	IL1B	257700000
7180	2	2.588	0.862	17/20	/core/www/modules//sdig/index.php?run_id=98861&search_id=100375&scans_id=98857&peptide_id=17688&scanf=7180&charge=2&value=17/20	sp|P01584|IL1B_HUMAN	/core/www/modules//consensus/?run_id=98861&search_id=100375&scans_id=98857&peptide_id=17688&scanf=7180&charge=2&value=sp|P01584|IL1B_HUMAN	0	/core/www/modules/match_peptides/blast_html4.php?run_id=98861&search_id=100375&scans_id=98857&peptide_id=17688&scanf=7180&charge=2&value=0	R.QAASVVVAM*DK.L	/core/www/modules/show_out/show_out_wrapper.php?run_id=98861&search_id=100375&scans_id=98857&peptide_id=17688&scanf=7180&charge=2&value=R.QAASVVVAM*DK.L	63	73	IL1B	257700000
7285	2	2.38	0.933	14/20	/core/www/modules//sdig/index.php?run_id=98861&search_id=100375&scans_id=98857&peptide_id=17783&scanf=7285&charge=2&value=14/20	sp|P01584|IL1B_HUMAN	/core/www/modules//consensus/?run_id=98861&search_id=100375&scans_id=98857&peptide_id=17783&scanf=7285&charge=2&value=sp|P01584|IL1B_HUMAN	0	/core/www/modules/match_peptides/blast_html4.php?run_id=98861&search_id=100375&scans_id=98857&peptide_id=17783&scanf=7285&charge=2&value=0	R.QAASVVVAM*DK.L	/core/www/modules/show_out/show_out_wrapper.php?run_id=98861&search_id=100375&scans_id=98857&peptide_id=17783&scanf=7285&charge=2&value=R.QAASVVVAM*DK.L	63	73	IL1B	257700000
7392	2	2.699	0.877	14/20	/core/www/modules//sdig/index.php?run_id=98861&search_id=100375&scans_id=98857&peptide_id=17878&scanf=7392&charge=2&value=14/20	sp|P01584|IL1B_HUMAN	/core/www/modules//consensus/?run_id=98861&search_id=100375&scans_id=98857&peptide_id=17878&scanf=7392&charge=2&value=sp|P01584|IL1B_HUMAN	0	/core/www/modules/match_peptides/blast_html4.php?run_id=98861&search_id=100375&scans_id=98857&peptide_id=17878&scanf=7392&charge=2&value=0	R.QAASVVVAM*DK.L	/core/www/modules/show_out/show_out_wrapper.php?run_id=98861&search_id=100375&scans_id=98857&peptide_id=17878&scanf=7392&charge=2&value=R.QAASVVVAM*DK.L	63	73	IL1B	257700000
7481	2	2.719	0.914	15/20	/core/www/modules//sdig/index.php?run_id=98861&search_id=100375&scans_id=98857&peptide_id=17954&scanf=7481&charge=2&value=15/20	sp|P01584|IL1B_HUMAN	/core/www/modules//consensus/?run_id=98861&search_id=100375&scans_id=98857&peptide_id=17954&scanf=7481&charge=2&value=sp|P01584|IL1B_HUMAN	0	/core/www/modules/match_peptides/blast_html4.php?run_id=98861&search_id=100375&scans_id=98857&peptide_id=17954&scanf=7481&charge=2&value=0	R.QAASVVVAM*DK.L	/core/www/modules/show_out/show_out_wrapper.php?run_id=98861&search_id=100375&scans_id=98857&peptide_id=17954&scanf=7481&charge=2&value=R.QAASVVVAM*DK.L	63	73	IL1B	257700000
7587	2	2.865	0.867	14/20	/core/www/modules//sdig/index.php?run_id=98861&search_id=100375&scans_id=98857&peptide_id=18052&scanf=7587&charge=2&value=14/20	sp|P01584|IL1B_HUMAN	/core/www/modules//consensus/?run_id=98861&search_id=100375&scans_id=98857&peptide_id=18052&scanf=7587&charge=2&value=sp|P01584|IL1B_HUMAN	0	/core/www/modules/match_peptides/blast_html4.php?run_id=98861&search_id=100375&scans_id=98857&peptide_id=18052&scanf=7587&charge=2&value=0	R.QAASVVVAM*DK.L	/core/www/modules/show_out/show_out_wrapper.php?run_id=98861&search_id=100375&scans_id=98857&peptide_id=18052&scanf=7587&charge=2&value=R.QAASVVVAM*DK.L	63	73	IL1B	257700000
7667	2	2.377	0.865	13/20	/core/www/modules//sdig/index.php?run_id=98861&search_id=100375&scans_id=98857&peptide_id=18119&scanf=7667&charge=2&value=13/20	sp|P01584|IL1B_HUMAN	/core/www/modules//consensus/?run_id=98861&search_id=100375&scans_id=98857&peptide_id=18119&scanf=7667&charge=2&value=sp|P01584|IL1B_HUMAN	0	/core/www/modules/match_peptides/blast_html4.php?run_id=98861&search_id=100375&scans_id=98857&peptide_id=18119&scanf=7667&charge=2&value=0	R.QAASVVVAM*DK.L	/core/www/modules/show_out/show_out_wrapper.php?run_id=98861&search_id=100375&scans_id=98857&peptide_id=18119&scanf=7667&charge=2&value=R.QAASVVVAM*DK.L	63	73	IL1B	257700000
7765	2	2.594	0.829	14/20	/core/www/modules//sdig/index.php?run_id=98861&search_id=100375&scans_id=98857&peptide_id=18209&scanf=7765&charge=2&value=14/20	sp|P01584|IL1B_HUMAN	/core/www/modules//consensus/?run_id=98861&search_id=100375&scans_id=98857&peptide_id=18209&scanf=7765&charge=2&value=sp|P01584|IL1B_HUMAN	0	/core/www/modules/match_peptides/blast_html4.php?run_id=98861&search_id=100375&scans_id=98857&peptide_id=18209&scanf=7765&charge=2&value=0	R.QAASVVVAM*DK.L	/core/www/modules/show_out/show_out_wrapper.php?run_id=98861&search_id=100375&scans_id=98857&peptide_id=18209&scanf=7765&charge=2&value=R.QAASVVVAM*DK.L	63	73	IL1B	257700000
14534	3	3.091	0.716	23/72	/core/www/modules//sdig/index.php?run_id=98861&search_id=100375&scans_id=98857&peptide_id=5070&scanf=14534&charge=3&value=23/72	sp|P01584|IL1B_HUMAN	/core/www/modules//consensus/?run_id=98861&search_id=100375&scans_id=98857&peptide_id=5070&scanf=14534&charge=3&value=sp|P01584|IL1B_HUMAN	0	/core/www/modules/match_peptides/blast_html4.php?run_id=98861&search_id=100375&scans_id=98857&peptide_id=5070&scanf=14534&charge=3&value=0	M.SFVQGEESNDKIPVALGLK.E	/core/www/modules/show_out/show_out_wrapper.php?run_id=98861&search_id=100375&scans_id=98857&peptide_id=5070&scanf=14534&charge=3&value=M.SFVQGEESNDKIPVALGLK.E	161	179	IL1B	161900000
14641	3	2.738	0.775	21/72	/core/www/modules//sdig/index.php?run_id=98861&search_id=100375&scans_id=98857&peptide_id=5180&scanf=14641&charge=3&value=21/72	sp|P01584|IL1B_HUMAN	/core/www/modules//consensus/?run_id=98861&search_id=100375&scans_id=98857&peptide_id=5180&scanf=14641&charge=3&value=sp|P01584|IL1B_HUMAN	0	/core/www/modules/match_peptides/blast_html4.php?run_id=98861&search_id=100375&scans_id=98857&peptide_id=5180&scanf=14641&charge=3&value=0	M.SFVQGEESNDKIPVALGLK.E	/core/www/modules/show_out/show_out_wrapper.php?run_id=98861&search_id=100375&scans_id=98857&peptide_id=5180&scanf=14641&charge=3&value=M.SFVQGEESNDKIPVALGLK.E	161	179	IL1B	161900000
14744	3	3.149	0.79	26/72	/core/www/modules//sdig/index.php?run_id=98861&search_id=100375&scans_id=98857&peptide_id=5283&scanf=14744&charge=3&value=26/72	sp|P01584|IL1B_HUMAN	/core/www/modules//consensus/?run_id=98861&search_id=100375&scans_id=98857&peptide_id=5283&scanf=14744&charge=3&value=sp|P01584|IL1B_HUMAN	0	/core/www/modules/match_peptides/blast_html4.php?run_id=98861&search_id=100375&scans_id=98857&peptide_id=5283&scanf=14744&charge=3&value=0	M.SFVQGEESNDKIPVALGLK.E	/core/www/modules/show_out/show_out_wrapper.php?run_id=98861&search_id=100375&scans_id=98857&peptide_id=5283&scanf=14744&charge=3&value=M.SFVQGEESNDKIPVALGLK.E	161	179	IL1B	161900000
14864	3	3.454	0.786	24/72	/core/www/modules//sdig/index.php?run_id=98861&search_id=100375&scans_id=98857&peptide_id=5404&scanf=14864&charge=3&value=24/72	sp|P01584|IL1B_HUMAN	/core/www/modules//consensus/?run_id=98861&search_id=100375&scans_id=98857&peptide_id=5404&scanf=14864&charge=3&value=sp|P01584|IL1B_HUMAN	0	/core/www/modules/match_peptides/blast_html4.php?run_id=98861&search_id=100375&scans_id=98857&peptide_id=5404&scanf=14864&charge=3&value=0	M.SFVQGEESNDKIPVALGLK.E	/core/www/modules/show_out/show_out_wrapper.php?run_id=98861&search_id=100375&scans_id=98857&peptide_id=5404&scanf=14864&charge=3&value=M.SFVQGEESNDKIPVALGLK.E	161	179	IL1B	161900000
14983	3	2.682	0.629	25/72	/core/www/modules//sdig/index.php?run_id=98861&search_id=100375&scans_id=98857&peptide_id=5525&scanf=14983&charge=3&value=25/72	sp|P01584|IL1B_HUMAN	/core/www/modules//consensus/?run_id=98861&search_id=100375&scans_id=98857&peptide_id=5525&scanf=14983&charge=3&value=sp|P01584|IL1B_HUMAN	0	/core/www/modules/match_peptides/blast_html4.php?run_id=98861&search_id=100375&scans_id=98857&peptide_id=5525&scanf=14983&charge=3&value=0	M.SFVQGEESNDKIPVALGLK.E	/core/www/modules/show_out/show_out_wrapper.php?run_id=98861&search_id=100375&scans_id=98857&peptide_id=5525&scanf=14983&charge=3&value=M.SFVQGEESNDKIPVALGLK.E	161	179	IL1B	161900000
15591	3	2.422	0.563	20/72	/core/www/modules//sdig/index.php?run_id=98861&search_id=100375&scans_id=98857&peptide_id=6145&scanf=15591&charge=3&value=20/72	sp|P01584|IL1B_HUMAN	/core/www/modules//consensus/?run_id=98861&search_id=100375&scans_id=98857&peptide_id=6145&scanf=15591&charge=3&value=sp|P01584|IL1B_HUMAN	0	/core/www/modules/match_peptides/blast_html4.php?run_id=98861&search_id=100375&scans_id=98857&peptide_id=6145&scanf=15591&charge=3&value=0	M.SFVQGEESNDKIPVALGLK.E	/core/www/modules/show_out/show_out_wrapper.php?run_id=98861&search_id=100375&scans_id=98857&peptide_id=6145&scanf=15591&charge=3&value=M.SFVQGEESNDKIPVALGLK.E	161	179	IL1B	161900000
15611	3	2.968	0.619	23/72	/core/www/modules//sdig/index.php?run_id=98861&search_id=100375&scans_id=98857&peptide_id=6165&scanf=15611&charge=3&value=23/72	sp|P01584|IL1B_HUMAN	/core/www/modules//consensus/?run_id=98861&search_id=100375&scans_id=98857&peptide_id=6165&scanf=15611&charge=3&value=sp|P01584|IL1B_HUMAN	0	/core/www/modules/match_peptides/blast_html4.php?run_id=98861&search_id=100375&scans_id=98857&peptide_id=6165&scanf=15611&charge=3&value=0	M.SFVQGEESNDKIPVALGLK.E	/core/www/modules/show_out/show_out_wrapper.php?run_id=98861&search_id=100375&scans_id=98857&peptide_id=6165&scanf=15611&charge=3&value=M.SFVQGEESNDKIPVALGLK.E	161	179	IL1B	161900000
15639	3	2.589	0.643	20/72	/core/www/modules//sdig/index.php?run_id=98861&search_id=100375&scans_id=98857&peptide_id=6193&scanf=15639&charge=3&value=20/72	sp|P01584|IL1B_HUMAN	/core/www/modules//consensus/?run_id=98861&search_id=100375&scans_id=98857&peptide_id=6193&scanf=15639&charge=3&value=sp|P01584|IL1B_HUMAN	0	/core/www/modules/match_peptides/blast_html4.php?run_id=98861&search_id=100375&scans_id=98857&peptide_id=6193&scanf=15639&charge=3&value=0	M.SFVQGEESNDKIPVALGLK.E	/core/www/modules/show_out/show_out_wrapper.php?run_id=98861&search_id=100375&scans_id=98857&peptide_id=6193&scanf=15639&charge=3&value=M.SFVQGEESNDKIPVALGLK.E	161	179	IL1B	161900000
13240	2	4.472	0.731	18/30	/core/www/modules//sdig/index.php?run_id=98861&search_id=100375&scans_id=98857&peptide_id=3754&scanf=13240&charge=2&value=18/30	sp|P01584|IL1B_HUMAN	/core/www/modules//consensus/?run_id=98861&search_id=100375&scans_id=98857&peptide_id=3754&scanf=13240&charge=2&value=sp|P01584|IL1B_HUMAN	0	/core/www/modules/match_peptides/blast_html4.php?run_id=98861&search_id=100375&scans_id=98857&peptide_id=3754&scanf=13240&charge=2&value=0	Y.YSGNEDDLFFEADGPK.Q	/core/www/modules/show_out/show_out_wrapper.php?run_id=98861&search_id=100375&scans_id=98857&peptide_id=3754&scanf=13240&charge=2&value=Y.YSGNEDDLFFEADGPK.Q	15	30	IL1B	152600000
13366	2	5.073	0.828	21/30	/core/www/modules//sdig/index.php?run_id=98861&search_id=100375&scans_id=98857&peptide_id=3885&scanf=13366&charge=2&value=21/30	sp|P01584|IL1B_HUMAN	/core/www/modules//consensus/?run_id=98861&search_id=100375&scans_id=98857&peptide_id=3885&scanf=13366&charge=2&value=sp|P01584|IL1B_HUMAN	0	/core/www/modules/match_peptides/blast_html4.php?run_id=98861&search_id=100375&scans_id=98857&peptide_id=3885&scanf=13366&charge=2&value=0	Y.YSGNEDDLFFEADGPK.Q	/core/www/modules/show_out/show_out_wrapper.php?run_id=98861&search_id=100375&scans_id=98857&peptide_id=3885&scanf=13366&charge=2&value=Y.YSGNEDDLFFEADGPK.Q	15	30	IL1B	152600000
13464	2	4.948	0.74	22/30	/core/www/modules//sdig/index.php?run_id=98861&search_id=100375&scans_id=98857&peptide_id=3985&scanf=13464&charge=2&value=22/30	sp|P01584|IL1B_HUMAN	/core/www/modules//consensus/?run_id=98861&search_id=100375&scans_id=98857&peptide_id=3985&scanf=13464&charge=2&value=sp|P01584|IL1B_HUMAN	0	/core/www/modules/match_peptides/blast_html4.php?run_id=98861&search_id=100375&scans_id=98857&peptide_id=3985&scanf=13464&charge=2&value=0	Y.YSGNEDDLFFEADGPK.Q	/core/www/modules/show_out/show_out_wrapper.php?run_id=98861&search_id=100375&scans_id=98857&peptide_id=3985&scanf=13464&charge=2&value=Y.YSGNEDDLFFEADGPK.Q	15	30	IL1B	152600000
13579	2	4.801	0.828	20/30	/core/www/modules//sdig/index.php?run_id=98861&search_id=100375&scans_id=98857&peptide_id=4100&scanf=13579&charge=2&value=20/30	sp|P01584|IL1B_HUMAN	/core/www/modules//consensus/?run_id=98861&search_id=100375&scans_id=98857&peptide_id=4100&scanf=13579&charge=2&value=sp|P01584|IL1B_HUMAN	0	/core/www/modules/match_peptides/blast_html4.php?run_id=98861&search_id=100375&scans_id=98857&peptide_id=4100&scanf=13579&charge=2&value=0	Y.YSGNEDDLFFEADGPK.Q	/core/www/modules/show_out/show_out_wrapper.php?run_id=98861&search_id=100375&scans_id=98857&peptide_id=4100&scanf=13579&charge=2&value=Y.YSGNEDDLFFEADGPK.Q	15	30	IL1B	152600000
13686	2	4.647	0.883	21/30	/core/www/modules//sdig/index.php?run_id=98861&search_id=100375&scans_id=98857&peptide_id=4208&scanf=13686&charge=2&value=21/30	sp|P01584|IL1B_HUMAN	/core/www/modules//consensus/?run_id=98861&search_id=100375&scans_id=98857&peptide_id=4208&scanf=13686&charge=2&value=sp|P01584|IL1B_HUMAN	0	/core/www/modules/match_peptides/blast_html4.php?run_id=98861&search_id=100375&scans_id=98857&peptide_id=4208&scanf=13686&charge=2&value=0	Y.YSGNEDDLFFEADGPK.Q	/core/www/modules/show_out/show_out_wrapper.php?run_id=98861&search_id=100375&scans_id=98857&peptide_id=4208&scanf=13686&charge=2&value=Y.YSGNEDDLFFEADGPK.Q	15	30	IL1B	152600000
13792	2	4.647	0.884	19/30	/core/www/modules//sdig/index.php?run_id=98861&search_id=100375&scans_id=98857&peptide_id=4314&scanf=13792&charge=2&value=19/30	sp|P01584|IL1B_HUMAN	/core/www/modules//consensus/?run_id=98861&search_id=100375&scans_id=98857&peptide_id=4314&scanf=13792&charge=2&value=sp|P01584|IL1B_HUMAN	0	/core/www/modules/match_peptides/blast_html4.php?run_id=98861&search_id=100375&scans_id=98857&peptide_id=4314&scanf=13792&charge=2&value=0	Y.YSGNEDDLFFEADGPK.Q	/core/www/modules/show_out/show_out_wrapper.php?run_id=98861&search_id=100375&scans_id=98857&peptide_id=4314&scanf=13792&charge=2&value=Y.YSGNEDDLFFEADGPK.Q	15	30	IL1B	152600000
13909	2	4.834	0.838	21/30	/core/www/modules//sdig/index.php?run_id=98861&search_id=100375&scans_id=98857&peptide_id=4433&scanf=13909&charge=2&value=21/30	sp|P01584|IL1B_HUMAN	/core/www/modules//consensus/?run_id=98861&search_id=100375&scans_id=98857&peptide_id=4433&scanf=13909&charge=2&value=sp|P01584|IL1B_HUMAN	0	/core/www/modules/match_peptides/blast_html4.php?run_id=98861&search_id=100375&scans_id=98857&peptide_id=4433&scanf=13909&charge=2&value=0	Y.YSGNEDDLFFEADGPK.Q	/core/www/modules/show_out/show_out_wrapper.php?run_id=98861&search_id=100375&scans_id=98857&peptide_id=4433&scanf=13909&charge=2&value=Y.YSGNEDDLFFEADGPK.Q	15	30	IL1B	152600000
14458	2	4.168	0.824	19/30	/core/www/modules//sdig/index.php?run_id=98861&search_id=100375&scans_id=98857&peptide_id=4993&scanf=14458&charge=2&value=19/30	sp|P01584|IL1B_HUMAN	/core/www/modules//consensus/?run_id=98861&search_id=100375&scans_id=98857&peptide_id=4993&scanf=14458&charge=2&value=sp|P01584|IL1B_HUMAN	0	/core/www/modules/match_peptides/blast_html4.php?run_id=98861&search_id=100375&scans_id=98857&peptide_id=4993&scanf=14458&charge=2&value=0	Y.YSGNEDDLFFEADGPK.Q	/core/www/modules/show_out/show_out_wrapper.php?run_id=98861&search_id=100375&scans_id=98857&peptide_id=4993&scanf=14458&charge=2&value=Y.YSGNEDDLFFEADGPK.Q	15	30	IL1B	152600000
14562	2	4.633	0.839	21/30	/core/www/modules//sdig/index.php?run_id=98861&search_id=100375&scans_id=98857&peptide_id=5099&scanf=14562&charge=2&value=21/30	sp|P01584|IL1B_HUMAN	/core/www/modules//consensus/?run_id=98861&search_id=100375&scans_id=98857&peptide_id=5099&scanf=14562&charge=2&value=sp|P01584|IL1B_HUMAN	0	/core/www/modules/match_peptides/blast_html4.php?run_id=98861&search_id=100375&scans_id=98857&peptide_id=5099&scanf=14562&charge=2&value=0	Y.YSGNEDDLFFEADGPK.Q	/core/www/modules/show_out/show_out_wrapper.php?run_id=98861&search_id=100375&scans_id=98857&peptide_id=5099&scanf=14562&charge=2&value=Y.YSGNEDDLFFEADGPK.Q	15	30	IL1B	152600000
14574	2	4.4	0.95	22/30	/core/www/modules//sdig/index.php?run_id=98861&search_id=100375&scans_id=98857&peptide_id=5111&scanf=14574&charge=2&value=22/30	sp|P01584|IL1B_HUMAN	/core/www/modules//consensus/?run_id=98861&search_id=100375&scans_id=98857&peptide_id=5111&scanf=14574&charge=2&value=sp|P01584|IL1B_HUMAN	0	/core/www/modules/match_peptides/blast_html4.php?run_id=98861&search_id=100375&scans_id=98857&peptide_id=5111&scanf=14574&charge=2&value=0	Y.YSGNEDDLFFEADGPK.Q	/core/www/modules/show_out/show_out_wrapper.php?run_id=98861&search_id=100375&scans_id=98857&peptide_id=5111&scanf=14574&charge=2&value=Y.YSGNEDDLFFEADGPK.Q	15	30	IL1B	152600000
14741	2	4.22	0.886	20/30	/core/www/modules//sdig/index.php?run_id=98861&search_id=100375&scans_id=98857&peptide_id=5281&scanf=14741&charge=2&value=20/30	sp|P01584|IL1B_HUMAN	/core/www/modules//consensus/?run_id=98861&search_id=100375&scans_id=98857&peptide_id=5281&scanf=14741&charge=2&value=sp|P01584|IL1B_HUMAN	0	/core/www/modules/match_peptides/blast_html4.php?run_id=98861&search_id=100375&scans_id=98857&peptide_id=5281&scanf=14741&charge=2&value=0	Y.YSGNEDDLFFEADGPK.Q	/core/www/modules/show_out/show_out_wrapper.php?run_id=98861&search_id=100375&scans_id=98857&peptide_id=5281&scanf=14741&charge=2&value=Y.YSGNEDDLFFEADGPK.Q	15	30	IL1B	152600000
14807	2	4.778	0.931	20/30	/core/www/modules//sdig/index.php?run_id=98861&search_id=100375&scans_id=98857&peptide_id=5346&scanf=14807&charge=2&value=20/30	sp|P01584|IL1B_HUMAN	/core/www/modules//consensus/?run_id=98861&search_id=100375&scans_id=98857&peptide_id=5346&scanf=14807&charge=2&value=sp|P01584|IL1B_HUMAN	0	/core/www/modules/match_peptides/blast_html4.php?run_id=98861&search_id=100375&scans_id=98857&peptide_id=5346&scanf=14807&charge=2&value=0	Y.YSGNEDDLFFEADGPK.Q	/core/www/modules/show_out/show_out_wrapper.php?run_id=98861&search_id=100375&scans_id=98857&peptide_id=5346&scanf=14807&charge=2&value=Y.YSGNEDDLFFEADGPK.Q	15	30	IL1B	152600000
14856	2	4.465	0.821	22/30	/core/www/modules//sdig/index.php?run_id=98861&search_id=100375&scans_id=98857&peptide_id=5396&scanf=14856&charge=2&value=22/30	sp|P01584|IL1B_HUMAN	/core/www/modules//consensus/?run_id=98861&search_id=100375&scans_id=98857&peptide_id=5396&scanf=14856&charge=2&value=sp|P01584|IL1B_HUMAN	0	/core/www/modules/match_peptides/blast_html4.php?run_id=98861&search_id=100375&scans_id=98857&peptide_id=5396&scanf=14856&charge=2&value=0	Y.YSGNEDDLFFEADGPK.Q	/core/www/modules/show_out/show_out_wrapper.php?run_id=98861&search_id=100375&scans_id=98857&peptide_id=5396&scanf=14856&charge=2&value=Y.YSGNEDDLFFEADGPK.Q	15	30	IL1B	152600000
14926	2	2.723	0.946	16/30	/core/www/modules//sdig/index.php?run_id=98861&search_id=100375&scans_id=98857&peptide_id=5468&scanf=14926&charge=2&value=16/30	sp|P01584|IL1B_HUMAN	/core/www/modules//consensus/?run_id=98861&search_id=100375&scans_id=98857&peptide_id=5468&scanf=14926&charge=2&value=sp|P01584|IL1B_HUMAN	0	/core/www/modules/match_peptides/blast_html4.php?run_id=98861&search_id=100375&scans_id=98857&peptide_id=5468&scanf=14926&charge=2&value=0	Y.YSGNEDDLFFEADGPK.Q	/core/www/modules/show_out/show_out_wrapper.php?run_id=98861&search_id=100375&scans_id=98857&peptide_id=5468&scanf=14926&charge=2&value=Y.YSGNEDDLFFEADGPK.Q	15	30	IL1B	152600000
15667	2	4.838	0.89	22/30	/core/www/modules//sdig/index.php?run_id=98861&search_id=100375&scans_id=98857&peptide_id=6220&scanf=15667&charge=2&value=22/30	sp|P01584|IL1B_HUMAN	/core/www/modules//consensus/?run_id=98861&search_id=100375&scans_id=98857&peptide_id=6220&scanf=15667&charge=2&value=sp|P01584|IL1B_HUMAN	0	/core/www/modules/match_peptides/blast_html4.php?run_id=98861&search_id=100375&scans_id=98857&peptide_id=6220&scanf=15667&charge=2&value=0	Y.YSGNEDDLFFEADGPK.Q	/core/www/modules/show_out/show_out_wrapper.php?run_id=98861&search_id=100375&scans_id=98857&peptide_id=6220&scanf=15667&charge=2&value=Y.YSGNEDDLFFEADGPK.Q	15	30	IL1B	152600000
10196	2	2.686	0.8	14/22	/core/www/modules//sdig/index.php?run_id=98861&search_id=100375&scans_id=98857&peptide_id=691&scanf=10196&charge=2&value=14/22	sp|P01584|IL1B_HUMAN	/core/www/modules//consensus/?run_id=98861&search_id=100375&scans_id=98857&peptide_id=691&scanf=10196&charge=2&value=sp|P01584|IL1B_HUMAN	0	/core/www/modules/match_peptides/blast_html4.php?run_id=98861&search_id=100375&scans_id=98857&peptide_id=691&scanf=10196&charge=2&value=0	K.DDKPTLQLESVD.P	/core/www/modules/show_out/show_out_wrapper.php?run_id=98861&search_id=100375&scans_id=98857&peptide_id=691&scanf=10196&charge=2&value=K.DDKPTLQLESVD.P	191	202	IL1B	128400000
10300	2	2.782	0.85	13/22	/core/www/modules//sdig/index.php?run_id=98861&search_id=100375&scans_id=98857&peptide_id=795&scanf=10300&charge=2&value=13/22	sp|P01584|IL1B_HUMAN	/core/www/modules//consensus/?run_id=98861&search_id=100375&scans_id=98857&peptide_id=795&scanf=10300&charge=2&value=sp|P01584|IL1B_HUMAN	0	/core/www/modules/match_peptides/blast_html4.php?run_id=98861&search_id=100375&scans_id=98857&peptide_id=795&scanf=10300&charge=2&value=0	K.DDKPTLQLESVD.P	/core/www/modules/show_out/show_out_wrapper.php?run_id=98861&search_id=100375&scans_id=98857&peptide_id=795&scanf=10300&charge=2&value=K.DDKPTLQLESVD.P	191	202	IL1B	128400000
10401	2	3.127	0.798	16/22	/core/www/modules//sdig/index.php?run_id=98861&search_id=100375&scans_id=98857&peptide_id=894&scanf=10401&charge=2&value=16/22	sp|P01584|IL1B_HUMAN	/core/www/modules//consensus/?run_id=98861&search_id=100375&scans_id=98857&peptide_id=894&scanf=10401&charge=2&value=sp|P01584|IL1B_HUMAN	0	/core/www/modules/match_peptides/blast_html4.php?run_id=98861&search_id=100375&scans_id=98857&peptide_id=894&scanf=10401&charge=2&value=0	K.DDKPTLQLESVD.P	/core/www/modules/show_out/show_out_wrapper.php?run_id=98861&search_id=100375&scans_id=98857&peptide_id=894&scanf=10401&charge=2&value=K.DDKPTLQLESVD.P	191	202	IL1B	128400000
10518	2	3.371	0.828	14/22	/core/www/modules//sdig/index.php?run_id=98861&search_id=100375&scans_id=98857&peptide_id=1012&scanf=10518&charge=2&value=14/22	sp|P01584|IL1B_HUMAN	/core/www/modules//consensus/?run_id=98861&search_id=100375&scans_id=98857&peptide_id=1012&scanf=10518&charge=2&value=sp|P01584|IL1B_HUMAN	0	/core/www/modules/match_peptides/blast_html4.php?run_id=98861&search_id=100375&scans_id=98857&peptide_id=1012&scanf=10518&charge=2&value=0	K.DDKPTLQLESVD.P	/core/www/modules/show_out/show_out_wrapper.php?run_id=98861&search_id=100375&scans_id=98857&peptide_id=1012&scanf=10518&charge=2&value=K.DDKPTLQLESVD.P	191	202	IL1B	128400000
10625	2	3.199	0.805	15/22	/core/www/modules//sdig/index.php?run_id=98861&search_id=100375&scans_id=98857&peptide_id=1122&scanf=10625&charge=2&value=15/22	sp|P01584|IL1B_HUMAN	/core/www/modules//consensus/?run_id=98861&search_id=100375&scans_id=98857&peptide_id=1122&scanf=10625&charge=2&value=sp|P01584|IL1B_HUMAN	0	/core/www/modules/match_peptides/blast_html4.php?run_id=98861&search_id=100375&scans_id=98857&peptide_id=1122&scanf=10625&charge=2&value=0	K.DDKPTLQLESVD.P	/core/www/modules/show_out/show_out_wrapper.php?run_id=98861&search_id=100375&scans_id=98857&peptide_id=1122&scanf=10625&charge=2&value=K.DDKPTLQLESVD.P	191	202	IL1B	128400000
10735	2	3.573	0.78	16/22	/core/www/modules//sdig/index.php?run_id=98861&search_id=100375&scans_id=98857&peptide_id=1233&scanf=10735&charge=2&value=16/22	sp|P01584|IL1B_HUMAN	/core/www/modules//consensus/?run_id=98861&search_id=100375&scans_id=98857&peptide_id=1233&scanf=10735&charge=2&value=sp|P01584|IL1B_HUMAN	0	/core/www/modules/match_peptides/blast_html4.php?run_id=98861&search_id=100375&scans_id=98857&peptide_id=1233&scanf=10735&charge=2&value=0	K.DDKPTLQLESVD.P	/core/www/modules/show_out/show_out_wrapper.php?run_id=98861&search_id=100375&scans_id=98857&peptide_id=1233&scanf=10735&charge=2&value=K.DDKPTLQLESVD.P	191	202	IL1B	128400000
10855	2	2.913	0.822	15/22	/core/www/modules//sdig/index.php?run_id=98861&search_id=100375&scans_id=98857&peptide_id=1354&scanf=10855&charge=2&value=15/22	sp|P01584|IL1B_HUMAN	/core/www/modules//consensus/?run_id=98861&search_id=100375&scans_id=98857&peptide_id=1354&scanf=10855&charge=2&value=sp|P01584|IL1B_HUMAN	0	/core/www/modules/match_peptides/blast_html4.php?run_id=98861&search_id=100375&scans_id=98857&peptide_id=1354&scanf=10855&charge=2&value=0	K.DDKPTLQLESVD.P	/core/www/modules/show_out/show_out_wrapper.php?run_id=98861&search_id=100375&scans_id=98857&peptide_id=1354&scanf=10855&charge=2&value=K.DDKPTLQLESVD.P	191	202	IL1B	128400000
10994	2	2.817	0.8	14/22	/core/www/modules//sdig/index.php?run_id=98861&search_id=100375&scans_id=98857&peptide_id=1493&scanf=10994&charge=2&value=14/22	sp|P01584|IL1B_HUMAN	/core/www/modules//consensus/?run_id=98861&search_id=100375&scans_id=98857&peptide_id=1493&scanf=10994&charge=2&value=sp|P01584|IL1B_HUMAN	0	/core/www/modules/match_peptides/blast_html4.php?run_id=98861&search_id=100375&scans_id=98857&peptide_id=1493&scanf=10994&charge=2&value=0	K.DDKPTLQLESVD.P	/core/www/modules/show_out/show_out_wrapper.php?run_id=98861&search_id=100375&scans_id=98857&peptide_id=1493&scanf=10994&charge=2&value=K.DDKPTLQLESVD.P	191	202	IL1B	128400000
11101	2	2.858	0.825	13/22	/core/www/modules//sdig/index.php?run_id=98861&search_id=100375&scans_id=98857&peptide_id=1602&scanf=11101&charge=2&value=13/22	sp|P01584|IL1B_HUMAN	/core/www/modules//consensus/?run_id=98861&search_id=100375&scans_id=98857&peptide_id=1602&scanf=11101&charge=2&value=sp|P01584|IL1B_HUMAN	0	/core/www/modules/match_peptides/blast_html4.php?run_id=98861&search_id=100375&scans_id=98857&peptide_id=1602&scanf=11101&charge=2&value=0	K.DDKPTLQLESVD.P	/core/www/modules/show_out/show_out_wrapper.php?run_id=98861&search_id=100375&scans_id=98857&peptide_id=1602&scanf=11101&charge=2&value=K.DDKPTLQLESVD.P	191	202	IL1B	128400000
18780	2	3.687	0.887	17/28	/core/www/modules//sdig/index.php?run_id=98861&search_id=100375&scans_id=98857&peptide_id=9365&scanf=18780&charge=2&value=17/28	sp|P01584|IL1B_HUMAN	/core/www/modules//consensus/?run_id=98861&search_id=100375&scans_id=98857&peptide_id=9365&scanf=18780&charge=2&value=sp|P01584|IL1B_HUMAN	0	/core/www/modules/match_peptides/blast_html4.php?run_id=98861&search_id=100375&scans_id=98857&peptide_id=9365&scanf=18780&charge=2&value=0	K.GGQDITDFTMQFVSS.-	/core/www/modules/show_out/show_out_wrapper.php?run_id=98861&search_id=100375&scans_id=98857&peptide_id=9365&scanf=18780&charge=2&value=K.GGQDITDFTMQFVSS.-	255	269	IL1B	116400000
18869	2	3.422	0.766	18/28	/core/www/modules//sdig/index.php?run_id=98861&search_id=100375&scans_id=98857&peptide_id=9449&scanf=18869&charge=2&value=18/28	sp|P01584|IL1B_HUMAN	/core/www/modules//consensus/?run_id=98861&search_id=100375&scans_id=98857&peptide_id=9449&scanf=18869&charge=2&value=sp|P01584|IL1B_HUMAN	0	/core/www/modules/match_peptides/blast_html4.php?run_id=98861&search_id=100375&scans_id=98857&peptide_id=9449&scanf=18869&charge=2&value=0	K.GGQDITDFTMQFVSS.-	/core/www/modules/show_out/show_out_wrapper.php?run_id=98861&search_id=100375&scans_id=98857&peptide_id=9449&scanf=18869&charge=2&value=K.GGQDITDFTMQFVSS.-	255	269	IL1B	116400000
18969	2	3.886	0.838	18/28	/core/www/modules//sdig/index.php?run_id=98861&search_id=100375&scans_id=98857&peptide_id=9549&scanf=18969&charge=2&value=18/28	sp|P01584|IL1B_HUMAN	/core/www/modules//consensus/?run_id=98861&search_id=100375&scans_id=98857&peptide_id=9549&scanf=18969&charge=2&value=sp|P01584|IL1B_HUMAN	0	/core/www/modules/match_peptides/blast_html4.php?run_id=98861&search_id=100375&scans_id=98857&peptide_id=9549&scanf=18969&charge=2&value=0	K.GGQDITDFTMQFVSS.-	/core/www/modules/show_out/show_out_wrapper.php?run_id=98861&search_id=100375&scans_id=98857&peptide_id=9549&scanf=18969&charge=2&value=K.GGQDITDFTMQFVSS.-	255	269	IL1B	116400000
19073	2	3.045	0.835	16/28	/core/www/modules//sdig/index.php?run_id=98861&search_id=100375&scans_id=98857&peptide_id=9655&scanf=19073&charge=2&value=16/28	sp|P01584|IL1B_HUMAN	/core/www/modules//consensus/?run_id=98861&search_id=100375&scans_id=98857&peptide_id=9655&scanf=19073&charge=2&value=sp|P01584|IL1B_HUMAN	0	/core/www/modules/match_peptides/blast_html4.php?run_id=98861&search_id=100375&scans_id=98857&peptide_id=9655&scanf=19073&charge=2&value=0	K.GGQDITDFTMQFVSS.-	/core/www/modules/show_out/show_out_wrapper.php?run_id=98861&search_id=100375&scans_id=98857&peptide_id=9655&scanf=19073&charge=2&value=K.GGQDITDFTMQFVSS.-	255	269	IL1B	116400000
19082	2	4.013	0.832	16/28	/core/www/modules//sdig/index.php?run_id=98861&search_id=100375&scans_id=98857&peptide_id=9664&scanf=19082&charge=2&value=16/28	sp|P01584|IL1B_HUMAN	/core/www/modules//consensus/?run_id=98861&search_id=100375&scans_id=98857&peptide_id=9664&scanf=19082&charge=2&value=sp|P01584|IL1B_HUMAN	0	/core/www/modules/match_peptides/blast_html4.php?run_id=98861&search_id=100375&scans_id=98857&peptide_id=9664&scanf=19082&charge=2&value=0	K.GGQDITDFTMQFVSS.-	/core/www/modules/show_out/show_out_wrapper.php?run_id=98861&search_id=100375&scans_id=98857&peptide_id=9664&scanf=19082&charge=2&value=K.GGQDITDFTMQFVSS.-	255	269	IL1B	116400000
19177	2	2.749	0.914	16/28	/core/www/modules//sdig/index.php?run_id=98861&search_id=100375&scans_id=98857&peptide_id=9757&scanf=19177&charge=2&value=16/28	sp|P01584|IL1B_HUMAN	/core/www/modules//consensus/?run_id=98861&search_id=100375&scans_id=98857&peptide_id=9757&scanf=19177&charge=2&value=sp|P01584|IL1B_HUMAN	0	/core/www/modules/match_peptides/blast_html4.php?run_id=98861&search_id=100375&scans_id=98857&peptide_id=9757&scanf=19177&charge=2&value=0	K.GGQDITDFTMQFVSS.-	/core/www/modules/show_out/show_out_wrapper.php?run_id=98861&search_id=100375&scans_id=98857&peptide_id=9757&scanf=19177&charge=2&value=K.GGQDITDFTMQFVSS.-	255	269	IL1B	116400000
19598	2	2.41	0.796	14/28	/core/www/modules//sdig/index.php?run_id=98861&search_id=100375&scans_id=98857&peptide_id=10184&scanf=19598&charge=2&value=14/28	sp|P01584|IL1B_HUMAN	/core/www/modules//consensus/?run_id=98861&search_id=100375&scans_id=98857&peptide_id=10184&scanf=19598&charge=2&value=sp|P01584|IL1B_HUMAN	0	/core/www/modules/match_peptides/blast_html4.php?run_id=98861&search_id=100375&scans_id=98857&peptide_id=10184&scanf=19598&charge=2&value=0	K.GGQDITDFTMQFVSS.-	/core/www/modules/show_out/show_out_wrapper.php?run_id=98861&search_id=100375&scans_id=98857&peptide_id=10184&scanf=19598&charge=2&value=K.GGQDITDFTMQFVSS.-	255	269	IL1B	116400000
19624	2	3.607	0.793	15/28	/core/www/modules//sdig/index.php?run_id=98861&search_id=100375&scans_id=98857&peptide_id=10210&scanf=19624&charge=2&value=15/28	sp|P01584|IL1B_HUMAN	/core/www/modules//consensus/?run_id=98861&search_id=100375&scans_id=98857&peptide_id=10210&scanf=19624&charge=2&value=sp|P01584|IL1B_HUMAN	0	/core/www/modules/match_peptides/blast_html4.php?run_id=98861&search_id=100375&scans_id=98857&peptide_id=10210&scanf=19624&charge=2&value=0	K.GGQDITDFTMQFVSS.-	/core/www/modules/show_out/show_out_wrapper.php?run_id=98861&search_id=100375&scans_id=98857&peptide_id=10210&scanf=19624&charge=2&value=K.GGQDITDFTMQFVSS.-	255	269	IL1B	116400000
14593	2	2.783	0.697	14/16	/core/www/modules//sdig/index.php?run_id=98861&search_id=100375&scans_id=98857&peptide_id=5130&scanf=14593&charge=2&value=14/16	sp|P01584|IL1B_HUMAN	/core/www/modules//consensus/?run_id=98861&search_id=100375&scans_id=98857&peptide_id=5130&scanf=14593&charge=2&value=sp|P01584|IL1B_HUMAN	0	/core/www/modules/match_peptides/blast_html4.php?run_id=98861&search_id=100375&scans_id=98857&peptide_id=5130&scanf=14593&charge=2&value=0	K.NLYLSCVLK.D	/core/www/modules/show_out/show_out_wrapper.php?run_id=98861&search_id=100375&scans_id=98857&peptide_id=5130&scanf=14593&charge=2&value=K.NLYLSCVLK.D	182	190	IL1B	101600000
14696	2	2.219	0.669	2025-09-16	/core/www/modules//sdig/index.php?run_id=98861&search_id=100375&scans_id=98857&peptide_id=5235&scanf=14696&charge=2&value=9/16	sp|P01584|IL1B_HUMAN	/core/www/modules//consensus/?run_id=98861&search_id=100375&scans_id=98857&peptide_id=5235&scanf=14696&charge=2&value=sp|P01584|IL1B_HUMAN	0	/core/www/modules/match_peptides/blast_html4.php?run_id=98861&search_id=100375&scans_id=98857&peptide_id=5235&scanf=14696&charge=2&value=0	K.NLYLSCVLK.D	/core/www/modules/show_out/show_out_wrapper.php?run_id=98861&search_id=100375&scans_id=98857&peptide_id=5235&scanf=14696&charge=2&value=K.NLYLSCVLK.D	182	190	IL1B	101600000
14815	2	2.307	0.637	14/16	/core/www/modules//sdig/index.php?run_id=98861&search_id=100375&scans_id=98857&peptide_id=5354&scanf=14815&charge=2&value=14/16	sp|P01584|IL1B_HUMAN	/core/www/modules//consensus/?run_id=98861&search_id=100375&scans_id=98857&peptide_id=5354&scanf=14815&charge=2&value=sp|P01584|IL1B_HUMAN	0	/core/www/modules/match_peptides/blast_html4.php?run_id=98861&search_id=100375&scans_id=98857&peptide_id=5354&scanf=14815&charge=2&value=0	K.NLYLSCVLK.D	/core/www/modules/show_out/show_out_wrapper.php?run_id=98861&search_id=100375&scans_id=98857&peptide_id=5354&scanf=14815&charge=2&value=K.NLYLSCVLK.D	182	190	IL1B	101600000
15155	2	2.131	0.686	2025-10-16	/core/www/modules//sdig/index.php?run_id=98861&search_id=100375&scans_id=98857&peptide_id=5700&scanf=15155&charge=2&value=10/16	sp|P01584|IL1B_HUMAN	/core/www/modules//consensus/?run_id=98861&search_id=100375&scans_id=98857&peptide_id=5700&scanf=15155&charge=2&value=sp|P01584|IL1B_HUMAN	0	/core/www/modules/match_peptides/blast_html4.php?run_id=98861&search_id=100375&scans_id=98857&peptide_id=5700&scanf=15155&charge=2&value=0	K.NLYLSCVLK.D	/core/www/modules/show_out/show_out_wrapper.php?run_id=98861&search_id=100375&scans_id=98857&peptide_id=5700&scanf=15155&charge=2&value=K.NLYLSCVLK.D	182	190	IL1B	101600000
15864	2	2.5	0.769	2025-11-28	/core/www/modules//sdig/index.php?run_id=98861&search_id=100375&scans_id=98857&peptide_id=6419&scanf=15864&charge=2&value=11/28	sp|P01584|IL1B_HUMAN	/core/www/modules//consensus/?run_id=98861&search_id=100375&scans_id=98857&peptide_id=6419&scanf=15864&charge=2&value=sp|P01584|IL1B_HUMAN	0	/core/www/modules/match_peptides/blast_html4.php?run_id=98861&search_id=100375&scans_id=98857&peptide_id=6419&scanf=15864&charge=2&value=0	K.GGQDITDFTM*QFVSS.-	/core/www/modules/show_out/show_out_wrapper.php?run_id=98861&search_id=100375&scans_id=98857&peptide_id=6419&scanf=15864&charge=2&value=K.GGQDITDFTM*QFVSS.-	255	269	IL1B	89580000
15966	2	3.106	0.866	15/28	/core/www/modules//sdig/index.php?run_id=98861&search_id=100375&scans_id=98857&peptide_id=6521&scanf=15966&charge=2&value=15/28	sp|P01584|IL1B_HUMAN	/core/www/modules//consensus/?run_id=98861&search_id=100375&scans_id=98857&peptide_id=6521&scanf=15966&charge=2&value=sp|P01584|IL1B_HUMAN	0	/core/www/modules/match_peptides/blast_html4.php?run_id=98861&search_id=100375&scans_id=98857&peptide_id=6521&scanf=15966&charge=2&value=0	K.GGQDITDFTM*QFVSS.-	/core/www/modules/show_out/show_out_wrapper.php?run_id=98861&search_id=100375&scans_id=98857&peptide_id=6521&scanf=15966&charge=2&value=K.GGQDITDFTM*QFVSS.-	255	269	IL1B	89580000
16072	2	3.688	0.895	19/28	/core/www/modules//sdig/index.php?run_id=98861&search_id=100375&scans_id=98857&peptide_id=6629&scanf=16072&charge=2&value=19/28	sp|P01584|IL1B_HUMAN	/core/www/modules//consensus/?run_id=98861&search_id=100375&scans_id=98857&peptide_id=6629&scanf=16072&charge=2&value=sp|P01584|IL1B_HUMAN	0	/core/www/modules/match_peptides/blast_html4.php?run_id=98861&search_id=100375&scans_id=98857&peptide_id=6629&scanf=16072&charge=2&value=0	K.GGQDITDFTM*QFVSS.-	/core/www/modules/show_out/show_out_wrapper.php?run_id=98861&search_id=100375&scans_id=98857&peptide_id=6629&scanf=16072&charge=2&value=K.GGQDITDFTM*QFVSS.-	255	269	IL1B	89580000
16189	2	2.713	0.835	16/28	/core/www/modules//sdig/index.php?run_id=98861&search_id=100375&scans_id=98857&peptide_id=6746&scanf=16189&charge=2&value=16/28	sp|P01584|IL1B_HUMAN	/core/www/modules//consensus/?run_id=98861&search_id=100375&scans_id=98857&peptide_id=6746&scanf=16189&charge=2&value=sp|P01584|IL1B_HUMAN	0	/core/www/modules/match_peptides/blast_html4.php?run_id=98861&search_id=100375&scans_id=98857&peptide_id=6746&scanf=16189&charge=2&value=0	K.GGQDITDFTM*QFVSS.-	/core/www/modules/show_out/show_out_wrapper.php?run_id=98861&search_id=100375&scans_id=98857&peptide_id=6746&scanf=16189&charge=2&value=K.GGQDITDFTM*QFVSS.-	255	269	IL1B	89580000
16293	2	3.292	0.789	16/28	/core/www/modules//sdig/index.php?run_id=98861&search_id=100375&scans_id=98857&peptide_id=6852&scanf=16293&charge=2&value=16/28	sp|P01584|IL1B_HUMAN	/core/www/modules//consensus/?run_id=98861&search_id=100375&scans_id=98857&peptide_id=6852&scanf=16293&charge=2&value=sp|P01584|IL1B_HUMAN	0	/core/www/modules/match_peptides/blast_html4.php?run_id=98861&search_id=100375&scans_id=98857&peptide_id=6852&scanf=16293&charge=2&value=0	K.GGQDITDFTM*QFVSS.-	/core/www/modules/show_out/show_out_wrapper.php?run_id=98861&search_id=100375&scans_id=98857&peptide_id=6852&scanf=16293&charge=2&value=K.GGQDITDFTM*QFVSS.-	255	269	IL1B	89580000
16404	2	3.033	0.844	16/28	/core/www/modules//sdig/index.php?run_id=98861&search_id=100375&scans_id=98857&peptide_id=6964&scanf=16404&charge=2&value=16/28	sp|P01584|IL1B_HUMAN	/core/www/modules//consensus/?run_id=98861&search_id=100375&scans_id=98857&peptide_id=6964&scanf=16404&charge=2&value=sp|P01584|IL1B_HUMAN	0	/core/www/modules/match_peptides/blast_html4.php?run_id=98861&search_id=100375&scans_id=98857&peptide_id=6964&scanf=16404&charge=2&value=0	K.GGQDITDFTM*QFVSS.-	/core/www/modules/show_out/show_out_wrapper.php?run_id=98861&search_id=100375&scans_id=98857&peptide_id=6964&scanf=16404&charge=2&value=K.GGQDITDFTM*QFVSS.-	255	269	IL1B	89580000
16512	2	3.59	0.732	15/28	/core/www/modules//sdig/index.php?run_id=98861&search_id=100375&scans_id=98857&peptide_id=7072&scanf=16512&charge=2&value=15/28	sp|P01584|IL1B_HUMAN	/core/www/modules//consensus/?run_id=98861&search_id=100375&scans_id=98857&peptide_id=7072&scanf=16512&charge=2&value=sp|P01584|IL1B_HUMAN	0	/core/www/modules/match_peptides/blast_html4.php?run_id=98861&search_id=100375&scans_id=98857&peptide_id=7072&scanf=16512&charge=2&value=0	K.GGQDITDFTM*QFVSS.-	/core/www/modules/show_out/show_out_wrapper.php?run_id=98861&search_id=100375&scans_id=98857&peptide_id=7072&scanf=16512&charge=2&value=K.GGQDITDFTM*QFVSS.-	255	269	IL1B	89580000
16614	2	3.206	0.865	17/28	/core/www/modules//sdig/index.php?run_id=98861&search_id=100375&scans_id=98857&peptide_id=7176&scanf=16614&charge=2&value=17/28	sp|P01584|IL1B_HUMAN	/core/www/modules//consensus/?run_id=98861&search_id=100375&scans_id=98857&peptide_id=7176&scanf=16614&charge=2&value=sp|P01584|IL1B_HUMAN	0	/core/www/modules/match_peptides/blast_html4.php?run_id=98861&search_id=100375&scans_id=98857&peptide_id=7176&scanf=16614&charge=2&value=0	K.GGQDITDFTM*QFVSS.-	/core/www/modules/show_out/show_out_wrapper.php?run_id=98861&search_id=100375&scans_id=98857&peptide_id=7176&scanf=16614&charge=2&value=K.GGQDITDFTM*QFVSS.-	255	269	IL1B	89580000
16887	2	2.538	0.748	15/28	/core/www/modules//sdig/index.php?run_id=98861&search_id=100375&scans_id=98857&peptide_id=7454&scanf=16887&charge=2&value=15/28	sp|P01584|IL1B_HUMAN	/core/www/modules//consensus/?run_id=98861&search_id=100375&scans_id=98857&peptide_id=7454&scanf=16887&charge=2&value=sp|P01584|IL1B_HUMAN	0	/core/www/modules/match_peptides/blast_html4.php?run_id=98861&search_id=100375&scans_id=98857&peptide_id=7454&scanf=16887&charge=2&value=0	K.GGQDITDFTM*QFVSS.-	/core/www/modules/show_out/show_out_wrapper.php?run_id=98861&search_id=100375&scans_id=98857&peptide_id=7454&scanf=16887&charge=2&value=K.GGQDITDFTM*QFVSS.-	255	269	IL1B	89580000
16996	2	3.328	0.758	18/28	/core/www/modules//sdig/index.php?run_id=98861&search_id=100375&scans_id=98857&peptide_id=7564&scanf=16996&charge=2&value=18/28	sp|P01584|IL1B_HUMAN	/core/www/modules//consensus/?run_id=98861&search_id=100375&scans_id=98857&peptide_id=7564&scanf=16996&charge=2&value=sp|P01584|IL1B_HUMAN	0	/core/www/modules/match_peptides/blast_html4.php?run_id=98861&search_id=100375&scans_id=98857&peptide_id=7564&scanf=16996&charge=2&value=0	K.GGQDITDFTM*QFVSS.-	/core/www/modules/show_out/show_out_wrapper.php?run_id=98861&search_id=100375&scans_id=98857&peptide_id=7564&scanf=16996&charge=2&value=K.GGQDITDFTM*QFVSS.-	255	269	IL1B	89580000
17115	2	2.861	0.874	16/28	/core/www/modules//sdig/index.php?run_id=98861&search_id=100375&scans_id=98857&peptide_id=7685&scanf=17115&charge=2&value=16/28	sp|P01584|IL1B_HUMAN	/core/www/modules//consensus/?run_id=98861&search_id=100375&scans_id=98857&peptide_id=7685&scanf=17115&charge=2&value=sp|P01584|IL1B_HUMAN	0	/core/www/modules/match_peptides/blast_html4.php?run_id=98861&search_id=100375&scans_id=98857&peptide_id=7685&scanf=17115&charge=2&value=0	K.GGQDITDFTM*QFVSS.-	/core/www/modules/show_out/show_out_wrapper.php?run_id=98861&search_id=100375&scans_id=98857&peptide_id=7685&scanf=17115&charge=2&value=K.GGQDITDFTM*QFVSS.-	255	269	IL1B	89580000
17223	2	3.185	0.805	15/28	/core/www/modules//sdig/index.php?run_id=98861&search_id=100375&scans_id=98857&peptide_id=7793&scanf=17223&charge=2&value=15/28	sp|P01584|IL1B_HUMAN	/core/www/modules//consensus/?run_id=98861&search_id=100375&scans_id=98857&peptide_id=7793&scanf=17223&charge=2&value=sp|P01584|IL1B_HUMAN	0	/core/www/modules/match_peptides/blast_html4.php?run_id=98861&search_id=100375&scans_id=98857&peptide_id=7793&scanf=17223&charge=2&value=0	K.GGQDITDFTM*QFVSS.-	/core/www/modules/show_out/show_out_wrapper.php?run_id=98861&search_id=100375&scans_id=98857&peptide_id=7793&scanf=17223&charge=2&value=K.GGQDITDFTM*QFVSS.-	255	269	IL1B	89580000
17342	2	3.126	0.841	16/28	/core/www/modules//sdig/index.php?run_id=98861&search_id=100375&scans_id=98857&peptide_id=7913&scanf=17342&charge=2&value=16/28	sp|P01584|IL1B_HUMAN	/core/www/modules//consensus/?run_id=98861&search_id=100375&scans_id=98857&peptide_id=7913&scanf=17342&charge=2&value=sp|P01584|IL1B_HUMAN	0	/core/www/modules/match_peptides/blast_html4.php?run_id=98861&search_id=100375&scans_id=98857&peptide_id=7913&scanf=17342&charge=2&value=0	K.GGQDITDFTM*QFVSS.-	/core/www/modules/show_out/show_out_wrapper.php?run_id=98861&search_id=100375&scans_id=98857&peptide_id=7913&scanf=17342&charge=2&value=K.GGQDITDFTM*QFVSS.-	255	269	IL1B	89580000
17445	2	3.128	0.801	16/28	/core/www/modules//sdig/index.php?run_id=98861&search_id=100375&scans_id=98857&peptide_id=8014&scanf=17445&charge=2&value=16/28	sp|P01584|IL1B_HUMAN	/core/www/modules//consensus/?run_id=98861&search_id=100375&scans_id=98857&peptide_id=8014&scanf=17445&charge=2&value=sp|P01584|IL1B_HUMAN	0	/core/www/modules/match_peptides/blast_html4.php?run_id=98861&search_id=100375&scans_id=98857&peptide_id=8014&scanf=17445&charge=2&value=0	K.GGQDITDFTM*QFVSS.-	/core/www/modules/show_out/show_out_wrapper.php?run_id=98861&search_id=100375&scans_id=98857&peptide_id=8014&scanf=17445&charge=2&value=K.GGQDITDFTM*QFVSS.-	255	269	IL1B	89580000
17545	2	3.44	0.812	16/28	/core/www/modules//sdig/index.php?run_id=98861&search_id=100375&scans_id=98857&peptide_id=8115&scanf=17545&charge=2&value=16/28	sp|P01584|IL1B_HUMAN	/core/www/modules//consensus/?run_id=98861&search_id=100375&scans_id=98857&peptide_id=8115&scanf=17545&charge=2&value=sp|P01584|IL1B_HUMAN	0	/core/www/modules/match_peptides/blast_html4.php?run_id=98861&search_id=100375&scans_id=98857&peptide_id=8115&scanf=17545&charge=2&value=0	K.GGQDITDFTM*QFVSS.-	/core/www/modules/show_out/show_out_wrapper.php?run_id=98861&search_id=100375&scans_id=98857&peptide_id=8115&scanf=17545&charge=2&value=K.GGQDITDFTM*QFVSS.-	255	269	IL1B	89580000
17650	2	2.819	0.833	17/28	/core/www/modules//sdig/index.php?run_id=98861&search_id=100375&scans_id=98857&peptide_id=8220&scanf=17650&charge=2&value=17/28	sp|P01584|IL1B_HUMAN	/core/www/modules//consensus/?run_id=98861&search_id=100375&scans_id=98857&peptide_id=8220&scanf=17650&charge=2&value=sp|P01584|IL1B_HUMAN	0	/core/www/modules/match_peptides/blast_html4.php?run_id=98861&search_id=100375&scans_id=98857&peptide_id=8220&scanf=17650&charge=2&value=0	K.GGQDITDFTM*QFVSS.-	/core/www/modules/show_out/show_out_wrapper.php?run_id=98861&search_id=100375&scans_id=98857&peptide_id=8220&scanf=17650&charge=2&value=K.GGQDITDFTM*QFVSS.-	255	269	IL1B	89580000
17755	2	3.483	0.723	16/28	/core/www/modules//sdig/index.php?run_id=98861&search_id=100375&scans_id=98857&peptide_id=8327&scanf=17755&charge=2&value=16/28	sp|P01584|IL1B_HUMAN	/core/www/modules//consensus/?run_id=98861&search_id=100375&scans_id=98857&peptide_id=8327&scanf=17755&charge=2&value=sp|P01584|IL1B_HUMAN	0	/core/www/modules/match_peptides/blast_html4.php?run_id=98861&search_id=100375&scans_id=98857&peptide_id=8327&scanf=17755&charge=2&value=0	K.GGQDITDFTM*QFVSS.-	/core/www/modules/show_out/show_out_wrapper.php?run_id=98861&search_id=100375&scans_id=98857&peptide_id=8327&scanf=17755&charge=2&value=K.GGQDITDFTM*QFVSS.-	255	269	IL1B	89580000
17859	2	2.577	0.823	14/28	/core/www/modules//sdig/index.php?run_id=98861&search_id=100375&scans_id=98857&peptide_id=8433&scanf=17859&charge=2&value=14/28	sp|P01584|IL1B_HUMAN	/core/www/modules//consensus/?run_id=98861&search_id=100375&scans_id=98857&peptide_id=8433&scanf=17859&charge=2&value=sp|P01584|IL1B_HUMAN	0	/core/www/modules/match_peptides/blast_html4.php?run_id=98861&search_id=100375&scans_id=98857&peptide_id=8433&scanf=17859&charge=2&value=0	K.GGQDITDFTM*QFVSS.-	/core/www/modules/show_out/show_out_wrapper.php?run_id=98861&search_id=100375&scans_id=98857&peptide_id=8433&scanf=17859&charge=2&value=K.GGQDITDFTM*QFVSS.-	255	269	IL1B	89580000
17966	2	2.911	0.919	13/28	/core/www/modules//sdig/index.php?run_id=98861&search_id=100375&scans_id=98857&peptide_id=8543&scanf=17966&charge=2&value=13/28	sp|P01584|IL1B_HUMAN	/core/www/modules//consensus/?run_id=98861&search_id=100375&scans_id=98857&peptide_id=8543&scanf=17966&charge=2&value=sp|P01584|IL1B_HUMAN	0	/core/www/modules/match_peptides/blast_html4.php?run_id=98861&search_id=100375&scans_id=98857&peptide_id=8543&scanf=17966&charge=2&value=0	K.GGQDITDFTM*QFVSS.-	/core/www/modules/show_out/show_out_wrapper.php?run_id=98861&search_id=100375&scans_id=98857&peptide_id=8543&scanf=17966&charge=2&value=K.GGQDITDFTM*QFVSS.-	255	269	IL1B	89580000
18066	2	3.352	0.857	15/28	/core/www/modules//sdig/index.php?run_id=98861&search_id=100375&scans_id=98857&peptide_id=8645&scanf=18066&charge=2&value=15/28	sp|P01584|IL1B_HUMAN	/core/www/modules//consensus/?run_id=98861&search_id=100375&scans_id=98857&peptide_id=8645&scanf=18066&charge=2&value=sp|P01584|IL1B_HUMAN	0	/core/www/modules/match_peptides/blast_html4.php?run_id=98861&search_id=100375&scans_id=98857&peptide_id=8645&scanf=18066&charge=2&value=0	K.GGQDITDFTM*QFVSS.-	/core/www/modules/show_out/show_out_wrapper.php?run_id=98861&search_id=100375&scans_id=98857&peptide_id=8645&scanf=18066&charge=2&value=K.GGQDITDFTM*QFVSS.-	255	269	IL1B	89580000
18179	2	2.691	0.933	13/28	/core/www/modules//sdig/index.php?run_id=98861&search_id=100375&scans_id=98857&peptide_id=8758&scanf=18179&charge=2&value=13/28	sp|P01584|IL1B_HUMAN	/core/www/modules//consensus/?run_id=98861&search_id=100375&scans_id=98857&peptide_id=8758&scanf=18179&charge=2&value=sp|P01584|IL1B_HUMAN	0	/core/www/modules/match_peptides/blast_html4.php?run_id=98861&search_id=100375&scans_id=98857&peptide_id=8758&scanf=18179&charge=2&value=0	K.GGQDITDFTM*QFVSS.-	/core/www/modules/show_out/show_out_wrapper.php?run_id=98861&search_id=100375&scans_id=98857&peptide_id=8758&scanf=18179&charge=2&value=K.GGQDITDFTM*QFVSS.-	255	269	IL1B	89580000
18320	2	3.05	0.821	14/28	/core/www/modules//sdig/index.php?run_id=98861&search_id=100375&scans_id=98857&peptide_id=8903&scanf=18320&charge=2&value=14/28	sp|P01584|IL1B_HUMAN	/core/www/modules//consensus/?run_id=98861&search_id=100375&scans_id=98857&peptide_id=8903&scanf=18320&charge=2&value=sp|P01584|IL1B_HUMAN	0	/core/www/modules/match_peptides/blast_html4.php?run_id=98861&search_id=100375&scans_id=98857&peptide_id=8903&scanf=18320&charge=2&value=0	K.GGQDITDFTM*QFVSS.-	/core/www/modules/show_out/show_out_wrapper.php?run_id=98861&search_id=100375&scans_id=98857&peptide_id=8903&scanf=18320&charge=2&value=K.GGQDITDFTM*QFVSS.-	255	269	IL1B	89580000
18452	2	2.494	0.694	14/28	/core/www/modules//sdig/index.php?run_id=98861&search_id=100375&scans_id=98857&peptide_id=9035&scanf=18452&charge=2&value=14/28	sp|P01584|IL1B_HUMAN	/core/www/modules//consensus/?run_id=98861&search_id=100375&scans_id=98857&peptide_id=9035&scanf=18452&charge=2&value=sp|P01584|IL1B_HUMAN	0	/core/www/modules/match_peptides/blast_html4.php?run_id=98861&search_id=100375&scans_id=98857&peptide_id=9035&scanf=18452&charge=2&value=0	K.GGQDITDFTM*QFVSS.-	/core/www/modules/show_out/show_out_wrapper.php?run_id=98861&search_id=100375&scans_id=98857&peptide_id=9035&scanf=18452&charge=2&value=K.GGQDITDFTM*QFVSS.-	255	269	IL1B	89580000
18556	2	2.709	0.837	15/28	/core/www/modules//sdig/index.php?run_id=98861&search_id=100375&scans_id=98857&peptide_id=9139&scanf=18556&charge=2&value=15/28	sp|P01584|IL1B_HUMAN	/core/www/modules//consensus/?run_id=98861&search_id=100375&scans_id=98857&peptide_id=9139&scanf=18556&charge=2&value=sp|P01584|IL1B_HUMAN	0	/core/www/modules/match_peptides/blast_html4.php?run_id=98861&search_id=100375&scans_id=98857&peptide_id=9139&scanf=18556&charge=2&value=0	K.GGQDITDFTM*QFVSS.-	/core/www/modules/show_out/show_out_wrapper.php?run_id=98861&search_id=100375&scans_id=98857&peptide_id=9139&scanf=18556&charge=2&value=K.GGQDITDFTM*QFVSS.-	255	269	IL1B	89580000
18728	2	2.193	0.867	13/28	/core/www/modules//sdig/index.php?run_id=98861&search_id=100375&scans_id=98857&peptide_id=9313&scanf=18728&charge=2&value=13/28	sp|P01584|IL1B_HUMAN	/core/www/modules//consensus/?run_id=98861&search_id=100375&scans_id=98857&peptide_id=9313&scanf=18728&charge=2&value=sp|P01584|IL1B_HUMAN	0	/core/www/modules/match_peptides/blast_html4.php?run_id=98861&search_id=100375&scans_id=98857&peptide_id=9313&scanf=18728&charge=2&value=0	K.GGQDITDFTM*QFVSS.-	/core/www/modules/show_out/show_out_wrapper.php?run_id=98861&search_id=100375&scans_id=98857&peptide_id=9313&scanf=18728&charge=2&value=K.GGQDITDFTM*QFVSS.-	255	269	IL1B	89580000
10420	2	2.819	0.424	18/26	/core/www/modules//sdig/index.php?run_id=98861&search_id=100375&scans_id=98857&peptide_id=913&scanf=10420&charge=2&value=18/26	sp|P01584|IL1B_HUMAN	/core/www/modules//consensus/?run_id=98861&search_id=100375&scans_id=98857&peptide_id=913&scanf=10420&charge=2&value=sp|P01584|IL1B_HUMAN	0	/core/www/modules/match_peptides/blast_html4.php?run_id=98861&search_id=100375&scans_id=98857&peptide_id=913&scanf=10420&charge=2&value=0	K.DDKPTLQLESVDPK.N	/core/www/modules/show_out/show_out_wrapper.php?run_id=98861&search_id=100375&scans_id=98857&peptide_id=913&scanf=10420&charge=2&value=K.DDKPTLQLESVDPK.N	191	204	IL1B	62740000
16256	3	3.089	0.888	22/80	/core/www/modules//sdig/index.php?run_id=98861&search_id=100375&scans_id=98857&peptide_id=6815&scanf=16256&charge=3&value=22/80	sp|P01584|IL1B_HUMAN	/core/www/modules//consensus/?run_id=98861&search_id=100375&scans_id=98857&peptide_id=6815&scanf=16256&charge=3&value=sp|P01584|IL1B_HUMAN	0	/core/www/modules/match_peptides/blast_html4.php?run_id=98861&search_id=100375&scans_id=98857&peptide_id=6815&scanf=16256&charge=3&value=0	F.SMSFVQGEESNDKIPVALGLK.E	/core/www/modules/show_out/show_out_wrapper.php?run_id=98861&search_id=100375&scans_id=98857&peptide_id=6815&scanf=16256&charge=3&value=F.SMSFVQGEESNDKIPVALGLK.E	159	179	IL1B	53630000
16420	3	2.754	0.84	22/80	/core/www/modules//sdig/index.php?run_id=98861&search_id=100375&scans_id=98857&peptide_id=6981&scanf=16420&charge=3&value=22/80	sp|P01584|IL1B_HUMAN	/core/www/modules//consensus/?run_id=98861&search_id=100375&scans_id=98857&peptide_id=6981&scanf=16420&charge=3&value=sp|P01584|IL1B_HUMAN	0	/core/www/modules/match_peptides/blast_html4.php?run_id=98861&search_id=100375&scans_id=98857&peptide_id=6981&scanf=16420&charge=3&value=0	F.SMSFVQGEESNDKIPVALGLK.E	/core/www/modules/show_out/show_out_wrapper.php?run_id=98861&search_id=100375&scans_id=98857&peptide_id=6981&scanf=16420&charge=3&value=F.SMSFVQGEESNDKIPVALGLK.E	159	179	IL1B	53630000
16530	3	2.865	0.807	24/80	/core/www/modules//sdig/index.php?run_id=98861&search_id=100375&scans_id=98857&peptide_id=7091&scanf=16530&charge=3&value=24/80	sp|P01584|IL1B_HUMAN	/core/www/modules//consensus/?run_id=98861&search_id=100375&scans_id=98857&peptide_id=7091&scanf=16530&charge=3&value=sp|P01584|IL1B_HUMAN	0	/core/www/modules/match_peptides/blast_html4.php?run_id=98861&search_id=100375&scans_id=98857&peptide_id=7091&scanf=16530&charge=3&value=0	F.SMSFVQGEESNDKIPVALGLK.E	/core/www/modules/show_out/show_out_wrapper.php?run_id=98861&search_id=100375&scans_id=98857&peptide_id=7091&scanf=16530&charge=3&value=F.SMSFVQGEESNDKIPVALGLK.E	159	179	IL1B	53630000
16680	3	2.443	0.899	19/80	/core/www/modules//sdig/index.php?run_id=98861&search_id=100375&scans_id=98857&peptide_id=7244&scanf=16680&charge=3&value=19/80	sp|P01584|IL1B_HUMAN	/core/www/modules//consensus/?run_id=98861&search_id=100375&scans_id=98857&peptide_id=7244&scanf=16680&charge=3&value=sp|P01584|IL1B_HUMAN	0	/core/www/modules/match_peptides/blast_html4.php?run_id=98861&search_id=100375&scans_id=98857&peptide_id=7244&scanf=16680&charge=3&value=0	F.SMSFVQGEESNDKIPVALGLK.E	/core/www/modules/show_out/show_out_wrapper.php?run_id=98861&search_id=100375&scans_id=98857&peptide_id=7244&scanf=16680&charge=3&value=F.SMSFVQGEESNDKIPVALGLK.E	159	179	IL1B	53630000
12810	2	3.357	0.764	20/28	/core/www/modules//sdig/index.php?run_id=98861&search_id=100375&scans_id=98857&peptide_id=3319&scanf=12810&charge=2&value=20/28	sp|P01584|IL1B_HUMAN	/core/www/modules//consensus/?run_id=98861&search_id=100375&scans_id=98857&peptide_id=3319&scanf=12810&charge=2&value=sp|P01584|IL1B_HUMAN	0	/core/www/modules/match_peptides/blast_html4.php?run_id=98861&search_id=100375&scans_id=98857&peptide_id=3319&scanf=12810&charge=2&value=0	K.ALHLQGQDM*EQQVVF.S	/core/www/modules/show_out/show_out_wrapper.php?run_id=98861&search_id=100375&scans_id=98857&peptide_id=3319&scanf=12810&charge=2&value=K.ALHLQGQDM*EQQVVF.S	144	158	IL1B	50430000
12923	2	2.287	0.651	15/28	/core/www/modules//sdig/index.php?run_id=98861&search_id=100375&scans_id=98857&peptide_id=3435&scanf=12923&charge=2&value=15/28	sp|P01584|IL1B_HUMAN	/core/www/modules//consensus/?run_id=98861&search_id=100375&scans_id=98857&peptide_id=3435&scanf=12923&charge=2&value=sp|P01584|IL1B_HUMAN	0	/core/www/modules/match_peptides/blast_html4.php?run_id=98861&search_id=100375&scans_id=98857&peptide_id=3435&scanf=12923&charge=2&value=0	K.ALHLQGQDM*EQQVVF.S	/core/www/modules/show_out/show_out_wrapper.php?run_id=98861&search_id=100375&scans_id=98857&peptide_id=3435&scanf=12923&charge=2&value=K.ALHLQGQDM*EQQVVF.S	144	158	IL1B	50430000
13030	2	2.229	0.425	16/28	/core/www/modules//sdig/index.php?run_id=98861&search_id=100375&scans_id=98857&peptide_id=3543&scanf=13030&charge=2&value=16/28	sp|P01584|IL1B_HUMAN	/core/www/modules//consensus/?run_id=98861&search_id=100375&scans_id=98857&peptide_id=3543&scanf=13030&charge=2&value=sp|P01584|IL1B_HUMAN	0	/core/www/modules/match_peptides/blast_html4.php?run_id=98861&search_id=100375&scans_id=98857&peptide_id=3543&scanf=13030&charge=2&value=0	K.ALHLQGQDM*EQQVVF.S	/core/www/modules/show_out/show_out_wrapper.php?run_id=98861&search_id=100375&scans_id=98857&peptide_id=3543&scanf=13030&charge=2&value=K.ALHLQGQDM*EQQVVF.S	144	158	IL1B	50430000
13145	2	2.412	0.828	15/28	/core/www/modules//sdig/index.php?run_id=98861&search_id=100375&scans_id=98857&peptide_id=3656&scanf=13145&charge=2&value=15/28	sp|P01584|IL1B_HUMAN	/core/www/modules//consensus/?run_id=98861&search_id=100375&scans_id=98857&peptide_id=3656&scanf=13145&charge=2&value=sp|P01584|IL1B_HUMAN	0	/core/www/modules/match_peptides/blast_html4.php?run_id=98861&search_id=100375&scans_id=98857&peptide_id=3656&scanf=13145&charge=2&value=0	K.ALHLQGQDM*EQQVVF.S	/core/www/modules/show_out/show_out_wrapper.php?run_id=98861&search_id=100375&scans_id=98857&peptide_id=3656&scanf=13145&charge=2&value=K.ALHLQGQDM*EQQVVF.S	144	158	IL1B	50430000
13256	2	2.462	0.75	15/28	/core/www/modules//sdig/index.php?run_id=98861&search_id=100375&scans_id=98857&peptide_id=3770&scanf=13256&charge=2&value=15/28	sp|P01584|IL1B_HUMAN	/core/www/modules//consensus/?run_id=98861&search_id=100375&scans_id=98857&peptide_id=3770&scanf=13256&charge=2&value=sp|P01584|IL1B_HUMAN	0	/core/www/modules/match_peptides/blast_html4.php?run_id=98861&search_id=100375&scans_id=98857&peptide_id=3770&scanf=13256&charge=2&value=0	K.ALHLQGQDM*EQQVVF.S	/core/www/modules/show_out/show_out_wrapper.php?run_id=98861&search_id=100375&scans_id=98857&peptide_id=3770&scanf=13256&charge=2&value=K.ALHLQGQDM*EQQVVF.S	144	158	IL1B	50430000
13618	2	2.418	0.706	13/28	/core/www/modules//sdig/index.php?run_id=98861&search_id=100375&scans_id=98857&peptide_id=4139&scanf=13618&charge=2&value=13/28	sp|P01584|IL1B_HUMAN	/core/www/modules//consensus/?run_id=98861&search_id=100375&scans_id=98857&peptide_id=4139&scanf=13618&charge=2&value=sp|P01584|IL1B_HUMAN	0	/core/www/modules/match_peptides/blast_html4.php?run_id=98861&search_id=100375&scans_id=98857&peptide_id=4139&scanf=13618&charge=2&value=0	K.ALHLQGQDM*EQQVVF.S	/core/www/modules/show_out/show_out_wrapper.php?run_id=98861&search_id=100375&scans_id=98857&peptide_id=4139&scanf=13618&charge=2&value=K.ALHLQGQDM*EQQVVF.S	144	158	IL1B	50430000
13718	2	2.945	0.695	17/28	/core/www/modules//sdig/index.php?run_id=98861&search_id=100375&scans_id=98857&peptide_id=4241&scanf=13718&charge=2&value=17/28	sp|P01584|IL1B_HUMAN	/core/www/modules//consensus/?run_id=98861&search_id=100375&scans_id=98857&peptide_id=4241&scanf=13718&charge=2&value=sp|P01584|IL1B_HUMAN	0	/core/www/modules/match_peptides/blast_html4.php?run_id=98861&search_id=100375&scans_id=98857&peptide_id=4241&scanf=13718&charge=2&value=0	K.ALHLQGQDM*EQQVVF.S	/core/www/modules/show_out/show_out_wrapper.php?run_id=98861&search_id=100375&scans_id=98857&peptide_id=4241&scanf=13718&charge=2&value=K.ALHLQGQDM*EQQVVF.S	144	158	IL1B	50430000
13840	2	2.702	0.705	13/28	/core/www/modules//sdig/index.php?run_id=98861&search_id=100375&scans_id=98857&peptide_id=4363&scanf=13840&charge=2&value=13/28	sp|P01584|IL1B_HUMAN	/core/www/modules//consensus/?run_id=98861&search_id=100375&scans_id=98857&peptide_id=4363&scanf=13840&charge=2&value=sp|P01584|IL1B_HUMAN	0	/core/www/modules/match_peptides/blast_html4.php?run_id=98861&search_id=100375&scans_id=98857&peptide_id=4363&scanf=13840&charge=2&value=0	K.ALHLQGQDM*EQQVVF.S	/core/www/modules/show_out/show_out_wrapper.php?run_id=98861&search_id=100375&scans_id=98857&peptide_id=4363&scanf=13840&charge=2&value=K.ALHLQGQDM*EQQVVF.S	144	158	IL1B	50430000
14064	2	2.644	0.825	18/28	/core/www/modules//sdig/index.php?run_id=98861&search_id=100375&scans_id=98857&peptide_id=4591&scanf=14064&charge=2&value=18/28	sp|P01584|IL1B_HUMAN	/core/www/modules//consensus/?run_id=98861&search_id=100375&scans_id=98857&peptide_id=4591&scanf=14064&charge=2&value=sp|P01584|IL1B_HUMAN	0	/core/www/modules/match_peptides/blast_html4.php?run_id=98861&search_id=100375&scans_id=98857&peptide_id=4591&scanf=14064&charge=2&value=0	K.ALHLQGQDM*EQQVVF.S	/core/www/modules/show_out/show_out_wrapper.php?run_id=98861&search_id=100375&scans_id=98857&peptide_id=4591&scanf=14064&charge=2&value=K.ALHLQGQDM*EQQVVF.S	144	158	IL1B	50430000
14292	2	2.086	0.633	14/28	/core/www/modules//sdig/index.php?run_id=98861&search_id=100375&scans_id=98857&peptide_id=4822&scanf=14292&charge=2&value=14/28	sp|P01584|IL1B_HUMAN	/core/www/modules//consensus/?run_id=98861&search_id=100375&scans_id=98857&peptide_id=4822&scanf=14292&charge=2&value=sp|P01584|IL1B_HUMAN	0	/core/www/modules/match_peptides/blast_html4.php?run_id=98861&search_id=100375&scans_id=98857&peptide_id=4822&scanf=14292&charge=2&value=0	K.ALHLQGQDM*EQQVVF.S	/core/www/modules/show_out/show_out_wrapper.php?run_id=98861&search_id=100375&scans_id=98857&peptide_id=4822&scanf=14292&charge=2&value=K.ALHLQGQDM*EQQVVF.S	144	158	IL1B	50430000
14386	2	2.74	0.843	16/28	/core/www/modules//sdig/index.php?run_id=98861&search_id=100375&scans_id=98857&peptide_id=4919&scanf=14386&charge=2&value=16/28	sp|P01584|IL1B_HUMAN	/core/www/modules//consensus/?run_id=98861&search_id=100375&scans_id=98857&peptide_id=4919&scanf=14386&charge=2&value=sp|P01584|IL1B_HUMAN	0	/core/www/modules/match_peptides/blast_html4.php?run_id=98861&search_id=100375&scans_id=98857&peptide_id=4919&scanf=14386&charge=2&value=0	K.ALHLQGQDM*EQQVVF.S	/core/www/modules/show_out/show_out_wrapper.php?run_id=98861&search_id=100375&scans_id=98857&peptide_id=4919&scanf=14386&charge=2&value=K.ALHLQGQDM*EQQVVF.S	144	158	IL1B	50430000
14409	2	2.725	0.691	15/28	/core/www/modules//sdig/index.php?run_id=98861&search_id=100375&scans_id=98857&peptide_id=4941&scanf=14409&charge=2&value=15/28	sp|P01584|IL1B_HUMAN	/core/www/modules//consensus/?run_id=98861&search_id=100375&scans_id=98857&peptide_id=4941&scanf=14409&charge=2&value=sp|P01584|IL1B_HUMAN	0	/core/www/modules/match_peptides/blast_html4.php?run_id=98861&search_id=100375&scans_id=98857&peptide_id=4941&scanf=14409&charge=2&value=0	K.ALHLQGQDM*EQQVVF.S	/core/www/modules/show_out/show_out_wrapper.php?run_id=98861&search_id=100375&scans_id=98857&peptide_id=4941&scanf=14409&charge=2&value=K.ALHLQGQDM*EQQVVF.S	144	158	IL1B	50430000
14503	2	2.679	0.64	13/28	/core/www/modules//sdig/index.php?run_id=98861&search_id=100375&scans_id=98857&peptide_id=5039&scanf=14503&charge=2&value=13/28	sp|P01584|IL1B_HUMAN	/core/www/modules//consensus/?run_id=98861&search_id=100375&scans_id=98857&peptide_id=5039&scanf=14503&charge=2&value=sp|P01584|IL1B_HUMAN	0	/core/www/modules/match_peptides/blast_html4.php?run_id=98861&search_id=100375&scans_id=98857&peptide_id=5039&scanf=14503&charge=2&value=0	K.ALHLQGQDM*EQQVVF.S	/core/www/modules/show_out/show_out_wrapper.php?run_id=98861&search_id=100375&scans_id=98857&peptide_id=5039&scanf=14503&charge=2&value=K.ALHLQGQDM*EQQVVF.S	144	158	IL1B	50430000
14619	2	2.405	0.763	15/28	/core/www/modules//sdig/index.php?run_id=98861&search_id=100375&scans_id=98857&peptide_id=5156&scanf=14619&charge=2&value=15/28	sp|P01584|IL1B_HUMAN	/core/www/modules//consensus/?run_id=98861&search_id=100375&scans_id=98857&peptide_id=5156&scanf=14619&charge=2&value=sp|P01584|IL1B_HUMAN	0	/core/www/modules/match_peptides/blast_html4.php?run_id=98861&search_id=100375&scans_id=98857&peptide_id=5156&scanf=14619&charge=2&value=0	K.ALHLQGQDM*EQQVVF.S	/core/www/modules/show_out/show_out_wrapper.php?run_id=98861&search_id=100375&scans_id=98857&peptide_id=5156&scanf=14619&charge=2&value=K.ALHLQGQDM*EQQVVF.S	144	158	IL1B	50430000
8545	2	3.315	0.931	15/20	/core/www/modules//sdig/index.php?run_id=98861&search_id=100375&scans_id=98857&peptide_id=18912&scanf=8545&charge=2&value=15/20	sp|P01584|IL1B_HUMAN	/core/www/modules//consensus/?run_id=98861&search_id=100375&scans_id=98857&peptide_id=18912&scanf=8545&charge=2&value=sp|P01584|IL1B_HUMAN	0	/core/www/modules/match_peptides/blast_html4.php?run_id=98861&search_id=100375&scans_id=98857&peptide_id=18912&scanf=8545&charge=2&value=0	K.GGQDITDFTM*Q.F	/core/www/modules/show_out/show_out_wrapper.php?run_id=98861&search_id=100375&scans_id=98857&peptide_id=18912&scanf=8545&charge=2&value=K.GGQDITDFTM*Q.F	255	265	IL1B	45850000
8648	2	3.448	0.907	15/20	/core/www/modules//sdig/index.php?run_id=98861&search_id=100375&scans_id=98857&peptide_id=19005&scanf=8648&charge=2&value=15/20	sp|P01584|IL1B_HUMAN	/core/www/modules//consensus/?run_id=98861&search_id=100375&scans_id=98857&peptide_id=19005&scanf=8648&charge=2&value=sp|P01584|IL1B_HUMAN	0	/core/www/modules/match_peptides/blast_html4.php?run_id=98861&search_id=100375&scans_id=98857&peptide_id=19005&scanf=8648&charge=2&value=0	K.GGQDITDFTM*Q.F	/core/www/modules/show_out/show_out_wrapper.php?run_id=98861&search_id=100375&scans_id=98857&peptide_id=19005&scanf=8648&charge=2&value=K.GGQDITDFTM*Q.F	255	265	IL1B	45850000
8753	2	2.878	0.757	15/20	/core/www/modules//sdig/index.php?run_id=98861&search_id=100375&scans_id=98857&peptide_id=19100&scanf=8753&charge=2&value=15/20	sp|P01584|IL1B_HUMAN	/core/www/modules//consensus/?run_id=98861&search_id=100375&scans_id=98857&peptide_id=19100&scanf=8753&charge=2&value=sp|P01584|IL1B_HUMAN	0	/core/www/modules/match_peptides/blast_html4.php?run_id=98861&search_id=100375&scans_id=98857&peptide_id=19100&scanf=8753&charge=2&value=0	K.GGQDITDFTM*Q.F	/core/www/modules/show_out/show_out_wrapper.php?run_id=98861&search_id=100375&scans_id=98857&peptide_id=19100&scanf=8753&charge=2&value=K.GGQDITDFTM*Q.F	255	265	IL1B	45850000
8840	2	3.37	0.893	14/20	/core/www/modules//sdig/index.php?run_id=98861&search_id=100375&scans_id=98857&peptide_id=19176&scanf=8840&charge=2&value=14/20	sp|P01584|IL1B_HUMAN	/core/www/modules//consensus/?run_id=98861&search_id=100375&scans_id=98857&peptide_id=19176&scanf=8840&charge=2&value=sp|P01584|IL1B_HUMAN	0	/core/www/modules/match_peptides/blast_html4.php?run_id=98861&search_id=100375&scans_id=98857&peptide_id=19176&scanf=8840&charge=2&value=0	K.GGQDITDFTM*Q.F	/core/www/modules/show_out/show_out_wrapper.php?run_id=98861&search_id=100375&scans_id=98857&peptide_id=19176&scanf=8840&charge=2&value=K.GGQDITDFTM*Q.F	255	265	IL1B	45850000
8961	2	3.398	0.925	15/20	/core/www/modules//sdig/index.php?run_id=98861&search_id=100375&scans_id=98857&peptide_id=19290&scanf=8961&charge=2&value=15/20	sp|P01584|IL1B_HUMAN	/core/www/modules//consensus/?run_id=98861&search_id=100375&scans_id=98857&peptide_id=19290&scanf=8961&charge=2&value=sp|P01584|IL1B_HUMAN	0	/core/www/modules/match_peptides/blast_html4.php?run_id=98861&search_id=100375&scans_id=98857&peptide_id=19290&scanf=8961&charge=2&value=0	K.GGQDITDFTM*Q.F	/core/www/modules/show_out/show_out_wrapper.php?run_id=98861&search_id=100375&scans_id=98857&peptide_id=19290&scanf=8961&charge=2&value=K.GGQDITDFTM*Q.F	255	265	IL1B	45850000
9074	2	3.054	0.951	14/20	/core/www/modules//sdig/index.php?run_id=98861&search_id=100375&scans_id=98857&peptide_id=19396&scanf=9074&charge=2&value=14/20	sp|P01584|IL1B_HUMAN	/core/www/modules//consensus/?run_id=98861&search_id=100375&scans_id=98857&peptide_id=19396&scanf=9074&charge=2&value=sp|P01584|IL1B_HUMAN	0	/core/www/modules/match_peptides/blast_html4.php?run_id=98861&search_id=100375&scans_id=98857&peptide_id=19396&scanf=9074&charge=2&value=0	K.GGQDITDFTM*Q.F	/core/www/modules/show_out/show_out_wrapper.php?run_id=98861&search_id=100375&scans_id=98857&peptide_id=19396&scanf=9074&charge=2&value=K.GGQDITDFTM*Q.F	255	265	IL1B	45850000
9185	2	2.807	0.927	14/20	/core/www/modules//sdig/index.php?run_id=98861&search_id=100375&scans_id=98857&peptide_id=19501&scanf=9185&charge=2&value=14/20	sp|P01584|IL1B_HUMAN	/core/www/modules//consensus/?run_id=98861&search_id=100375&scans_id=98857&peptide_id=19501&scanf=9185&charge=2&value=sp|P01584|IL1B_HUMAN	0	/core/www/modules/match_peptides/blast_html4.php?run_id=98861&search_id=100375&scans_id=98857&peptide_id=19501&scanf=9185&charge=2&value=0	K.GGQDITDFTM*Q.F	/core/www/modules/show_out/show_out_wrapper.php?run_id=98861&search_id=100375&scans_id=98857&peptide_id=19501&scanf=9185&charge=2&value=K.GGQDITDFTM*Q.F	255	265	IL1B	45850000
9281	2	3.236	0.907	15/20	/core/www/modules//sdig/index.php?run_id=98861&search_id=100375&scans_id=98857&peptide_id=19590&scanf=9281&charge=2&value=15/20	sp|P01584|IL1B_HUMAN	/core/www/modules//consensus/?run_id=98861&search_id=100375&scans_id=98857&peptide_id=19590&scanf=9281&charge=2&value=sp|P01584|IL1B_HUMAN	0	/core/www/modules/match_peptides/blast_html4.php?run_id=98861&search_id=100375&scans_id=98857&peptide_id=19590&scanf=9281&charge=2&value=0	K.GGQDITDFTM*Q.F	/core/www/modules/show_out/show_out_wrapper.php?run_id=98861&search_id=100375&scans_id=98857&peptide_id=19590&scanf=9281&charge=2&value=K.GGQDITDFTM*Q.F	255	265	IL1B	45850000
9423	2	2.868	0.876	15/20	/core/www/modules//sdig/index.php?run_id=98861&search_id=100375&scans_id=98857&peptide_id=19724&scanf=9423&charge=2&value=15/20	sp|P01584|IL1B_HUMAN	/core/www/modules//consensus/?run_id=98861&search_id=100375&scans_id=98857&peptide_id=19724&scanf=9423&charge=2&value=sp|P01584|IL1B_HUMAN	0	/core/www/modules/match_peptides/blast_html4.php?run_id=98861&search_id=100375&scans_id=98857&peptide_id=19724&scanf=9423&charge=2&value=0	K.GGQDITDFTM*Q.F	/core/www/modules/show_out/show_out_wrapper.php?run_id=98861&search_id=100375&scans_id=98857&peptide_id=19724&scanf=9423&charge=2&value=K.GGQDITDFTM*Q.F	255	265	IL1B	45850000
9529	2	3.249	0.867	15/20	/core/www/modules//sdig/index.php?run_id=98861&search_id=100375&scans_id=98857&peptide_id=19824&scanf=9529&charge=2&value=15/20	sp|P01584|IL1B_HUMAN	/core/www/modules//consensus/?run_id=98861&search_id=100375&scans_id=98857&peptide_id=19824&scanf=9529&charge=2&value=sp|P01584|IL1B_HUMAN	0	/core/www/modules/match_peptides/blast_html4.php?run_id=98861&search_id=100375&scans_id=98857&peptide_id=19824&scanf=9529&charge=2&value=0	K.GGQDITDFTM*Q.F	/core/www/modules/show_out/show_out_wrapper.php?run_id=98861&search_id=100375&scans_id=98857&peptide_id=19824&scanf=9529&charge=2&value=K.GGQDITDFTM*Q.F	255	265	IL1B	45850000
9637	2	2.867	0.899	14/20	/core/www/modules//sdig/index.php?run_id=98861&search_id=100375&scans_id=98857&peptide_id=19927&scanf=9637&charge=2&value=14/20	sp|P01584|IL1B_HUMAN	/core/www/modules//consensus/?run_id=98861&search_id=100375&scans_id=98857&peptide_id=19927&scanf=9637&charge=2&value=sp|P01584|IL1B_HUMAN	0	/core/www/modules/match_peptides/blast_html4.php?run_id=98861&search_id=100375&scans_id=98857&peptide_id=19927&scanf=9637&charge=2&value=0	K.GGQDITDFTM*Q.F	/core/www/modules/show_out/show_out_wrapper.php?run_id=98861&search_id=100375&scans_id=98857&peptide_id=19927&scanf=9637&charge=2&value=K.GGQDITDFTM*Q.F	255	265	IL1B	45850000
9752	2	3.265	0.879	15/20	/core/www/modules//sdig/index.php?run_id=98861&search_id=100375&scans_id=98857&peptide_id=20034&scanf=9752&charge=2&value=15/20	sp|P01584|IL1B_HUMAN	/core/www/modules//consensus/?run_id=98861&search_id=100375&scans_id=98857&peptide_id=20034&scanf=9752&charge=2&value=sp|P01584|IL1B_HUMAN	0	/core/www/modules/match_peptides/blast_html4.php?run_id=98861&search_id=100375&scans_id=98857&peptide_id=20034&scanf=9752&charge=2&value=0	K.GGQDITDFTM*Q.F	/core/www/modules/show_out/show_out_wrapper.php?run_id=98861&search_id=100375&scans_id=98857&peptide_id=20034&scanf=9752&charge=2&value=K.GGQDITDFTM*Q.F	255	265	IL1B	45850000
9868	2	3.438	0.853	15/20	/core/www/modules//sdig/index.php?run_id=98861&search_id=100375&scans_id=98857&peptide_id=20145&scanf=9868&charge=2&value=15/20	sp|P01584|IL1B_HUMAN	/core/www/modules//consensus/?run_id=98861&search_id=100375&scans_id=98857&peptide_id=20145&scanf=9868&charge=2&value=sp|P01584|IL1B_HUMAN	0	/core/www/modules/match_peptides/blast_html4.php?run_id=98861&search_id=100375&scans_id=98857&peptide_id=20145&scanf=9868&charge=2&value=0	K.GGQDITDFTM*Q.F	/core/www/modules/show_out/show_out_wrapper.php?run_id=98861&search_id=100375&scans_id=98857&peptide_id=20145&scanf=9868&charge=2&value=K.GGQDITDFTM*Q.F	255	265	IL1B	45850000
9978	2	3.515	0.748	15/20	/core/www/modules//sdig/index.php?run_id=98861&search_id=100375&scans_id=98857&peptide_id=20242&scanf=9978&charge=2&value=15/20	sp|P01584|IL1B_HUMAN	/core/www/modules//consensus/?run_id=98861&search_id=100375&scans_id=98857&peptide_id=20242&scanf=9978&charge=2&value=sp|P01584|IL1B_HUMAN	0	/core/www/modules/match_peptides/blast_html4.php?run_id=98861&search_id=100375&scans_id=98857&peptide_id=20242&scanf=9978&charge=2&value=0	K.GGQDITDFTM*Q.F	/core/www/modules/show_out/show_out_wrapper.php?run_id=98861&search_id=100375&scans_id=98857&peptide_id=20242&scanf=9978&charge=2&value=K.GGQDITDFTM*Q.F	255	265	IL1B	45850000
10001	2	3.063	0.883	14/20	/core/www/modules//sdig/index.php?run_id=98861&search_id=100375&scans_id=98857&peptide_id=501&scanf=10001&charge=2&value=14/20	sp|P01584|IL1B_HUMAN	/core/www/modules//consensus/?run_id=98861&search_id=100375&scans_id=98857&peptide_id=501&scanf=10001&charge=2&value=sp|P01584|IL1B_HUMAN	0	/core/www/modules/match_peptides/blast_html4.php?run_id=98861&search_id=100375&scans_id=98857&peptide_id=501&scanf=10001&charge=2&value=0	K.GGQDITDFTM*Q.F	/core/www/modules/show_out/show_out_wrapper.php?run_id=98861&search_id=100375&scans_id=98857&peptide_id=501&scanf=10001&charge=2&value=K.GGQDITDFTM*Q.F	255	265	IL1B	45850000
10109	2	2.644	0.867	15/20	/core/www/modules//sdig/index.php?run_id=98861&search_id=100375&scans_id=98857&peptide_id=605&scanf=10109&charge=2&value=15/20	sp|P01584|IL1B_HUMAN	/core/www/modules//consensus/?run_id=98861&search_id=100375&scans_id=98857&peptide_id=605&scanf=10109&charge=2&value=sp|P01584|IL1B_HUMAN	0	/core/www/modules/match_peptides/blast_html4.php?run_id=98861&search_id=100375&scans_id=98857&peptide_id=605&scanf=10109&charge=2&value=0	K.GGQDITDFTM*Q.F	/core/www/modules/show_out/show_out_wrapper.php?run_id=98861&search_id=100375&scans_id=98857&peptide_id=605&scanf=10109&charge=2&value=K.GGQDITDFTM*Q.F	255	265	IL1B	45850000
10212	2	2.601	0.856	14/20	/core/www/modules//sdig/index.php?run_id=98861&search_id=100375&scans_id=98857&peptide_id=708&scanf=10212&charge=2&value=14/20	sp|P01584|IL1B_HUMAN	/core/www/modules//consensus/?run_id=98861&search_id=100375&scans_id=98857&peptide_id=708&scanf=10212&charge=2&value=sp|P01584|IL1B_HUMAN	0	/core/www/modules/match_peptides/blast_html4.php?run_id=98861&search_id=100375&scans_id=98857&peptide_id=708&scanf=10212&charge=2&value=0	K.GGQDITDFTM*Q.F	/core/www/modules/show_out/show_out_wrapper.php?run_id=98861&search_id=100375&scans_id=98857&peptide_id=708&scanf=10212&charge=2&value=K.GGQDITDFTM*Q.F	255	265	IL1B	45850000
10314	2	2.977	0.958	15/20	/core/www/modules//sdig/index.php?run_id=98861&search_id=100375&scans_id=98857&peptide_id=809&scanf=10314&charge=2&value=15/20	sp|P01584|IL1B_HUMAN	/core/www/modules//consensus/?run_id=98861&search_id=100375&scans_id=98857&peptide_id=809&scanf=10314&charge=2&value=sp|P01584|IL1B_HUMAN	0	/core/www/modules/match_peptides/blast_html4.php?run_id=98861&search_id=100375&scans_id=98857&peptide_id=809&scanf=10314&charge=2&value=0	K.GGQDITDFTM*Q.F	/core/www/modules/show_out/show_out_wrapper.php?run_id=98861&search_id=100375&scans_id=98857&peptide_id=809&scanf=10314&charge=2&value=K.GGQDITDFTM*Q.F	255	265	IL1B	45850000
10423	2	3.074	0.753	15/20	/core/www/modules//sdig/index.php?run_id=98861&search_id=100375&scans_id=98857&peptide_id=916&scanf=10423&charge=2&value=15/20	sp|P01584|IL1B_HUMAN	/core/www/modules//consensus/?run_id=98861&search_id=100375&scans_id=98857&peptide_id=916&scanf=10423&charge=2&value=sp|P01584|IL1B_HUMAN	0	/core/www/modules/match_peptides/blast_html4.php?run_id=98861&search_id=100375&scans_id=98857&peptide_id=916&scanf=10423&charge=2&value=0	K.GGQDITDFTM*Q.F	/core/www/modules/show_out/show_out_wrapper.php?run_id=98861&search_id=100375&scans_id=98857&peptide_id=916&scanf=10423&charge=2&value=K.GGQDITDFTM*Q.F	255	265	IL1B	45850000
10542	2	3.083	0.734	15/20	/core/www/modules//sdig/index.php?run_id=98861&search_id=100375&scans_id=98857&peptide_id=1038&scanf=10542&charge=2&value=15/20	sp|P01584|IL1B_HUMAN	/core/www/modules//consensus/?run_id=98861&search_id=100375&scans_id=98857&peptide_id=1038&scanf=10542&charge=2&value=sp|P01584|IL1B_HUMAN	0	/core/www/modules/match_peptides/blast_html4.php?run_id=98861&search_id=100375&scans_id=98857&peptide_id=1038&scanf=10542&charge=2&value=0	K.GGQDITDFTM*Q.F	/core/www/modules/show_out/show_out_wrapper.php?run_id=98861&search_id=100375&scans_id=98857&peptide_id=1038&scanf=10542&charge=2&value=K.GGQDITDFTM*Q.F	255	265	IL1B	45850000
10674	2	2.891	0.893	15/20	/core/www/modules//sdig/index.php?run_id=98861&search_id=100375&scans_id=98857&peptide_id=1171&scanf=10674&charge=2&value=15/20	sp|P01584|IL1B_HUMAN	/core/www/modules//consensus/?run_id=98861&search_id=100375&scans_id=98857&peptide_id=1171&scanf=10674&charge=2&value=sp|P01584|IL1B_HUMAN	0	/core/www/modules/match_peptides/blast_html4.php?run_id=98861&search_id=100375&scans_id=98857&peptide_id=1171&scanf=10674&charge=2&value=0	K.GGQDITDFTM*Q.F	/core/www/modules/show_out/show_out_wrapper.php?run_id=98861&search_id=100375&scans_id=98857&peptide_id=1171&scanf=10674&charge=2&value=K.GGQDITDFTM*Q.F	255	265	IL1B	45850000
10794	2	2.874	0.778	14/20	/core/www/modules//sdig/index.php?run_id=98861&search_id=100375&scans_id=98857&peptide_id=1293&scanf=10794&charge=2&value=14/20	sp|P01584|IL1B_HUMAN	/core/www/modules//consensus/?run_id=98861&search_id=100375&scans_id=98857&peptide_id=1293&scanf=10794&charge=2&value=sp|P01584|IL1B_HUMAN	0	/core/www/modules/match_peptides/blast_html4.php?run_id=98861&search_id=100375&scans_id=98857&peptide_id=1293&scanf=10794&charge=2&value=0	K.GGQDITDFTM*Q.F	/core/www/modules/show_out/show_out_wrapper.php?run_id=98861&search_id=100375&scans_id=98857&peptide_id=1293&scanf=10794&charge=2&value=K.GGQDITDFTM*Q.F	255	265	IL1B	45850000
10876	2	2.975	0.957	14/20	/core/www/modules//sdig/index.php?run_id=98861&search_id=100375&scans_id=98857&peptide_id=1375&scanf=10876&charge=2&value=14/20	sp|P01584|IL1B_HUMAN	/core/www/modules//consensus/?run_id=98861&search_id=100375&scans_id=98857&peptide_id=1375&scanf=10876&charge=2&value=sp|P01584|IL1B_HUMAN	0	/core/www/modules/match_peptides/blast_html4.php?run_id=98861&search_id=100375&scans_id=98857&peptide_id=1375&scanf=10876&charge=2&value=0	K.GGQDITDFTM*Q.F	/core/www/modules/show_out/show_out_wrapper.php?run_id=98861&search_id=100375&scans_id=98857&peptide_id=1375&scanf=10876&charge=2&value=K.GGQDITDFTM*Q.F	255	265	IL1B	45850000
10917	2	2.935	0.874	15/20	/core/www/modules//sdig/index.php?run_id=98861&search_id=100375&scans_id=98857&peptide_id=1416&scanf=10917&charge=2&value=15/20	sp|P01584|IL1B_HUMAN	/core/www/modules//consensus/?run_id=98861&search_id=100375&scans_id=98857&peptide_id=1416&scanf=10917&charge=2&value=sp|P01584|IL1B_HUMAN	0	/core/www/modules/match_peptides/blast_html4.php?run_id=98861&search_id=100375&scans_id=98857&peptide_id=1416&scanf=10917&charge=2&value=0	K.GGQDITDFTM*Q.F	/core/www/modules/show_out/show_out_wrapper.php?run_id=98861&search_id=100375&scans_id=98857&peptide_id=1416&scanf=10917&charge=2&value=K.GGQDITDFTM*Q.F	255	265	IL1B	45850000
11025	2	2.743	0.943	13/20	/core/www/modules//sdig/index.php?run_id=98861&search_id=100375&scans_id=98857&peptide_id=1524&scanf=11025&charge=2&value=13/20	sp|P01584|IL1B_HUMAN	/core/www/modules//consensus/?run_id=98861&search_id=100375&scans_id=98857&peptide_id=1524&scanf=11025&charge=2&value=sp|P01584|IL1B_HUMAN	0	/core/www/modules/match_peptides/blast_html4.php?run_id=98861&search_id=100375&scans_id=98857&peptide_id=1524&scanf=11025&charge=2&value=0	K.GGQDITDFTM*Q.F	/core/www/modules/show_out/show_out_wrapper.php?run_id=98861&search_id=100375&scans_id=98857&peptide_id=1524&scanf=11025&charge=2&value=K.GGQDITDFTM*Q.F	255	265	IL1B	45850000
11133	2	3.066	0.862	15/20	/core/www/modules//sdig/index.php?run_id=98861&search_id=100375&scans_id=98857&peptide_id=1634&scanf=11133&charge=2&value=15/20	sp|P01584|IL1B_HUMAN	/core/www/modules//consensus/?run_id=98861&search_id=100375&scans_id=98857&peptide_id=1634&scanf=11133&charge=2&value=sp|P01584|IL1B_HUMAN	0	/core/www/modules/match_peptides/blast_html4.php?run_id=98861&search_id=100375&scans_id=98857&peptide_id=1634&scanf=11133&charge=2&value=0	K.GGQDITDFTM*Q.F	/core/www/modules/show_out/show_out_wrapper.php?run_id=98861&search_id=100375&scans_id=98857&peptide_id=1634&scanf=11133&charge=2&value=K.GGQDITDFTM*Q.F	255	265	IL1B	45850000
11241	2	3.113	0.82	15/20	/core/www/modules//sdig/index.php?run_id=98861&search_id=100375&scans_id=98857&peptide_id=1744&scanf=11241&charge=2&value=15/20	sp|P01584|IL1B_HUMAN	/core/www/modules//consensus/?run_id=98861&search_id=100375&scans_id=98857&peptide_id=1744&scanf=11241&charge=2&value=sp|P01584|IL1B_HUMAN	0	/core/www/modules/match_peptides/blast_html4.php?run_id=98861&search_id=100375&scans_id=98857&peptide_id=1744&scanf=11241&charge=2&value=0	K.GGQDITDFTM*Q.F	/core/www/modules/show_out/show_out_wrapper.php?run_id=98861&search_id=100375&scans_id=98857&peptide_id=1744&scanf=11241&charge=2&value=K.GGQDITDFTM*Q.F	255	265	IL1B	45850000
11486	2	3.381	0.732	15/20	/core/www/modules//sdig/index.php?run_id=98861&search_id=100375&scans_id=98857&peptide_id=1988&scanf=11486&charge=2&value=15/20	sp|P01584|IL1B_HUMAN	/core/www/modules//consensus/?run_id=98861&search_id=100375&scans_id=98857&peptide_id=1988&scanf=11486&charge=2&value=sp|P01584|IL1B_HUMAN	0	/core/www/modules/match_peptides/blast_html4.php?run_id=98861&search_id=100375&scans_id=98857&peptide_id=1988&scanf=11486&charge=2&value=0	K.GGQDITDFTMQ.F	/core/www/modules/show_out/show_out_wrapper.php?run_id=98861&search_id=100375&scans_id=98857&peptide_id=1988&scanf=11486&charge=2&value=K.GGQDITDFTMQ.F	255	265	IL1B	39810000
11596	2	2.909	0.814	13/20	/core/www/modules//sdig/index.php?run_id=98861&search_id=100375&scans_id=98857&peptide_id=2098&scanf=11596&charge=2&value=13/20	sp|P01584|IL1B_HUMAN	/core/www/modules//consensus/?run_id=98861&search_id=100375&scans_id=98857&peptide_id=2098&scanf=11596&charge=2&value=sp|P01584|IL1B_HUMAN	0	/core/www/modules/match_peptides/blast_html4.php?run_id=98861&search_id=100375&scans_id=98857&peptide_id=2098&scanf=11596&charge=2&value=0	K.GGQDITDFTMQ.F	/core/www/modules/show_out/show_out_wrapper.php?run_id=98861&search_id=100375&scans_id=98857&peptide_id=2098&scanf=11596&charge=2&value=K.GGQDITDFTMQ.F	255	265	IL1B	39810000
14991	3	3.259	0.456	20/92	/core/www/modules//sdig/index.php?run_id=98861&search_id=100375&scans_id=98857&peptide_id=5533&scanf=14991&charge=3&value=20/92	sp|P01584|IL1B_HUMAN	/core/www/modules//consensus/?run_id=98861&search_id=100375&scans_id=98857&peptide_id=5533&scanf=14991&charge=3&value=sp|P01584|IL1B_HUMAN	0	/core/www/modules/match_peptides/blast_html4.php?run_id=98861&search_id=100375&scans_id=98857&peptide_id=5533&scanf=14991&charge=3&value=0	E.LASEM*M*AYYSGNEDDLFFEADGPK.Q	/core/www/modules/show_out/show_out_wrapper.php?run_id=98861&search_id=100375&scans_id=98857&peptide_id=5533&scanf=14991&charge=3&value=E.LASEM*M*AYYSGNEDDLFFEADGPK.Q	7	30	IL1B	36310000
15018	3	3.052	0.58	23/92	/core/www/modules//sdig/index.php?run_id=98861&search_id=100375&scans_id=98857&peptide_id=5560&scanf=15018&charge=3&value=23/92	sp|P01584|IL1B_HUMAN	/core/www/modules//consensus/?run_id=98861&search_id=100375&scans_id=98857&peptide_id=5560&scanf=15018&charge=3&value=sp|P01584|IL1B_HUMAN	0	/core/www/modules/match_peptides/blast_html4.php?run_id=98861&search_id=100375&scans_id=98857&peptide_id=5560&scanf=15018&charge=3&value=0	E.LASEM*M*AYYSGNEDDLFFEADGPK.Q	/core/www/modules/show_out/show_out_wrapper.php?run_id=98861&search_id=100375&scans_id=98857&peptide_id=5560&scanf=15018&charge=3&value=E.LASEM*M*AYYSGNEDDLFFEADGPK.Q	7	30	IL1B	36310000
15097	3	4.24	0.758	28/92	/core/www/modules//sdig/index.php?run_id=98861&search_id=100375&scans_id=98857&peptide_id=5640&scanf=15097&charge=3&value=28/92	sp|P01584|IL1B_HUMAN	/core/www/modules//consensus/?run_id=98861&search_id=100375&scans_id=98857&peptide_id=5640&scanf=15097&charge=3&value=sp|P01584|IL1B_HUMAN	0	/core/www/modules/match_peptides/blast_html4.php?run_id=98861&search_id=100375&scans_id=98857&peptide_id=5640&scanf=15097&charge=3&value=0	E.LASEM*M*AYYSGNEDDLFFEADGPK.Q	/core/www/modules/show_out/show_out_wrapper.php?run_id=98861&search_id=100375&scans_id=98857&peptide_id=5640&scanf=15097&charge=3&value=E.LASEM*M*AYYSGNEDDLFFEADGPK.Q	7	30	IL1B	36310000
15217	3	3.709	0.71	27/92	/core/www/modules//sdig/index.php?run_id=98861&search_id=100375&scans_id=98857&peptide_id=5763&scanf=15217&charge=3&value=27/92	sp|P01584|IL1B_HUMAN	/core/www/modules//consensus/?run_id=98861&search_id=100375&scans_id=98857&peptide_id=5763&scanf=15217&charge=3&value=sp|P01584|IL1B_HUMAN	0	/core/www/modules/match_peptides/blast_html4.php?run_id=98861&search_id=100375&scans_id=98857&peptide_id=5763&scanf=15217&charge=3&value=0	E.LASEM*M*AYYSGNEDDLFFEADGPK.Q	/core/www/modules/show_out/show_out_wrapper.php?run_id=98861&search_id=100375&scans_id=98857&peptide_id=5763&scanf=15217&charge=3&value=E.LASEM*M*AYYSGNEDDLFFEADGPK.Q	7	30	IL1B	36310000
15323	3	4.281	0.516	31/92	/core/www/modules//sdig/index.php?run_id=98861&search_id=100375&scans_id=98857&peptide_id=5871&scanf=15323&charge=3&value=31/92	sp|P01584|IL1B_HUMAN	/core/www/modules//consensus/?run_id=98861&search_id=100375&scans_id=98857&peptide_id=5871&scanf=15323&charge=3&value=sp|P01584|IL1B_HUMAN	0	/core/www/modules/match_peptides/blast_html4.php?run_id=98861&search_id=100375&scans_id=98857&peptide_id=5871&scanf=15323&charge=3&value=0	E.LASEM*M*AYYSGNEDDLFFEADGPK.Q	/core/www/modules/show_out/show_out_wrapper.php?run_id=98861&search_id=100375&scans_id=98857&peptide_id=5871&scanf=15323&charge=3&value=E.LASEM*M*AYYSGNEDDLFFEADGPK.Q	7	30	IL1B	36310000
15430	3	5.021	0.728	29/92	/core/www/modules//sdig/index.php?run_id=98861&search_id=100375&scans_id=98857&peptide_id=5981&scanf=15430&charge=3&value=29/92	sp|P01584|IL1B_HUMAN	/core/www/modules//consensus/?run_id=98861&search_id=100375&scans_id=98857&peptide_id=5981&scanf=15430&charge=3&value=sp|P01584|IL1B_HUMAN	0	/core/www/modules/match_peptides/blast_html4.php?run_id=98861&search_id=100375&scans_id=98857&peptide_id=5981&scanf=15430&charge=3&value=0	E.LASEM*M*AYYSGNEDDLFFEADGPK.Q	/core/www/modules/show_out/show_out_wrapper.php?run_id=98861&search_id=100375&scans_id=98857&peptide_id=5981&scanf=15430&charge=3&value=E.LASEM*M*AYYSGNEDDLFFEADGPK.Q	7	30	IL1B	36310000
15499	3	3.404	0.616	25/92	/core/www/modules//sdig/index.php?run_id=98861&search_id=100375&scans_id=98857&peptide_id=6051&scanf=15499&charge=3&value=25/92	sp|P01584|IL1B_HUMAN	/core/www/modules//consensus/?run_id=98861&search_id=100375&scans_id=98857&peptide_id=6051&scanf=15499&charge=3&value=sp|P01584|IL1B_HUMAN	0	/core/www/modules/match_peptides/blast_html4.php?run_id=98861&search_id=100375&scans_id=98857&peptide_id=6051&scanf=15499&charge=3&value=0	E.LASEM*M*AYYSGNEDDLFFEADGPK.Q	/core/www/modules/show_out/show_out_wrapper.php?run_id=98861&search_id=100375&scans_id=98857&peptide_id=6051&scanf=15499&charge=3&value=E.LASEM*M*AYYSGNEDDLFFEADGPK.Q	7	30	IL1B	36310000
15542	3	4.807	0.703	31/92	/core/www/modules//sdig/index.php?run_id=98861&search_id=100375&scans_id=98857&peptide_id=6095&scanf=15542&charge=3&value=31/92	sp|P01584|IL1B_HUMAN	/core/www/modules//consensus/?run_id=98861&search_id=100375&scans_id=98857&peptide_id=6095&scanf=15542&charge=3&value=sp|P01584|IL1B_HUMAN	0	/core/www/modules/match_peptides/blast_html4.php?run_id=98861&search_id=100375&scans_id=98857&peptide_id=6095&scanf=15542&charge=3&value=0	E.LASEM*M*AYYSGNEDDLFFEADGPK.Q	/core/www/modules/show_out/show_out_wrapper.php?run_id=98861&search_id=100375&scans_id=98857&peptide_id=6095&scanf=15542&charge=3&value=E.LASEM*M*AYYSGNEDDLFFEADGPK.Q	7	30	IL1B	36310000
15641	3	4.8	0.754	29/92	/core/www/modules//sdig/index.php?run_id=98861&search_id=100375&scans_id=98857&peptide_id=6195&scanf=15641&charge=3&value=29/92	sp|P01584|IL1B_HUMAN	/core/www/modules//consensus/?run_id=98861&search_id=100375&scans_id=98857&peptide_id=6195&scanf=15641&charge=3&value=sp|P01584|IL1B_HUMAN	0	/core/www/modules/match_peptides/blast_html4.php?run_id=98861&search_id=100375&scans_id=98857&peptide_id=6195&scanf=15641&charge=3&value=0	E.LASEM*M*AYYSGNEDDLFFEADGPK.Q	/core/www/modules/show_out/show_out_wrapper.php?run_id=98861&search_id=100375&scans_id=98857&peptide_id=6195&scanf=15641&charge=3&value=E.LASEM*M*AYYSGNEDDLFFEADGPK.Q	7	30	IL1B	36310000
15752	3	4.55	0.751	31/92	/core/www/modules//sdig/index.php?run_id=98861&search_id=100375&scans_id=98857&peptide_id=6304&scanf=15752&charge=3&value=31/92	sp|P01584|IL1B_HUMAN	/core/www/modules//consensus/?run_id=98861&search_id=100375&scans_id=98857&peptide_id=6304&scanf=15752&charge=3&value=sp|P01584|IL1B_HUMAN	0	/core/www/modules/match_peptides/blast_html4.php?run_id=98861&search_id=100375&scans_id=98857&peptide_id=6304&scanf=15752&charge=3&value=0	E.LASEM*M*AYYSGNEDDLFFEADGPK.Q	/core/www/modules/show_out/show_out_wrapper.php?run_id=98861&search_id=100375&scans_id=98857&peptide_id=6304&scanf=15752&charge=3&value=E.LASEM*M*AYYSGNEDDLFFEADGPK.Q	7	30	IL1B	36310000
15856	3	5.458	0.788	35/92	/core/www/modules//sdig/index.php?run_id=98861&search_id=100375&scans_id=98857&peptide_id=6410&scanf=15856&charge=3&value=35/92	sp|P01584|IL1B_HUMAN	/core/www/modules//consensus/?run_id=98861&search_id=100375&scans_id=98857&peptide_id=6410&scanf=15856&charge=3&value=sp|P01584|IL1B_HUMAN	0	/core/www/modules/match_peptides/blast_html4.php?run_id=98861&search_id=100375&scans_id=98857&peptide_id=6410&scanf=15856&charge=3&value=0	E.LASEM*M*AYYSGNEDDLFFEADGPK.Q	/core/www/modules/show_out/show_out_wrapper.php?run_id=98861&search_id=100375&scans_id=98857&peptide_id=6410&scanf=15856&charge=3&value=E.LASEM*M*AYYSGNEDDLFFEADGPK.Q	7	30	IL1B	36310000
15960	3	4.652	0.726	31/92	/core/www/modules//sdig/index.php?run_id=98861&search_id=100375&scans_id=98857&peptide_id=6515&scanf=15960&charge=3&value=31/92	sp|P01584|IL1B_HUMAN	/core/www/modules//consensus/?run_id=98861&search_id=100375&scans_id=98857&peptide_id=6515&scanf=15960&charge=3&value=sp|P01584|IL1B_HUMAN	0	/core/www/modules/match_peptides/blast_html4.php?run_id=98861&search_id=100375&scans_id=98857&peptide_id=6515&scanf=15960&charge=3&value=0	E.LASEM*M*AYYSGNEDDLFFEADGPK.Q	/core/www/modules/show_out/show_out_wrapper.php?run_id=98861&search_id=100375&scans_id=98857&peptide_id=6515&scanf=15960&charge=3&value=E.LASEM*M*AYYSGNEDDLFFEADGPK.Q	7	30	IL1B	36310000
16073	3	5.102	0.848	33/92	/core/www/modules//sdig/index.php?run_id=98861&search_id=100375&scans_id=98857&peptide_id=6630&scanf=16073&charge=3&value=33/92	sp|P01584|IL1B_HUMAN	/core/www/modules//consensus/?run_id=98861&search_id=100375&scans_id=98857&peptide_id=6630&scanf=16073&charge=3&value=sp|P01584|IL1B_HUMAN	0	/core/www/modules/match_peptides/blast_html4.php?run_id=98861&search_id=100375&scans_id=98857&peptide_id=6630&scanf=16073&charge=3&value=0	E.LASEM*M*AYYSGNEDDLFFEADGPK.Q	/core/www/modules/show_out/show_out_wrapper.php?run_id=98861&search_id=100375&scans_id=98857&peptide_id=6630&scanf=16073&charge=3&value=E.LASEM*M*AYYSGNEDDLFFEADGPK.Q	7	30	IL1B	36310000
16190	3	4.626	0.813	25/92	/core/www/modules//sdig/index.php?run_id=98861&search_id=100375&scans_id=98857&peptide_id=6747&scanf=16190&charge=3&value=25/92	sp|P01584|IL1B_HUMAN	/core/www/modules//consensus/?run_id=98861&search_id=100375&scans_id=98857&peptide_id=6747&scanf=16190&charge=3&value=sp|P01584|IL1B_HUMAN	0	/core/www/modules/match_peptides/blast_html4.php?run_id=98861&search_id=100375&scans_id=98857&peptide_id=6747&scanf=16190&charge=3&value=0	E.LASEM*M*AYYSGNEDDLFFEADGPK.Q	/core/www/modules/show_out/show_out_wrapper.php?run_id=98861&search_id=100375&scans_id=98857&peptide_id=6747&scanf=16190&charge=3&value=E.LASEM*M*AYYSGNEDDLFFEADGPK.Q	7	30	IL1B	36310000
16294	3	4.297	0.674	29/92	/core/www/modules//sdig/index.php?run_id=98861&search_id=100375&scans_id=98857&peptide_id=6853&scanf=16294&charge=3&value=29/92	sp|P01584|IL1B_HUMAN	/core/www/modules//consensus/?run_id=98861&search_id=100375&scans_id=98857&peptide_id=6853&scanf=16294&charge=3&value=sp|P01584|IL1B_HUMAN	0	/core/www/modules/match_peptides/blast_html4.php?run_id=98861&search_id=100375&scans_id=98857&peptide_id=6853&scanf=16294&charge=3&value=0	E.LASEM*M*AYYSGNEDDLFFEADGPK.Q	/core/www/modules/show_out/show_out_wrapper.php?run_id=98861&search_id=100375&scans_id=98857&peptide_id=6853&scanf=16294&charge=3&value=E.LASEM*M*AYYSGNEDDLFFEADGPK.Q	7	30	IL1B	36310000
16405	3	5.197	0.682	32/92	/core/www/modules//sdig/index.php?run_id=98861&search_id=100375&scans_id=98857&peptide_id=6965&scanf=16405&charge=3&value=32/92	sp|P01584|IL1B_HUMAN	/core/www/modules//consensus/?run_id=98861&search_id=100375&scans_id=98857&peptide_id=6965&scanf=16405&charge=3&value=sp|P01584|IL1B_HUMAN	0	/core/www/modules/match_peptides/blast_html4.php?run_id=98861&search_id=100375&scans_id=98857&peptide_id=6965&scanf=16405&charge=3&value=0	E.LASEM*M*AYYSGNEDDLFFEADGPK.Q	/core/www/modules/show_out/show_out_wrapper.php?run_id=98861&search_id=100375&scans_id=98857&peptide_id=6965&scanf=16405&charge=3&value=E.LASEM*M*AYYSGNEDDLFFEADGPK.Q	7	30	IL1B	36310000
16513	3	4.572	0.652	28/92	/core/www/modules//sdig/index.php?run_id=98861&search_id=100375&scans_id=98857&peptide_id=7073&scanf=16513&charge=3&value=28/92	sp|P01584|IL1B_HUMAN	/core/www/modules//consensus/?run_id=98861&search_id=100375&scans_id=98857&peptide_id=7073&scanf=16513&charge=3&value=sp|P01584|IL1B_HUMAN	0	/core/www/modules/match_peptides/blast_html4.php?run_id=98861&search_id=100375&scans_id=98857&peptide_id=7073&scanf=16513&charge=3&value=0	E.LASEM*M*AYYSGNEDDLFFEADGPK.Q	/core/www/modules/show_out/show_out_wrapper.php?run_id=98861&search_id=100375&scans_id=98857&peptide_id=7073&scanf=16513&charge=3&value=E.LASEM*M*AYYSGNEDDLFFEADGPK.Q	7	30	IL1B	36310000
16615	3	5.169	0.768	29/92	/core/www/modules//sdig/index.php?run_id=98861&search_id=100375&scans_id=98857&peptide_id=7177&scanf=16615&charge=3&value=29/92	sp|P01584|IL1B_HUMAN	/core/www/modules//consensus/?run_id=98861&search_id=100375&scans_id=98857&peptide_id=7177&scanf=16615&charge=3&value=sp|P01584|IL1B_HUMAN	0	/core/www/modules/match_peptides/blast_html4.php?run_id=98861&search_id=100375&scans_id=98857&peptide_id=7177&scanf=16615&charge=3&value=0	E.LASEM*M*AYYSGNEDDLFFEADGPK.Q	/core/www/modules/show_out/show_out_wrapper.php?run_id=98861&search_id=100375&scans_id=98857&peptide_id=7177&scanf=16615&charge=3&value=E.LASEM*M*AYYSGNEDDLFFEADGPK.Q	7	30	IL1B	36310000
16726	3	5.105	0.671	33/92	/core/www/modules//sdig/index.php?run_id=98861&search_id=100375&scans_id=98857&peptide_id=7290&scanf=16726&charge=3&value=33/92	sp|P01584|IL1B_HUMAN	/core/www/modules//consensus/?run_id=98861&search_id=100375&scans_id=98857&peptide_id=7290&scanf=16726&charge=3&value=sp|P01584|IL1B_HUMAN	0	/core/www/modules/match_peptides/blast_html4.php?run_id=98861&search_id=100375&scans_id=98857&peptide_id=7290&scanf=16726&charge=3&value=0	E.LASEM*M*AYYSGNEDDLFFEADGPK.Q	/core/www/modules/show_out/show_out_wrapper.php?run_id=98861&search_id=100375&scans_id=98857&peptide_id=7290&scanf=16726&charge=3&value=E.LASEM*M*AYYSGNEDDLFFEADGPK.Q	7	30	IL1B	36310000
16827	3	4.686	0.689	31/92	/core/www/modules//sdig/index.php?run_id=98861&search_id=100375&scans_id=98857&peptide_id=7393&scanf=16827&charge=3&value=31/92	sp|P01584|IL1B_HUMAN	/core/www/modules//consensus/?run_id=98861&search_id=100375&scans_id=98857&peptide_id=7393&scanf=16827&charge=3&value=sp|P01584|IL1B_HUMAN	0	/core/www/modules/match_peptides/blast_html4.php?run_id=98861&search_id=100375&scans_id=98857&peptide_id=7393&scanf=16827&charge=3&value=0	E.LASEM*M*AYYSGNEDDLFFEADGPK.Q	/core/www/modules/show_out/show_out_wrapper.php?run_id=98861&search_id=100375&scans_id=98857&peptide_id=7393&scanf=16827&charge=3&value=E.LASEM*M*AYYSGNEDDLFFEADGPK.Q	7	30	IL1B	36310000
16934	3	4.612	0.783	29/92	/core/www/modules//sdig/index.php?run_id=98861&search_id=100375&scans_id=98857&peptide_id=7501&scanf=16934&charge=3&value=29/92	sp|P01584|IL1B_HUMAN	/core/www/modules//consensus/?run_id=98861&search_id=100375&scans_id=98857&peptide_id=7501&scanf=16934&charge=3&value=sp|P01584|IL1B_HUMAN	0	/core/www/modules/match_peptides/blast_html4.php?run_id=98861&search_id=100375&scans_id=98857&peptide_id=7501&scanf=16934&charge=3&value=0	E.LASEM*M*AYYSGNEDDLFFEADGPK.Q	/core/www/modules/show_out/show_out_wrapper.php?run_id=98861&search_id=100375&scans_id=98857&peptide_id=7501&scanf=16934&charge=3&value=E.LASEM*M*AYYSGNEDDLFFEADGPK.Q	7	30	IL1B	36310000
17043	3	3.605	0.651	23/92	/core/www/modules//sdig/index.php?run_id=98861&search_id=100375&scans_id=98857&peptide_id=7612&scanf=17043&charge=3&value=23/92	sp|P01584|IL1B_HUMAN	/core/www/modules//consensus/?run_id=98861&search_id=100375&scans_id=98857&peptide_id=7612&scanf=17043&charge=3&value=sp|P01584|IL1B_HUMAN	0	/core/www/modules/match_peptides/blast_html4.php?run_id=98861&search_id=100375&scans_id=98857&peptide_id=7612&scanf=17043&charge=3&value=0	E.LASEM*M*AYYSGNEDDLFFEADGPK.Q	/core/www/modules/show_out/show_out_wrapper.php?run_id=98861&search_id=100375&scans_id=98857&peptide_id=7612&scanf=17043&charge=3&value=E.LASEM*M*AYYSGNEDDLFFEADGPK.Q	7	30	IL1B	36310000
17149	3	3.851	0.772	26/92	/core/www/modules//sdig/index.php?run_id=98861&search_id=100375&scans_id=98857&peptide_id=7719&scanf=17149&charge=3&value=26/92	sp|P01584|IL1B_HUMAN	/core/www/modules//consensus/?run_id=98861&search_id=100375&scans_id=98857&peptide_id=7719&scanf=17149&charge=3&value=sp|P01584|IL1B_HUMAN	0	/core/www/modules/match_peptides/blast_html4.php?run_id=98861&search_id=100375&scans_id=98857&peptide_id=7719&scanf=17149&charge=3&value=0	E.LASEM*M*AYYSGNEDDLFFEADGPK.Q	/core/www/modules/show_out/show_out_wrapper.php?run_id=98861&search_id=100375&scans_id=98857&peptide_id=7719&scanf=17149&charge=3&value=E.LASEM*M*AYYSGNEDDLFFEADGPK.Q	7	30	IL1B	36310000
17260	3	4.147	0.817	28/92	/core/www/modules//sdig/index.php?run_id=98861&search_id=100375&scans_id=98857&peptide_id=7830&scanf=17260&charge=3&value=28/92	sp|P01584|IL1B_HUMAN	/core/www/modules//consensus/?run_id=98861&search_id=100375&scans_id=98857&peptide_id=7830&scanf=17260&charge=3&value=sp|P01584|IL1B_HUMAN	0	/core/www/modules/match_peptides/blast_html4.php?run_id=98861&search_id=100375&scans_id=98857&peptide_id=7830&scanf=17260&charge=3&value=0	E.LASEM*M*AYYSGNEDDLFFEADGPK.Q	/core/www/modules/show_out/show_out_wrapper.php?run_id=98861&search_id=100375&scans_id=98857&peptide_id=7830&scanf=17260&charge=3&value=E.LASEM*M*AYYSGNEDDLFFEADGPK.Q	7	30	IL1B	36310000
17510	3	5.202	0.747	32/92	/core/www/modules//sdig/index.php?run_id=98861&search_id=100375&scans_id=98857&peptide_id=8080&scanf=17510&charge=3&value=32/92	sp|P01584|IL1B_HUMAN	/core/www/modules//consensus/?run_id=98861&search_id=100375&scans_id=98857&peptide_id=8080&scanf=17510&charge=3&value=sp|P01584|IL1B_HUMAN	0	/core/www/modules/match_peptides/blast_html4.php?run_id=98861&search_id=100375&scans_id=98857&peptide_id=8080&scanf=17510&charge=3&value=0	E.LASEM*M*AYYSGNEDDLFFEADGPK.Q	/core/www/modules/show_out/show_out_wrapper.php?run_id=98861&search_id=100375&scans_id=98857&peptide_id=8080&scanf=17510&charge=3&value=E.LASEM*M*AYYSGNEDDLFFEADGPK.Q	7	30	IL1B	36310000
17627	3	4.22	0.6	27/92	/core/www/modules//sdig/index.php?run_id=98861&search_id=100375&scans_id=98857&peptide_id=8198&scanf=17627&charge=3&value=27/92	sp|P01584|IL1B_HUMAN	/core/www/modules//consensus/?run_id=98861&search_id=100375&scans_id=98857&peptide_id=8198&scanf=17627&charge=3&value=sp|P01584|IL1B_HUMAN	0	/core/www/modules/match_peptides/blast_html4.php?run_id=98861&search_id=100375&scans_id=98857&peptide_id=8198&scanf=17627&charge=3&value=0	E.LASEM*M*AYYSGNEDDLFFEADGPK.Q	/core/www/modules/show_out/show_out_wrapper.php?run_id=98861&search_id=100375&scans_id=98857&peptide_id=8198&scanf=17627&charge=3&value=E.LASEM*M*AYYSGNEDDLFFEADGPK.Q	7	30	IL1B	36310000
17695	3	4.209	0.7	30/92	/core/www/modules//sdig/index.php?run_id=98861&search_id=100375&scans_id=98857&peptide_id=8266&scanf=17695&charge=3&value=30/92	sp|P01584|IL1B_HUMAN	/core/www/modules//consensus/?run_id=98861&search_id=100375&scans_id=98857&peptide_id=8266&scanf=17695&charge=3&value=sp|P01584|IL1B_HUMAN	0	/core/www/modules/match_peptides/blast_html4.php?run_id=98861&search_id=100375&scans_id=98857&peptide_id=8266&scanf=17695&charge=3&value=0	E.LASEM*M*AYYSGNEDDLFFEADGPK.Q	/core/www/modules/show_out/show_out_wrapper.php?run_id=98861&search_id=100375&scans_id=98857&peptide_id=8266&scanf=17695&charge=3&value=E.LASEM*M*AYYSGNEDDLFFEADGPK.Q	7	30	IL1B	36310000
17798	3	4.692	0.679	27/92	/core/www/modules//sdig/index.php?run_id=98861&search_id=100375&scans_id=98857&peptide_id=8371&scanf=17798&charge=3&value=27/92	sp|P01584|IL1B_HUMAN	/core/www/modules//consensus/?run_id=98861&search_id=100375&scans_id=98857&peptide_id=8371&scanf=17798&charge=3&value=sp|P01584|IL1B_HUMAN	0	/core/www/modules/match_peptides/blast_html4.php?run_id=98861&search_id=100375&scans_id=98857&peptide_id=8371&scanf=17798&charge=3&value=0	E.LASEM*M*AYYSGNEDDLFFEADGPK.Q	/core/www/modules/show_out/show_out_wrapper.php?run_id=98861&search_id=100375&scans_id=98857&peptide_id=8371&scanf=17798&charge=3&value=E.LASEM*M*AYYSGNEDDLFFEADGPK.Q	7	30	IL1B	36310000
18033	3	2.983	0.621	21/92	/core/www/modules//sdig/index.php?run_id=98861&search_id=100375&scans_id=98857&peptide_id=8612&scanf=18033&charge=3&value=21/92	sp|P01584|IL1B_HUMAN	/core/www/modules//consensus/?run_id=98861&search_id=100375&scans_id=98857&peptide_id=8612&scanf=18033&charge=3&value=sp|P01584|IL1B_HUMAN	0	/core/www/modules/match_peptides/blast_html4.php?run_id=98861&search_id=100375&scans_id=98857&peptide_id=8612&scanf=18033&charge=3&value=0	E.LASEM*M*AYYSGNEDDLFFEADGPK.Q	/core/www/modules/show_out/show_out_wrapper.php?run_id=98861&search_id=100375&scans_id=98857&peptide_id=8612&scanf=18033&charge=3&value=E.LASEM*M*AYYSGNEDDLFFEADGPK.Q	7	30	IL1B	36310000
18149	3	3.32	0.695	26/92	/core/www/modules//sdig/index.php?run_id=98861&search_id=100375&scans_id=98857&peptide_id=8729&scanf=18149&charge=3&value=26/92	sp|P01584|IL1B_HUMAN	/core/www/modules//consensus/?run_id=98861&search_id=100375&scans_id=98857&peptide_id=8729&scanf=18149&charge=3&value=sp|P01584|IL1B_HUMAN	0	/core/www/modules/match_peptides/blast_html4.php?run_id=98861&search_id=100375&scans_id=98857&peptide_id=8729&scanf=18149&charge=3&value=0	E.LASEM*M*AYYSGNEDDLFFEADGPK.Q	/core/www/modules/show_out/show_out_wrapper.php?run_id=98861&search_id=100375&scans_id=98857&peptide_id=8729&scanf=18149&charge=3&value=E.LASEM*M*AYYSGNEDDLFFEADGPK.Q	7	30	IL1B	36310000
18252	3	3.139	0.658	27/92	/core/www/modules//sdig/index.php?run_id=98861&search_id=100375&scans_id=98857&peptide_id=8833&scanf=18252&charge=3&value=27/92	sp|P01584|IL1B_HUMAN	/core/www/modules//consensus/?run_id=98861&search_id=100375&scans_id=98857&peptide_id=8833&scanf=18252&charge=3&value=sp|P01584|IL1B_HUMAN	0	/core/www/modules/match_peptides/blast_html4.php?run_id=98861&search_id=100375&scans_id=98857&peptide_id=8833&scanf=18252&charge=3&value=0	E.LASEM*M*AYYSGNEDDLFFEADGPK.Q	/core/www/modules/show_out/show_out_wrapper.php?run_id=98861&search_id=100375&scans_id=98857&peptide_id=8833&scanf=18252&charge=3&value=E.LASEM*M*AYYSGNEDDLFFEADGPK.Q	7	30	IL1B	36310000
18629	3	3.125	0.744	24/92	/core/www/modules//sdig/index.php?run_id=98861&search_id=100375&scans_id=98857&peptide_id=9213&scanf=18629&charge=3&value=24/92	sp|P01584|IL1B_HUMAN	/core/www/modules//consensus/?run_id=98861&search_id=100375&scans_id=98857&peptide_id=9213&scanf=18629&charge=3&value=sp|P01584|IL1B_HUMAN	0	/core/www/modules/match_peptides/blast_html4.php?run_id=98861&search_id=100375&scans_id=98857&peptide_id=9213&scanf=18629&charge=3&value=0	E.LASEM*M*AYYSGNEDDLFFEADGPK.Q	/core/www/modules/show_out/show_out_wrapper.php?run_id=98861&search_id=100375&scans_id=98857&peptide_id=9213&scanf=18629&charge=3&value=E.LASEM*M*AYYSGNEDDLFFEADGPK.Q	7	30	IL1B	36310000
18978	3	3.508	0.581	26/92	/core/www/modules//sdig/index.php?run_id=98861&search_id=100375&scans_id=98857&peptide_id=9559&scanf=18978&charge=3&value=26/92	sp|P01584|IL1B_HUMAN	/core/www/modules//consensus/?run_id=98861&search_id=100375&scans_id=98857&peptide_id=9559&scanf=18978&charge=3&value=sp|P01584|IL1B_HUMAN	0	/core/www/modules/match_peptides/blast_html4.php?run_id=98861&search_id=100375&scans_id=98857&peptide_id=9559&scanf=18978&charge=3&value=0	E.LASEM*M*AYYSGNEDDLFFEADGPK.Q	/core/www/modules/show_out/show_out_wrapper.php?run_id=98861&search_id=100375&scans_id=98857&peptide_id=9559&scanf=18978&charge=3&value=E.LASEM*M*AYYSGNEDDLFFEADGPK.Q	7	30	IL1B	36310000
13580	3	2.645	0.981	27/68	/core/www/modules//sdig/index.php?run_id=98861&search_id=100375&scans_id=98857&peptide_id=4102&scanf=13580&charge=3&value=27/68	sp|P01584|IL1B_HUMAN	/core/www/modules//consensus/?run_id=98861&search_id=100375&scans_id=98857&peptide_id=4102&scanf=13580&charge=3&value=sp|P01584|IL1B_HUMAN	0	/core/www/modules/match_peptides/blast_html4.php?run_id=98861&search_id=100375&scans_id=98857&peptide_id=4102&scanf=13580&charge=3&value=0	S.FVQGEESNDKIPVALGLK.E	/core/www/modules/show_out/show_out_wrapper.php?run_id=98861&search_id=100375&scans_id=98857&peptide_id=4102&scanf=13580&charge=3&value=S.FVQGEESNDKIPVALGLK.E	162	179	IL1B	32060000
13757	3	3.349	0.899	29/68	/core/www/modules//sdig/index.php?run_id=98861&search_id=100375&scans_id=98857&peptide_id=4279&scanf=13757&charge=3&value=29/68	sp|P01584|IL1B_HUMAN	/core/www/modules//consensus/?run_id=98861&search_id=100375&scans_id=98857&peptide_id=4279&scanf=13757&charge=3&value=sp|P01584|IL1B_HUMAN	0	/core/www/modules/match_peptides/blast_html4.php?run_id=98861&search_id=100375&scans_id=98857&peptide_id=4279&scanf=13757&charge=3&value=0	S.FVQGEESNDKIPVALGLK.E	/core/www/modules/show_out/show_out_wrapper.php?run_id=98861&search_id=100375&scans_id=98857&peptide_id=4279&scanf=13757&charge=3&value=S.FVQGEESNDKIPVALGLK.E	162	179	IL1B	32060000
14082	3	2.717	0.834	27/68	/core/www/modules//sdig/index.php?run_id=98861&search_id=100375&scans_id=98857&peptide_id=4609&scanf=14082&charge=3&value=27/68	sp|P01584|IL1B_HUMAN	/core/www/modules//consensus/?run_id=98861&search_id=100375&scans_id=98857&peptide_id=4609&scanf=14082&charge=3&value=sp|P01584|IL1B_HUMAN	0	/core/www/modules/match_peptides/blast_html4.php?run_id=98861&search_id=100375&scans_id=98857&peptide_id=4609&scanf=14082&charge=3&value=0	S.FVQGEESNDKIPVALGLK.E	/core/www/modules/show_out/show_out_wrapper.php?run_id=98861&search_id=100375&scans_id=98857&peptide_id=4609&scanf=14082&charge=3&value=S.FVQGEESNDKIPVALGLK.E	162	179	IL1B	32060000
18773	3	2.626	0.722	20/92	/core/www/modules//sdig/index.php?run_id=98861&search_id=100375&scans_id=98857&peptide_id=9359&scanf=18773&charge=3&value=20/92	sp|P01584|IL1B_HUMAN	/core/www/modules//consensus/?run_id=98861&search_id=100375&scans_id=98857&peptide_id=9359&scanf=18773&charge=3&value=sp|P01584|IL1B_HUMAN	0	/core/www/modules/match_peptides/blast_html4.php?run_id=98861&search_id=100375&scans_id=98857&peptide_id=9359&scanf=18773&charge=3&value=0	E.LASEMMAYYSGNEDDLFFEADGPK.Q	/core/www/modules/show_out/show_out_wrapper.php?run_id=98861&search_id=100375&scans_id=98857&peptide_id=9359&scanf=18773&charge=3&value=E.LASEMMAYYSGNEDDLFFEADGPK.Q	7	30	IL1B	31630000
18847	3	3.893	0.854	27/92	/core/www/modules//sdig/index.php?run_id=98861&search_id=100375&scans_id=98857&peptide_id=9427&scanf=18847&charge=3&value=27/92	sp|P01584|IL1B_HUMAN	/core/www/modules//consensus/?run_id=98861&search_id=100375&scans_id=98857&peptide_id=9427&scanf=18847&charge=3&value=sp|P01584|IL1B_HUMAN	0	/core/www/modules/match_peptides/blast_html4.php?run_id=98861&search_id=100375&scans_id=98857&peptide_id=9427&scanf=18847&charge=3&value=0	E.LASEMMAYYSGNEDDLFFEADGPK.Q	/core/www/modules/show_out/show_out_wrapper.php?run_id=98861&search_id=100375&scans_id=98857&peptide_id=9427&scanf=18847&charge=3&value=E.LASEMMAYYSGNEDDLFFEADGPK.Q	7	30	IL1B	31630000
19143	3	4.062	0.868	24/92	/core/www/modules//sdig/index.php?run_id=98861&search_id=100375&scans_id=98857&peptide_id=9723&scanf=19143&charge=3&value=24/92	sp|P01584|IL1B_HUMAN	/core/www/modules//consensus/?run_id=98861&search_id=100375&scans_id=98857&peptide_id=9723&scanf=19143&charge=3&value=sp|P01584|IL1B_HUMAN	0	/core/www/modules/match_peptides/blast_html4.php?run_id=98861&search_id=100375&scans_id=98857&peptide_id=9723&scanf=19143&charge=3&value=0	E.LASEMMAYYSGNEDDLFFEADGPK.Q	/core/www/modules/show_out/show_out_wrapper.php?run_id=98861&search_id=100375&scans_id=98857&peptide_id=9723&scanf=19143&charge=3&value=E.LASEMMAYYSGNEDDLFFEADGPK.Q	7	30	IL1B	31630000
19360	3	5.273	0.837	28/92	/core/www/modules//sdig/index.php?run_id=98861&search_id=100375&scans_id=98857&peptide_id=9943&scanf=19360&charge=3&value=28/92	sp|P01584|IL1B_HUMAN	/core/www/modules//consensus/?run_id=98861&search_id=100375&scans_id=98857&peptide_id=9943&scanf=19360&charge=3&value=sp|P01584|IL1B_HUMAN	0	/core/www/modules/match_peptides/blast_html4.php?run_id=98861&search_id=100375&scans_id=98857&peptide_id=9943&scanf=19360&charge=3&value=0	E.LASEMMAYYSGNEDDLFFEADGPK.Q	/core/www/modules/show_out/show_out_wrapper.php?run_id=98861&search_id=100375&scans_id=98857&peptide_id=9943&scanf=19360&charge=3&value=E.LASEMMAYYSGNEDDLFFEADGPK.Q	7	30	IL1B	31630000
19473	3	4.149	0.81	25/92	/core/www/modules//sdig/index.php?run_id=98861&search_id=100375&scans_id=98857&peptide_id=10057&scanf=19473&charge=3&value=25/92	sp|P01584|IL1B_HUMAN	/core/www/modules//consensus/?run_id=98861&search_id=100375&scans_id=98857&peptide_id=10057&scanf=19473&charge=3&value=sp|P01584|IL1B_HUMAN	0	/core/www/modules/match_peptides/blast_html4.php?run_id=98861&search_id=100375&scans_id=98857&peptide_id=10057&scanf=19473&charge=3&value=0	E.LASEMMAYYSGNEDDLFFEADGPK.Q	/core/www/modules/show_out/show_out_wrapper.php?run_id=98861&search_id=100375&scans_id=98857&peptide_id=10057&scanf=19473&charge=3&value=E.LASEMMAYYSGNEDDLFFEADGPK.Q	7	30	IL1B	31630000
19541	3	4.848	0.83	28/92	/core/www/modules//sdig/index.php?run_id=98861&search_id=100375&scans_id=98857&peptide_id=10126&scanf=19541&charge=3&value=28/92	sp|P01584|IL1B_HUMAN	/core/www/modules//consensus/?run_id=98861&search_id=100375&scans_id=98857&peptide_id=10126&scanf=19541&charge=3&value=sp|P01584|IL1B_HUMAN	0	/core/www/modules/match_peptides/blast_html4.php?run_id=98861&search_id=100375&scans_id=98857&peptide_id=10126&scanf=19541&charge=3&value=0	E.LASEMMAYYSGNEDDLFFEADGPK.Q	/core/www/modules/show_out/show_out_wrapper.php?run_id=98861&search_id=100375&scans_id=98857&peptide_id=10126&scanf=19541&charge=3&value=E.LASEMMAYYSGNEDDLFFEADGPK.Q	7	30	IL1B	31630000
19815	3	3.144	0.787	25/92	/core/www/modules//sdig/index.php?run_id=98861&search_id=100375&scans_id=98857&peptide_id=10401&scanf=19815&charge=3&value=25/92	sp|P01584|IL1B_HUMAN	/core/www/modules//consensus/?run_id=98861&search_id=100375&scans_id=98857&peptide_id=10401&scanf=19815&charge=3&value=sp|P01584|IL1B_HUMAN	0	/core/www/modules/match_peptides/blast_html4.php?run_id=98861&search_id=100375&scans_id=98857&peptide_id=10401&scanf=19815&charge=3&value=0	E.LASEMMAYYSGNEDDLFFEADGPK.Q	/core/www/modules/show_out/show_out_wrapper.php?run_id=98861&search_id=100375&scans_id=98857&peptide_id=10401&scanf=19815&charge=3&value=E.LASEMMAYYSGNEDDLFFEADGPK.Q	7	30	IL1B	31630000
19922	3	4.048	0.986	29/92	/core/www/modules//sdig/index.php?run_id=98861&search_id=100375&scans_id=98857&peptide_id=10508&scanf=19922&charge=3&value=29/92	sp|P01584|IL1B_HUMAN	/core/www/modules//consensus/?run_id=98861&search_id=100375&scans_id=98857&peptide_id=10508&scanf=19922&charge=3&value=sp|P01584|IL1B_HUMAN	0	/core/www/modules/match_peptides/blast_html4.php?run_id=98861&search_id=100375&scans_id=98857&peptide_id=10508&scanf=19922&charge=3&value=0	E.LASEMMAYYSGNEDDLFFEADGPK.Q	/core/www/modules/show_out/show_out_wrapper.php?run_id=98861&search_id=100375&scans_id=98857&peptide_id=10508&scanf=19922&charge=3&value=E.LASEMMAYYSGNEDDLFFEADGPK.Q	7	30	IL1B	31630000
20062	3	3.649	0.917	23/92	/core/www/modules//sdig/index.php?run_id=98861&search_id=100375&scans_id=98857&peptide_id=10650&scanf=20062&charge=3&value=23/92	sp|P01584|IL1B_HUMAN	/core/www/modules//consensus/?run_id=98861&search_id=100375&scans_id=98857&peptide_id=10650&scanf=20062&charge=3&value=sp|P01584|IL1B_HUMAN	0	/core/www/modules/match_peptides/blast_html4.php?run_id=98861&search_id=100375&scans_id=98857&peptide_id=10650&scanf=20062&charge=3&value=0	E.LASEMMAYYSGNEDDLFFEADGPK.Q	/core/www/modules/show_out/show_out_wrapper.php?run_id=98861&search_id=100375&scans_id=98857&peptide_id=10650&scanf=20062&charge=3&value=E.LASEMMAYYSGNEDDLFFEADGPK.Q	7	30	IL1B	31630000
20111	3	3.955	0.983	30/92	/core/www/modules//sdig/index.php?run_id=98861&search_id=100375&scans_id=98857&peptide_id=10700&scanf=20111&charge=3&value=30/92	sp|P01584|IL1B_HUMAN	/core/www/modules//consensus/?run_id=98861&search_id=100375&scans_id=98857&peptide_id=10700&scanf=20111&charge=3&value=sp|P01584|IL1B_HUMAN	0	/core/www/modules/match_peptides/blast_html4.php?run_id=98861&search_id=100375&scans_id=98857&peptide_id=10700&scanf=20111&charge=3&value=0	E.LASEMMAYYSGNEDDLFFEADGPK.Q	/core/www/modules/show_out/show_out_wrapper.php?run_id=98861&search_id=100375&scans_id=98857&peptide_id=10700&scanf=20111&charge=3&value=E.LASEMMAYYSGNEDDLFFEADGPK.Q	7	30	IL1B	31630000
20304	3	3.772	0.931	24/92	/core/www/modules//sdig/index.php?run_id=98861&search_id=100375&scans_id=98857&peptide_id=10895&scanf=20304&charge=3&value=24/92	sp|P01584|IL1B_HUMAN	/core/www/modules//consensus/?run_id=98861&search_id=100375&scans_id=98857&peptide_id=10895&scanf=20304&charge=3&value=sp|P01584|IL1B_HUMAN	0	/core/www/modules/match_peptides/blast_html4.php?run_id=98861&search_id=100375&scans_id=98857&peptide_id=10895&scanf=20304&charge=3&value=0	E.LASEMMAYYSGNEDDLFFEADGPK.Q	/core/www/modules/show_out/show_out_wrapper.php?run_id=98861&search_id=100375&scans_id=98857&peptide_id=10895&scanf=20304&charge=3&value=E.LASEMMAYYSGNEDDLFFEADGPK.Q	7	30	IL1B	31630000
20597	3	3	0.96	27/92	/core/www/modules//sdig/index.php?run_id=98861&search_id=100375&scans_id=98857&peptide_id=11192&scanf=20597&charge=3&value=27/92	sp|P01584|IL1B_HUMAN	/core/www/modules//consensus/?run_id=98861&search_id=100375&scans_id=98857&peptide_id=11192&scanf=20597&charge=3&value=sp|P01584|IL1B_HUMAN	0	/core/www/modules/match_peptides/blast_html4.php?run_id=98861&search_id=100375&scans_id=98857&peptide_id=11192&scanf=20597&charge=3&value=0	E.LASEMMAYYSGNEDDLFFEADGPK.Q	/core/www/modules/show_out/show_out_wrapper.php?run_id=98861&search_id=100375&scans_id=98857&peptide_id=11192&scanf=20597&charge=3&value=E.LASEMMAYYSGNEDDLFFEADGPK.Q	7	30	IL1B	31630000
20629	3	3.444	0.867	23/92	/core/www/modules//sdig/index.php?run_id=98861&search_id=100375&scans_id=98857&peptide_id=11224&scanf=20629&charge=3&value=23/92	sp|P01584|IL1B_HUMAN	/core/www/modules//consensus/?run_id=98861&search_id=100375&scans_id=98857&peptide_id=11224&scanf=20629&charge=3&value=sp|P01584|IL1B_HUMAN	0	/core/www/modules/match_peptides/blast_html4.php?run_id=98861&search_id=100375&scans_id=98857&peptide_id=11224&scanf=20629&charge=3&value=0	E.LASEMMAYYSGNEDDLFFEADGPK.Q	/core/www/modules/show_out/show_out_wrapper.php?run_id=98861&search_id=100375&scans_id=98857&peptide_id=11224&scanf=20629&charge=3&value=E.LASEMMAYYSGNEDDLFFEADGPK.Q	7	30	IL1B	31630000
20689	3	4.802	0.927	30/92	/core/www/modules//sdig/index.php?run_id=98861&search_id=100375&scans_id=98857&peptide_id=11282&scanf=20689&charge=3&value=30/92	sp|P01584|IL1B_HUMAN	/core/www/modules//consensus/?run_id=98861&search_id=100375&scans_id=98857&peptide_id=11282&scanf=20689&charge=3&value=sp|P01584|IL1B_HUMAN	0	/core/www/modules/match_peptides/blast_html4.php?run_id=98861&search_id=100375&scans_id=98857&peptide_id=11282&scanf=20689&charge=3&value=0	E.LASEMMAYYSGNEDDLFFEADGPK.Q	/core/www/modules/show_out/show_out_wrapper.php?run_id=98861&search_id=100375&scans_id=98857&peptide_id=11282&scanf=20689&charge=3&value=E.LASEMMAYYSGNEDDLFFEADGPK.Q	7	30	IL1B	31630000
20760	3	3.696	0.985	25/92	/core/www/modules//sdig/index.php?run_id=98861&search_id=100375&scans_id=98857&peptide_id=11356&scanf=20760&charge=3&value=25/92	sp|P01584|IL1B_HUMAN	/core/www/modules//consensus/?run_id=98861&search_id=100375&scans_id=98857&peptide_id=11356&scanf=20760&charge=3&value=sp|P01584|IL1B_HUMAN	0	/core/www/modules/match_peptides/blast_html4.php?run_id=98861&search_id=100375&scans_id=98857&peptide_id=11356&scanf=20760&charge=3&value=0	E.LASEMMAYYSGNEDDLFFEADGPK.Q	/core/www/modules/show_out/show_out_wrapper.php?run_id=98861&search_id=100375&scans_id=98857&peptide_id=11356&scanf=20760&charge=3&value=E.LASEMMAYYSGNEDDLFFEADGPK.Q	7	30	IL1B	31630000
20490	3	4.844	0.678	33/92	/core/www/modules//sdig/index.php?run_id=98861&search_id=100375&scans_id=98857&peptide_id=11084&scanf=20490&charge=3&value=33/92	sp|P01584|IL1B_HUMAN	/core/www/modules//consensus/?run_id=98861&search_id=100375&scans_id=98857&peptide_id=11084&scanf=20490&charge=3&value=sp|P01584|IL1B_HUMAN	0	/core/www/modules/match_peptides/blast_html4.php?run_id=98861&search_id=100375&scans_id=98857&peptide_id=11084&scanf=20490&charge=3&value=0	F.IFEEEPIFFDTWDNEAYVHDAPVR.S	/core/www/modules/show_out/show_out_wrapper.php?run_id=98861&search_id=100375&scans_id=98857&peptide_id=11084&scanf=20490&charge=3&value=F.IFEEEPIFFDTWDNEAYVHDAPVR.S	97	120	IL1B	30570000
20590	3	4.18	0.882	32/92	/core/www/modules//sdig/index.php?run_id=98861&search_id=100375&scans_id=98857&peptide_id=11185&scanf=20590&charge=3&value=32/92	sp|P01584|IL1B_HUMAN	/core/www/modules//consensus/?run_id=98861&search_id=100375&scans_id=98857&peptide_id=11185&scanf=20590&charge=3&value=sp|P01584|IL1B_HUMAN	0	/core/www/modules/match_peptides/blast_html4.php?run_id=98861&search_id=100375&scans_id=98857&peptide_id=11185&scanf=20590&charge=3&value=0	F.IFEEEPIFFDTWDNEAYVHDAPVR.S	/core/www/modules/show_out/show_out_wrapper.php?run_id=98861&search_id=100375&scans_id=98857&peptide_id=11185&scanf=20590&charge=3&value=F.IFEEEPIFFDTWDNEAYVHDAPVR.S	97	120	IL1B	30570000
20816	3	4.155	0.882	37/92	/core/www/modules//sdig/index.php?run_id=98861&search_id=100375&scans_id=98857&peptide_id=11412&scanf=20816&charge=3&value=37/92	sp|P01584|IL1B_HUMAN	/core/www/modules//consensus/?run_id=98861&search_id=100375&scans_id=98857&peptide_id=11412&scanf=20816&charge=3&value=sp|P01584|IL1B_HUMAN	0	/core/www/modules/match_peptides/blast_html4.php?run_id=98861&search_id=100375&scans_id=98857&peptide_id=11412&scanf=20816&charge=3&value=0	F.IFEEEPIFFDTWDNEAYVHDAPVR.S	/core/www/modules/show_out/show_out_wrapper.php?run_id=98861&search_id=100375&scans_id=98857&peptide_id=11412&scanf=20816&charge=3&value=F.IFEEEPIFFDTWDNEAYVHDAPVR.S	97	120	IL1B	30570000
20912	3	4.214	0.923	32/92	/core/www/modules//sdig/index.php?run_id=98861&search_id=100375&scans_id=98857&peptide_id=11506&scanf=20912&charge=3&value=32/92	sp|P01584|IL1B_HUMAN	/core/www/modules//consensus/?run_id=98861&search_id=100375&scans_id=98857&peptide_id=11506&scanf=20912&charge=3&value=sp|P01584|IL1B_HUMAN	0	/core/www/modules/match_peptides/blast_html4.php?run_id=98861&search_id=100375&scans_id=98857&peptide_id=11506&scanf=20912&charge=3&value=0	F.IFEEEPIFFDTWDNEAYVHDAPVR.S	/core/www/modules/show_out/show_out_wrapper.php?run_id=98861&search_id=100375&scans_id=98857&peptide_id=11506&scanf=20912&charge=3&value=F.IFEEEPIFFDTWDNEAYVHDAPVR.S	97	120	IL1B	30570000
21062	3	3.802	0.906	33/92	/core/www/modules//sdig/index.php?run_id=98861&search_id=100375&scans_id=98857&peptide_id=11658&scanf=21062&charge=3&value=33/92	sp|P01584|IL1B_HUMAN	/core/www/modules//consensus/?run_id=98861&search_id=100375&scans_id=98857&peptide_id=11658&scanf=21062&charge=3&value=sp|P01584|IL1B_HUMAN	0	/core/www/modules/match_peptides/blast_html4.php?run_id=98861&search_id=100375&scans_id=98857&peptide_id=11658&scanf=21062&charge=3&value=0	F.IFEEEPIFFDTWDNEAYVHDAPVR.S	/core/www/modules/show_out/show_out_wrapper.php?run_id=98861&search_id=100375&scans_id=98857&peptide_id=11658&scanf=21062&charge=3&value=F.IFEEEPIFFDTWDNEAYVHDAPVR.S	97	120	IL1B	30570000
21159	3	4.011	0.964	32/92	/core/www/modules//sdig/index.php?run_id=98861&search_id=100375&scans_id=98857&peptide_id=11756&scanf=21159&charge=3&value=32/92	sp|P01584|IL1B_HUMAN	/core/www/modules//consensus/?run_id=98861&search_id=100375&scans_id=98857&peptide_id=11756&scanf=21159&charge=3&value=sp|P01584|IL1B_HUMAN	0	/core/www/modules/match_peptides/blast_html4.php?run_id=98861&search_id=100375&scans_id=98857&peptide_id=11756&scanf=21159&charge=3&value=0	F.IFEEEPIFFDTWDNEAYVHDAPVR.S	/core/www/modules/show_out/show_out_wrapper.php?run_id=98861&search_id=100375&scans_id=98857&peptide_id=11756&scanf=21159&charge=3&value=F.IFEEEPIFFDTWDNEAYVHDAPVR.S	97	120	IL1B	30570000
21249	3	3.542	0.675	31/92	/core/www/modules//sdig/index.php?run_id=98861&search_id=100375&scans_id=98857&peptide_id=11846&scanf=21249&charge=3&value=31/92	sp|P01584|IL1B_HUMAN	/core/www/modules//consensus/?run_id=98861&search_id=100375&scans_id=98857&peptide_id=11846&scanf=21249&charge=3&value=sp|P01584|IL1B_HUMAN	0	/core/www/modules/match_peptides/blast_html4.php?run_id=98861&search_id=100375&scans_id=98857&peptide_id=11846&scanf=21249&charge=3&value=0	F.IFEEEPIFFDTWDNEAYVHDAPVR.S	/core/www/modules/show_out/show_out_wrapper.php?run_id=98861&search_id=100375&scans_id=98857&peptide_id=11846&scanf=21249&charge=3&value=F.IFEEEPIFFDTWDNEAYVHDAPVR.S	97	120	IL1B	30570000
21270	3	3.255	0.754	27/92	/core/www/modules//sdig/index.php?run_id=98861&search_id=100375&scans_id=98857&peptide_id=11864&scanf=21270&charge=3&value=27/92	sp|P01584|IL1B_HUMAN	/core/www/modules//consensus/?run_id=98861&search_id=100375&scans_id=98857&peptide_id=11864&scanf=21270&charge=3&value=sp|P01584|IL1B_HUMAN	0	/core/www/modules/match_peptides/blast_html4.php?run_id=98861&search_id=100375&scans_id=98857&peptide_id=11864&scanf=21270&charge=3&value=0	F.IFEEEPIFFDTWDNEAYVHDAPVR.S	/core/www/modules/show_out/show_out_wrapper.php?run_id=98861&search_id=100375&scans_id=98857&peptide_id=11864&scanf=21270&charge=3&value=F.IFEEEPIFFDTWDNEAYVHDAPVR.S	97	120	IL1B	30570000
21297	3	3.414	0.882	27/92	/core/www/modules//sdig/index.php?run_id=98861&search_id=100375&scans_id=98857&peptide_id=11890&scanf=21297&charge=3&value=27/92	sp|P01584|IL1B_HUMAN	/core/www/modules//consensus/?run_id=98861&search_id=100375&scans_id=98857&peptide_id=11890&scanf=21297&charge=3&value=sp|P01584|IL1B_HUMAN	0	/core/www/modules/match_peptides/blast_html4.php?run_id=98861&search_id=100375&scans_id=98857&peptide_id=11890&scanf=21297&charge=3&value=0	F.IFEEEPIFFDTWDNEAYVHDAPVR.S	/core/www/modules/show_out/show_out_wrapper.php?run_id=98861&search_id=100375&scans_id=98857&peptide_id=11890&scanf=21297&charge=3&value=F.IFEEEPIFFDTWDNEAYVHDAPVR.S	97	120	IL1B	30570000
21393	3	3.286	0.861	24/92	/core/www/modules//sdig/index.php?run_id=98861&search_id=100375&scans_id=98857&peptide_id=11988&scanf=21393&charge=3&value=24/92	sp|P01584|IL1B_HUMAN	/core/www/modules//consensus/?run_id=98861&search_id=100375&scans_id=98857&peptide_id=11988&scanf=21393&charge=3&value=sp|P01584|IL1B_HUMAN	0	/core/www/modules/match_peptides/blast_html4.php?run_id=98861&search_id=100375&scans_id=98857&peptide_id=11988&scanf=21393&charge=3&value=0	F.IFEEEPIFFDTWDNEAYVHDAPVR.S	/core/www/modules/show_out/show_out_wrapper.php?run_id=98861&search_id=100375&scans_id=98857&peptide_id=11988&scanf=21393&charge=3&value=F.IFEEEPIFFDTWDNEAYVHDAPVR.S	97	120	IL1B	30570000
21456	3	3.512	0.888	28/92	/core/www/modules//sdig/index.php?run_id=98861&search_id=100375&scans_id=98857&peptide_id=12051&scanf=21456&charge=3&value=28/92	sp|P01584|IL1B_HUMAN	/core/www/modules//consensus/?run_id=98861&search_id=100375&scans_id=98857&peptide_id=12051&scanf=21456&charge=3&value=sp|P01584|IL1B_HUMAN	0	/core/www/modules/match_peptides/blast_html4.php?run_id=98861&search_id=100375&scans_id=98857&peptide_id=12051&scanf=21456&charge=3&value=0	F.IFEEEPIFFDTWDNEAYVHDAPVR.S	/core/www/modules/show_out/show_out_wrapper.php?run_id=98861&search_id=100375&scans_id=98857&peptide_id=12051&scanf=21456&charge=3&value=F.IFEEEPIFFDTWDNEAYVHDAPVR.S	97	120	IL1B	30570000
21484	3	2.843	0.763	26/92	/core/www/modules//sdig/index.php?run_id=98861&search_id=100375&scans_id=98857&peptide_id=12079&scanf=21484&charge=3&value=26/92	sp|P01584|IL1B_HUMAN	/core/www/modules//consensus/?run_id=98861&search_id=100375&scans_id=98857&peptide_id=12079&scanf=21484&charge=3&value=sp|P01584|IL1B_HUMAN	0	/core/www/modules/match_peptides/blast_html4.php?run_id=98861&search_id=100375&scans_id=98857&peptide_id=12079&scanf=21484&charge=3&value=0	F.IFEEEPIFFDTWDNEAYVHDAPVR.S	/core/www/modules/show_out/show_out_wrapper.php?run_id=98861&search_id=100375&scans_id=98857&peptide_id=12079&scanf=21484&charge=3&value=F.IFEEEPIFFDTWDNEAYVHDAPVR.S	97	120	IL1B	30570000
21533	3	3.834	0.779	27/92	/core/www/modules//sdig/index.php?run_id=98861&search_id=100375&scans_id=98857&peptide_id=12128&scanf=21533&charge=3&value=27/92	sp|P01584|IL1B_HUMAN	/core/www/modules//consensus/?run_id=98861&search_id=100375&scans_id=98857&peptide_id=12128&scanf=21533&charge=3&value=sp|P01584|IL1B_HUMAN	0	/core/www/modules/match_peptides/blast_html4.php?run_id=98861&search_id=100375&scans_id=98857&peptide_id=12128&scanf=21533&charge=3&value=0	F.IFEEEPIFFDTWDNEAYVHDAPVR.S	/core/www/modules/show_out/show_out_wrapper.php?run_id=98861&search_id=100375&scans_id=98857&peptide_id=12128&scanf=21533&charge=3&value=F.IFEEEPIFFDTWDNEAYVHDAPVR.S	97	120	IL1B	30570000
21567	3	3.419	0.858	26/92	/core/www/modules//sdig/index.php?run_id=98861&search_id=100375&scans_id=98857&peptide_id=12161&scanf=21567&charge=3&value=26/92	sp|P01584|IL1B_HUMAN	/core/www/modules//consensus/?run_id=98861&search_id=100375&scans_id=98857&peptide_id=12161&scanf=21567&charge=3&value=sp|P01584|IL1B_HUMAN	0	/core/www/modules/match_peptides/blast_html4.php?run_id=98861&search_id=100375&scans_id=98857&peptide_id=12161&scanf=21567&charge=3&value=0	F.IFEEEPIFFDTWDNEAYVHDAPVR.S	/core/www/modules/show_out/show_out_wrapper.php?run_id=98861&search_id=100375&scans_id=98857&peptide_id=12161&scanf=21567&charge=3&value=F.IFEEEPIFFDTWDNEAYVHDAPVR.S	97	120	IL1B	30570000
21627	3	3.203	0.719	29/92	/core/www/modules//sdig/index.php?run_id=98861&search_id=100375&scans_id=98857&peptide_id=12221&scanf=21627&charge=3&value=29/92	sp|P01584|IL1B_HUMAN	/core/www/modules//consensus/?run_id=98861&search_id=100375&scans_id=98857&peptide_id=12221&scanf=21627&charge=3&value=sp|P01584|IL1B_HUMAN	0	/core/www/modules/match_peptides/blast_html4.php?run_id=98861&search_id=100375&scans_id=98857&peptide_id=12221&scanf=21627&charge=3&value=0	F.IFEEEPIFFDTWDNEAYVHDAPVR.S	/core/www/modules/show_out/show_out_wrapper.php?run_id=98861&search_id=100375&scans_id=98857&peptide_id=12221&scanf=21627&charge=3&value=F.IFEEEPIFFDTWDNEAYVHDAPVR.S	97	120	IL1B	30570000
21662	3	3.841	0.89	30/92	/core/www/modules//sdig/index.php?run_id=98861&search_id=100375&scans_id=98857&peptide_id=12255&scanf=21662&charge=3&value=30/92	sp|P01584|IL1B_HUMAN	/core/www/modules//consensus/?run_id=98861&search_id=100375&scans_id=98857&peptide_id=12255&scanf=21662&charge=3&value=sp|P01584|IL1B_HUMAN	0	/core/www/modules/match_peptides/blast_html4.php?run_id=98861&search_id=100375&scans_id=98857&peptide_id=12255&scanf=21662&charge=3&value=0	F.IFEEEPIFFDTWDNEAYVHDAPVR.S	/core/www/modules/show_out/show_out_wrapper.php?run_id=98861&search_id=100375&scans_id=98857&peptide_id=12255&scanf=21662&charge=3&value=F.IFEEEPIFFDTWDNEAYVHDAPVR.S	97	120	IL1B	30570000
21732	3	3.382	0.886	29/92	/core/www/modules//sdig/index.php?run_id=98861&search_id=100375&scans_id=98857&peptide_id=12323&scanf=21732&charge=3&value=29/92	sp|P01584|IL1B_HUMAN	/core/www/modules//consensus/?run_id=98861&search_id=100375&scans_id=98857&peptide_id=12323&scanf=21732&charge=3&value=sp|P01584|IL1B_HUMAN	0	/core/www/modules/match_peptides/blast_html4.php?run_id=98861&search_id=100375&scans_id=98857&peptide_id=12323&scanf=21732&charge=3&value=0	F.IFEEEPIFFDTWDNEAYVHDAPVR.S	/core/www/modules/show_out/show_out_wrapper.php?run_id=98861&search_id=100375&scans_id=98857&peptide_id=12323&scanf=21732&charge=3&value=F.IFEEEPIFFDTWDNEAYVHDAPVR.S	97	120	IL1B	30570000
21742	3	4.025	0.823	27/92	/core/www/modules//sdig/index.php?run_id=98861&search_id=100375&scans_id=98857&peptide_id=12333&scanf=21742&charge=3&value=27/92	sp|P01584|IL1B_HUMAN	/core/www/modules//consensus/?run_id=98861&search_id=100375&scans_id=98857&peptide_id=12333&scanf=21742&charge=3&value=sp|P01584|IL1B_HUMAN	0	/core/www/modules/match_peptides/blast_html4.php?run_id=98861&search_id=100375&scans_id=98857&peptide_id=12333&scanf=21742&charge=3&value=0	F.IFEEEPIFFDTWDNEAYVHDAPVR.S	/core/www/modules/show_out/show_out_wrapper.php?run_id=98861&search_id=100375&scans_id=98857&peptide_id=12333&scanf=21742&charge=3&value=F.IFEEEPIFFDTWDNEAYVHDAPVR.S	97	120	IL1B	30570000
21802	3	3.847	0.855	28/92	/core/www/modules//sdig/index.php?run_id=98861&search_id=100375&scans_id=98857&peptide_id=12389&scanf=21802&charge=3&value=28/92	sp|P01584|IL1B_HUMAN	/core/www/modules//consensus/?run_id=98861&search_id=100375&scans_id=98857&peptide_id=12389&scanf=21802&charge=3&value=sp|P01584|IL1B_HUMAN	0	/core/www/modules/match_peptides/blast_html4.php?run_id=98861&search_id=100375&scans_id=98857&peptide_id=12389&scanf=21802&charge=3&value=0	F.IFEEEPIFFDTWDNEAYVHDAPVR.S	/core/www/modules/show_out/show_out_wrapper.php?run_id=98861&search_id=100375&scans_id=98857&peptide_id=12389&scanf=21802&charge=3&value=F.IFEEEPIFFDTWDNEAYVHDAPVR.S	97	120	IL1B	30570000
21824	3	3.895	0.883	27/92	/core/www/modules//sdig/index.php?run_id=98861&search_id=100375&scans_id=98857&peptide_id=12411&scanf=21824&charge=3&value=27/92	sp|P01584|IL1B_HUMAN	/core/www/modules//consensus/?run_id=98861&search_id=100375&scans_id=98857&peptide_id=12411&scanf=21824&charge=3&value=sp|P01584|IL1B_HUMAN	0	/core/www/modules/match_peptides/blast_html4.php?run_id=98861&search_id=100375&scans_id=98857&peptide_id=12411&scanf=21824&charge=3&value=0	F.IFEEEPIFFDTWDNEAYVHDAPVR.S	/core/www/modules/show_out/show_out_wrapper.php?run_id=98861&search_id=100375&scans_id=98857&peptide_id=12411&scanf=21824&charge=3&value=F.IFEEEPIFFDTWDNEAYVHDAPVR.S	97	120	IL1B	30570000
21867	3	3.446	0.842	22/92	/core/www/modules//sdig/index.php?run_id=98861&search_id=100375&scans_id=98857&peptide_id=12453&scanf=21867&charge=3&value=22/92	sp|P01584|IL1B_HUMAN	/core/www/modules//consensus/?run_id=98861&search_id=100375&scans_id=98857&peptide_id=12453&scanf=21867&charge=3&value=sp|P01584|IL1B_HUMAN	0	/core/www/modules/match_peptides/blast_html4.php?run_id=98861&search_id=100375&scans_id=98857&peptide_id=12453&scanf=21867&charge=3&value=0	F.IFEEEPIFFDTWDNEAYVHDAPVR.S	/core/www/modules/show_out/show_out_wrapper.php?run_id=98861&search_id=100375&scans_id=98857&peptide_id=12453&scanf=21867&charge=3&value=F.IFEEEPIFFDTWDNEAYVHDAPVR.S	97	120	IL1B	30570000
21874	3	4.239	0.638	29/92	/core/www/modules//sdig/index.php?run_id=98861&search_id=100375&scans_id=98857&peptide_id=12460&scanf=21874&charge=3&value=29/92	sp|P01584|IL1B_HUMAN	/core/www/modules//consensus/?run_id=98861&search_id=100375&scans_id=98857&peptide_id=12460&scanf=21874&charge=3&value=sp|P01584|IL1B_HUMAN	0	/core/www/modules/match_peptides/blast_html4.php?run_id=98861&search_id=100375&scans_id=98857&peptide_id=12460&scanf=21874&charge=3&value=0	F.IFEEEPIFFDTWDNEAYVHDAPVR.S	/core/www/modules/show_out/show_out_wrapper.php?run_id=98861&search_id=100375&scans_id=98857&peptide_id=12460&scanf=21874&charge=3&value=F.IFEEEPIFFDTWDNEAYVHDAPVR.S	97	120	IL1B	30570000
21897	3	2.917	0.669	27/92	/core/www/modules//sdig/index.php?run_id=98861&search_id=100375&scans_id=98857&peptide_id=12482&scanf=21897&charge=3&value=27/92	sp|P01584|IL1B_HUMAN	/core/www/modules//consensus/?run_id=98861&search_id=100375&scans_id=98857&peptide_id=12482&scanf=21897&charge=3&value=sp|P01584|IL1B_HUMAN	0	/core/www/modules/match_peptides/blast_html4.php?run_id=98861&search_id=100375&scans_id=98857&peptide_id=12482&scanf=21897&charge=3&value=0	F.IFEEEPIFFDTWDNEAYVHDAPVR.S	/core/www/modules/show_out/show_out_wrapper.php?run_id=98861&search_id=100375&scans_id=98857&peptide_id=12482&scanf=21897&charge=3&value=F.IFEEEPIFFDTWDNEAYVHDAPVR.S	97	120	IL1B	30570000
21951	3	3.356	0.732	29/92	/core/www/modules//sdig/index.php?run_id=98861&search_id=100375&scans_id=98857&peptide_id=12535&scanf=21951&charge=3&value=29/92	sp|P01584|IL1B_HUMAN	/core/www/modules//consensus/?run_id=98861&search_id=100375&scans_id=98857&peptide_id=12535&scanf=21951&charge=3&value=sp|P01584|IL1B_HUMAN	0	/core/www/modules/match_peptides/blast_html4.php?run_id=98861&search_id=100375&scans_id=98857&peptide_id=12535&scanf=21951&charge=3&value=0	F.IFEEEPIFFDTWDNEAYVHDAPVR.S	/core/www/modules/show_out/show_out_wrapper.php?run_id=98861&search_id=100375&scans_id=98857&peptide_id=12535&scanf=21951&charge=3&value=F.IFEEEPIFFDTWDNEAYVHDAPVR.S	97	120	IL1B	30570000
21979	3	3.736	0.893	28/92	/core/www/modules//sdig/index.php?run_id=98861&search_id=100375&scans_id=98857&peptide_id=12561&scanf=21979&charge=3&value=28/92	sp|P01584|IL1B_HUMAN	/core/www/modules//consensus/?run_id=98861&search_id=100375&scans_id=98857&peptide_id=12561&scanf=21979&charge=3&value=sp|P01584|IL1B_HUMAN	0	/core/www/modules/match_peptides/blast_html4.php?run_id=98861&search_id=100375&scans_id=98857&peptide_id=12561&scanf=21979&charge=3&value=0	F.IFEEEPIFFDTWDNEAYVHDAPVR.S	/core/www/modules/show_out/show_out_wrapper.php?run_id=98861&search_id=100375&scans_id=98857&peptide_id=12561&scanf=21979&charge=3&value=F.IFEEEPIFFDTWDNEAYVHDAPVR.S	97	120	IL1B	30570000
22019	3	3.385	0.731	28/92	/core/www/modules//sdig/index.php?run_id=98861&search_id=100375&scans_id=98857&peptide_id=12599&scanf=22019&charge=3&value=28/92	sp|P01584|IL1B_HUMAN	/core/www/modules//consensus/?run_id=98861&search_id=100375&scans_id=98857&peptide_id=12599&scanf=22019&charge=3&value=sp|P01584|IL1B_HUMAN	0	/core/www/modules/match_peptides/blast_html4.php?run_id=98861&search_id=100375&scans_id=98857&peptide_id=12599&scanf=22019&charge=3&value=0	F.IFEEEPIFFDTWDNEAYVHDAPVR.S	/core/www/modules/show_out/show_out_wrapper.php?run_id=98861&search_id=100375&scans_id=98857&peptide_id=12599&scanf=22019&charge=3&value=F.IFEEEPIFFDTWDNEAYVHDAPVR.S	97	120	IL1B	30570000
22051	3	4.064	0.841	31/92	/core/www/modules//sdig/index.php?run_id=98861&search_id=100375&scans_id=98857&peptide_id=12630&scanf=22051&charge=3&value=31/92	sp|P01584|IL1B_HUMAN	/core/www/modules//consensus/?run_id=98861&search_id=100375&scans_id=98857&peptide_id=12630&scanf=22051&charge=3&value=sp|P01584|IL1B_HUMAN	0	/core/www/modules/match_peptides/blast_html4.php?run_id=98861&search_id=100375&scans_id=98857&peptide_id=12630&scanf=22051&charge=3&value=0	F.IFEEEPIFFDTWDNEAYVHDAPVR.S	/core/www/modules/show_out/show_out_wrapper.php?run_id=98861&search_id=100375&scans_id=98857&peptide_id=12630&scanf=22051&charge=3&value=F.IFEEEPIFFDTWDNEAYVHDAPVR.S	97	120	IL1B	30570000
22095	3	3.554	0.612	27/92	/core/www/modules//sdig/index.php?run_id=98861&search_id=100375&scans_id=98857&peptide_id=12672&scanf=22095&charge=3&value=27/92	sp|P01584|IL1B_HUMAN	/core/www/modules//consensus/?run_id=98861&search_id=100375&scans_id=98857&peptide_id=12672&scanf=22095&charge=3&value=sp|P01584|IL1B_HUMAN	0	/core/www/modules/match_peptides/blast_html4.php?run_id=98861&search_id=100375&scans_id=98857&peptide_id=12672&scanf=22095&charge=3&value=0	F.IFEEEPIFFDTWDNEAYVHDAPVR.S	/core/www/modules/show_out/show_out_wrapper.php?run_id=98861&search_id=100375&scans_id=98857&peptide_id=12672&scanf=22095&charge=3&value=F.IFEEEPIFFDTWDNEAYVHDAPVR.S	97	120	IL1B	30570000
22120	3	3.519	0.768	31/92	/core/www/modules//sdig/index.php?run_id=98861&search_id=100375&scans_id=98857&peptide_id=12696&scanf=22120&charge=3&value=31/92	sp|P01584|IL1B_HUMAN	/core/www/modules//consensus/?run_id=98861&search_id=100375&scans_id=98857&peptide_id=12696&scanf=22120&charge=3&value=sp|P01584|IL1B_HUMAN	0	/core/www/modules/match_peptides/blast_html4.php?run_id=98861&search_id=100375&scans_id=98857&peptide_id=12696&scanf=22120&charge=3&value=0	F.IFEEEPIFFDTWDNEAYVHDAPVR.S	/core/www/modules/show_out/show_out_wrapper.php?run_id=98861&search_id=100375&scans_id=98857&peptide_id=12696&scanf=22120&charge=3&value=F.IFEEEPIFFDTWDNEAYVHDAPVR.S	97	120	IL1B	30570000
22144	3	3.116	0.907	28/92	/core/www/modules//sdig/index.php?run_id=98861&search_id=100375&scans_id=98857&peptide_id=12717&scanf=22144&charge=3&value=28/92	sp|P01584|IL1B_HUMAN	/core/www/modules//consensus/?run_id=98861&search_id=100375&scans_id=98857&peptide_id=12717&scanf=22144&charge=3&value=sp|P01584|IL1B_HUMAN	0	/core/www/modules/match_peptides/blast_html4.php?run_id=98861&search_id=100375&scans_id=98857&peptide_id=12717&scanf=22144&charge=3&value=0	F.IFEEEPIFFDTWDNEAYVHDAPVR.S	/core/www/modules/show_out/show_out_wrapper.php?run_id=98861&search_id=100375&scans_id=98857&peptide_id=12717&scanf=22144&charge=3&value=F.IFEEEPIFFDTWDNEAYVHDAPVR.S	97	120	IL1B	30570000
22160	3	3.462	0.866	24/92	/core/www/modules//sdig/index.php?run_id=98861&search_id=100375&scans_id=98857&peptide_id=12733&scanf=22160&charge=3&value=24/92	sp|P01584|IL1B_HUMAN	/core/www/modules//consensus/?run_id=98861&search_id=100375&scans_id=98857&peptide_id=12733&scanf=22160&charge=3&value=sp|P01584|IL1B_HUMAN	0	/core/www/modules/match_peptides/blast_html4.php?run_id=98861&search_id=100375&scans_id=98857&peptide_id=12733&scanf=22160&charge=3&value=0	F.IFEEEPIFFDTWDNEAYVHDAPVR.S	/core/www/modules/show_out/show_out_wrapper.php?run_id=98861&search_id=100375&scans_id=98857&peptide_id=12733&scanf=22160&charge=3&value=F.IFEEEPIFFDTWDNEAYVHDAPVR.S	97	120	IL1B	30570000
22181	3	2.913	0.722	23/92	/core/www/modules//sdig/index.php?run_id=98861&search_id=100375&scans_id=98857&peptide_id=12752&scanf=22181&charge=3&value=23/92	sp|P01584|IL1B_HUMAN	/core/www/modules//consensus/?run_id=98861&search_id=100375&scans_id=98857&peptide_id=12752&scanf=22181&charge=3&value=sp|P01584|IL1B_HUMAN	0	/core/www/modules/match_peptides/blast_html4.php?run_id=98861&search_id=100375&scans_id=98857&peptide_id=12752&scanf=22181&charge=3&value=0	F.IFEEEPIFFDTWDNEAYVHDAPVR.S	/core/www/modules/show_out/show_out_wrapper.php?run_id=98861&search_id=100375&scans_id=98857&peptide_id=12752&scanf=22181&charge=3&value=F.IFEEEPIFFDTWDNEAYVHDAPVR.S	97	120	IL1B	30570000
22191	3	3.233	0.748	28/92	/core/www/modules//sdig/index.php?run_id=98861&search_id=100375&scans_id=98857&peptide_id=12762&scanf=22191&charge=3&value=28/92	sp|P01584|IL1B_HUMAN	/core/www/modules//consensus/?run_id=98861&search_id=100375&scans_id=98857&peptide_id=12762&scanf=22191&charge=3&value=sp|P01584|IL1B_HUMAN	0	/core/www/modules/match_peptides/blast_html4.php?run_id=98861&search_id=100375&scans_id=98857&peptide_id=12762&scanf=22191&charge=3&value=0	F.IFEEEPIFFDTWDNEAYVHDAPVR.S	/core/www/modules/show_out/show_out_wrapper.php?run_id=98861&search_id=100375&scans_id=98857&peptide_id=12762&scanf=22191&charge=3&value=F.IFEEEPIFFDTWDNEAYVHDAPVR.S	97	120	IL1B	30570000
22224	3	4.006	0.831	27/92	/core/www/modules//sdig/index.php?run_id=98861&search_id=100375&scans_id=98857&peptide_id=12794&scanf=22224&charge=3&value=27/92	sp|P01584|IL1B_HUMAN	/core/www/modules//consensus/?run_id=98861&search_id=100375&scans_id=98857&peptide_id=12794&scanf=22224&charge=3&value=sp|P01584|IL1B_HUMAN	0	/core/www/modules/match_peptides/blast_html4.php?run_id=98861&search_id=100375&scans_id=98857&peptide_id=12794&scanf=22224&charge=3&value=0	F.IFEEEPIFFDTWDNEAYVHDAPVR.S	/core/www/modules/show_out/show_out_wrapper.php?run_id=98861&search_id=100375&scans_id=98857&peptide_id=12794&scanf=22224&charge=3&value=F.IFEEEPIFFDTWDNEAYVHDAPVR.S	97	120	IL1B	30570000
22264	3	2.259	0.951	23/92	/core/www/modules//sdig/index.php?run_id=98861&search_id=100375&scans_id=98857&peptide_id=12834&scanf=22264&charge=3&value=23/92	sp|P01584|IL1B_HUMAN	/core/www/modules//consensus/?run_id=98861&search_id=100375&scans_id=98857&peptide_id=12834&scanf=22264&charge=3&value=sp|P01584|IL1B_HUMAN	0	/core/www/modules/match_peptides/blast_html4.php?run_id=98861&search_id=100375&scans_id=98857&peptide_id=12834&scanf=22264&charge=3&value=0	F.IFEEEPIFFDTWDNEAYVHDAPVR.S	/core/www/modules/show_out/show_out_wrapper.php?run_id=98861&search_id=100375&scans_id=98857&peptide_id=12834&scanf=22264&charge=3&value=F.IFEEEPIFFDTWDNEAYVHDAPVR.S	97	120	IL1B	30570000
22331	3	4.039	0.804	31/92	/core/www/modules//sdig/index.php?run_id=98861&search_id=100375&scans_id=98857&peptide_id=12896&scanf=22331&charge=3&value=31/92	sp|P01584|IL1B_HUMAN	/core/www/modules//consensus/?run_id=98861&search_id=100375&scans_id=98857&peptide_id=12896&scanf=22331&charge=3&value=sp|P01584|IL1B_HUMAN	0	/core/www/modules/match_peptides/blast_html4.php?run_id=98861&search_id=100375&scans_id=98857&peptide_id=12896&scanf=22331&charge=3&value=0	F.IFEEEPIFFDTWDNEAYVHDAPVR.S	/core/www/modules/show_out/show_out_wrapper.php?run_id=98861&search_id=100375&scans_id=98857&peptide_id=12896&scanf=22331&charge=3&value=F.IFEEEPIFFDTWDNEAYVHDAPVR.S	97	120	IL1B	30570000
22339	3	3.966	0.882	26/92	/core/www/modules//sdig/index.php?run_id=98861&search_id=100375&scans_id=98857&peptide_id=12903&scanf=22339&charge=3&value=26/92	sp|P01584|IL1B_HUMAN	/core/www/modules//consensus/?run_id=98861&search_id=100375&scans_id=98857&peptide_id=12903&scanf=22339&charge=3&value=sp|P01584|IL1B_HUMAN	0	/core/www/modules/match_peptides/blast_html4.php?run_id=98861&search_id=100375&scans_id=98857&peptide_id=12903&scanf=22339&charge=3&value=0	F.IFEEEPIFFDTWDNEAYVHDAPVR.S	/core/www/modules/show_out/show_out_wrapper.php?run_id=98861&search_id=100375&scans_id=98857&peptide_id=12903&scanf=22339&charge=3&value=F.IFEEEPIFFDTWDNEAYVHDAPVR.S	97	120	IL1B	30570000
22410	3	3.642	0.884	29/92	/core/www/modules//sdig/index.php?run_id=98861&search_id=100375&scans_id=98857&peptide_id=12973&scanf=22410&charge=3&value=29/92	sp|P01584|IL1B_HUMAN	/core/www/modules//consensus/?run_id=98861&search_id=100375&scans_id=98857&peptide_id=12973&scanf=22410&charge=3&value=sp|P01584|IL1B_HUMAN	0	/core/www/modules/match_peptides/blast_html4.php?run_id=98861&search_id=100375&scans_id=98857&peptide_id=12973&scanf=22410&charge=3&value=0	F.IFEEEPIFFDTWDNEAYVHDAPVR.S	/core/www/modules/show_out/show_out_wrapper.php?run_id=98861&search_id=100375&scans_id=98857&peptide_id=12973&scanf=22410&charge=3&value=F.IFEEEPIFFDTWDNEAYVHDAPVR.S	97	120	IL1B	30570000
22417	3	2.886	0.736	22/92	/core/www/modules//sdig/index.php?run_id=98861&search_id=100375&scans_id=98857&peptide_id=12979&scanf=22417&charge=3&value=22/92	sp|P01584|IL1B_HUMAN	/core/www/modules//consensus/?run_id=98861&search_id=100375&scans_id=98857&peptide_id=12979&scanf=22417&charge=3&value=sp|P01584|IL1B_HUMAN	0	/core/www/modules/match_peptides/blast_html4.php?run_id=98861&search_id=100375&scans_id=98857&peptide_id=12979&scanf=22417&charge=3&value=0	F.IFEEEPIFFDTWDNEAYVHDAPVR.S	/core/www/modules/show_out/show_out_wrapper.php?run_id=98861&search_id=100375&scans_id=98857&peptide_id=12979&scanf=22417&charge=3&value=F.IFEEEPIFFDTWDNEAYVHDAPVR.S	97	120	IL1B	30570000
22460	3	2.926	0.702	27/92	/core/www/modules//sdig/index.php?run_id=98861&search_id=100375&scans_id=98857&peptide_id=13021&scanf=22460&charge=3&value=27/92	sp|P01584|IL1B_HUMAN	/core/www/modules//consensus/?run_id=98861&search_id=100375&scans_id=98857&peptide_id=13021&scanf=22460&charge=3&value=sp|P01584|IL1B_HUMAN	0	/core/www/modules/match_peptides/blast_html4.php?run_id=98861&search_id=100375&scans_id=98857&peptide_id=13021&scanf=22460&charge=3&value=0	F.IFEEEPIFFDTWDNEAYVHDAPVR.S	/core/www/modules/show_out/show_out_wrapper.php?run_id=98861&search_id=100375&scans_id=98857&peptide_id=13021&scanf=22460&charge=3&value=F.IFEEEPIFFDTWDNEAYVHDAPVR.S	97	120	IL1B	30570000
22473	3	3.21	0.896	24/92	/core/www/modules//sdig/index.php?run_id=98861&search_id=100375&scans_id=98857&peptide_id=13033&scanf=22473&charge=3&value=24/92	sp|P01584|IL1B_HUMAN	/core/www/modules//consensus/?run_id=98861&search_id=100375&scans_id=98857&peptide_id=13033&scanf=22473&charge=3&value=sp|P01584|IL1B_HUMAN	0	/core/www/modules/match_peptides/blast_html4.php?run_id=98861&search_id=100375&scans_id=98857&peptide_id=13033&scanf=22473&charge=3&value=0	F.IFEEEPIFFDTWDNEAYVHDAPVR.S	/core/www/modules/show_out/show_out_wrapper.php?run_id=98861&search_id=100375&scans_id=98857&peptide_id=13033&scanf=22473&charge=3&value=F.IFEEEPIFFDTWDNEAYVHDAPVR.S	97	120	IL1B	30570000
22501	3	3.5	0.801	28/92	/core/www/modules//sdig/index.php?run_id=98861&search_id=100375&scans_id=98857&peptide_id=13060&scanf=22501&charge=3&value=28/92	sp|P01584|IL1B_HUMAN	/core/www/modules//consensus/?run_id=98861&search_id=100375&scans_id=98857&peptide_id=13060&scanf=22501&charge=3&value=sp|P01584|IL1B_HUMAN	0	/core/www/modules/match_peptides/blast_html4.php?run_id=98861&search_id=100375&scans_id=98857&peptide_id=13060&scanf=22501&charge=3&value=0	F.IFEEEPIFFDTWDNEAYVHDAPVR.S	/core/www/modules/show_out/show_out_wrapper.php?run_id=98861&search_id=100375&scans_id=98857&peptide_id=13060&scanf=22501&charge=3&value=F.IFEEEPIFFDTWDNEAYVHDAPVR.S	97	120	IL1B	30570000
22507	3	3.393	0.8	27/92	/core/www/modules//sdig/index.php?run_id=98861&search_id=100375&scans_id=98857&peptide_id=13065&scanf=22507&charge=3&value=27/92	sp|P01584|IL1B_HUMAN	/core/www/modules//consensus/?run_id=98861&search_id=100375&scans_id=98857&peptide_id=13065&scanf=22507&charge=3&value=sp|P01584|IL1B_HUMAN	0	/core/www/modules/match_peptides/blast_html4.php?run_id=98861&search_id=100375&scans_id=98857&peptide_id=13065&scanf=22507&charge=3&value=0	F.IFEEEPIFFDTWDNEAYVHDAPVR.S	/core/www/modules/show_out/show_out_wrapper.php?run_id=98861&search_id=100375&scans_id=98857&peptide_id=13065&scanf=22507&charge=3&value=F.IFEEEPIFFDTWDNEAYVHDAPVR.S	97	120	IL1B	30570000
22620	3	3.328	0.691	24/92	/core/www/modules//sdig/index.php?run_id=98861&search_id=100375&scans_id=98857&peptide_id=13180&scanf=22620&charge=3&value=24/92	sp|P01584|IL1B_HUMAN	/core/www/modules//consensus/?run_id=98861&search_id=100375&scans_id=98857&peptide_id=13180&scanf=22620&charge=3&value=sp|P01584|IL1B_HUMAN	0	/core/www/modules/match_peptides/blast_html4.php?run_id=98861&search_id=100375&scans_id=98857&peptide_id=13180&scanf=22620&charge=3&value=0	F.IFEEEPIFFDTWDNEAYVHDAPVR.S	/core/www/modules/show_out/show_out_wrapper.php?run_id=98861&search_id=100375&scans_id=98857&peptide_id=13180&scanf=22620&charge=3&value=F.IFEEEPIFFDTWDNEAYVHDAPVR.S	97	120	IL1B	30570000
22750	3	2.88	0.708	30/92	/core/www/modules//sdig/index.php?run_id=98861&search_id=100375&scans_id=98857&peptide_id=13311&scanf=22750&charge=3&value=30/92	sp|P01584|IL1B_HUMAN	/core/www/modules//consensus/?run_id=98861&search_id=100375&scans_id=98857&peptide_id=13311&scanf=22750&charge=3&value=sp|P01584|IL1B_HUMAN	0	/core/www/modules/match_peptides/blast_html4.php?run_id=98861&search_id=100375&scans_id=98857&peptide_id=13311&scanf=22750&charge=3&value=0	F.IFEEEPIFFDTWDNEAYVHDAPVR.S	/core/www/modules/show_out/show_out_wrapper.php?run_id=98861&search_id=100375&scans_id=98857&peptide_id=13311&scanf=22750&charge=3&value=F.IFEEEPIFFDTWDNEAYVHDAPVR.S	97	120	IL1B	30570000
22817	3	3.421	0.531	27/92	/core/www/modules//sdig/index.php?run_id=98861&search_id=100375&scans_id=98857&peptide_id=13376&scanf=22817&charge=3&value=27/92	sp|P01584|IL1B_HUMAN	/core/www/modules//consensus/?run_id=98861&search_id=100375&scans_id=98857&peptide_id=13376&scanf=22817&charge=3&value=sp|P01584|IL1B_HUMAN	0	/core/www/modules/match_peptides/blast_html4.php?run_id=98861&search_id=100375&scans_id=98857&peptide_id=13376&scanf=22817&charge=3&value=0	F.IFEEEPIFFDTWDNEAYVHDAPVR.S	/core/www/modules/show_out/show_out_wrapper.php?run_id=98861&search_id=100375&scans_id=98857&peptide_id=13376&scanf=22817&charge=3&value=F.IFEEEPIFFDTWDNEAYVHDAPVR.S	97	120	IL1B	30570000
22833	3	3.079	0.977	22/92	/core/www/modules//sdig/index.php?run_id=98861&search_id=100375&scans_id=98857&peptide_id=13393&scanf=22833&charge=3&value=22/92	sp|P01584|IL1B_HUMAN	/core/www/modules//consensus/?run_id=98861&search_id=100375&scans_id=98857&peptide_id=13393&scanf=22833&charge=3&value=sp|P01584|IL1B_HUMAN	0	/core/www/modules/match_peptides/blast_html4.php?run_id=98861&search_id=100375&scans_id=98857&peptide_id=13393&scanf=22833&charge=3&value=0	F.IFEEEPIFFDTWDNEAYVHDAPVR.S	/core/www/modules/show_out/show_out_wrapper.php?run_id=98861&search_id=100375&scans_id=98857&peptide_id=13393&scanf=22833&charge=3&value=F.IFEEEPIFFDTWDNEAYVHDAPVR.S	97	120	IL1B	30570000
22943	3	3.144	0.831	21/92	/core/www/modules//sdig/index.php?run_id=98861&search_id=100375&scans_id=98857&peptide_id=13499&scanf=22943&charge=3&value=21/92	sp|P01584|IL1B_HUMAN	/core/www/modules//consensus/?run_id=98861&search_id=100375&scans_id=98857&peptide_id=13499&scanf=22943&charge=3&value=sp|P01584|IL1B_HUMAN	0	/core/www/modules/match_peptides/blast_html4.php?run_id=98861&search_id=100375&scans_id=98857&peptide_id=13499&scanf=22943&charge=3&value=0	F.IFEEEPIFFDTWDNEAYVHDAPVR.S	/core/www/modules/show_out/show_out_wrapper.php?run_id=98861&search_id=100375&scans_id=98857&peptide_id=13499&scanf=22943&charge=3&value=F.IFEEEPIFFDTWDNEAYVHDAPVR.S	97	120	IL1B	30570000
22954	3	2.282	0.522	25/92	/core/www/modules//sdig/index.php?run_id=98861&search_id=100375&scans_id=98857&peptide_id=13509&scanf=22954&charge=3&value=25/92	sp|P01584|IL1B_HUMAN	/core/www/modules//consensus/?run_id=98861&search_id=100375&scans_id=98857&peptide_id=13509&scanf=22954&charge=3&value=sp|P01584|IL1B_HUMAN	0	/core/www/modules/match_peptides/blast_html4.php?run_id=98861&search_id=100375&scans_id=98857&peptide_id=13509&scanf=22954&charge=3&value=0	F.IFEEEPIFFDTWDNEAYVHDAPVR.S	/core/www/modules/show_out/show_out_wrapper.php?run_id=98861&search_id=100375&scans_id=98857&peptide_id=13509&scanf=22954&charge=3&value=F.IFEEEPIFFDTWDNEAYVHDAPVR.S	97	120	IL1B	30570000
23014	3	3.34	0.833	25/92	/core/www/modules//sdig/index.php?run_id=98861&search_id=100375&scans_id=98857&peptide_id=13564&scanf=23014&charge=3&value=25/92	sp|P01584|IL1B_HUMAN	/core/www/modules//consensus/?run_id=98861&search_id=100375&scans_id=98857&peptide_id=13564&scanf=23014&charge=3&value=sp|P01584|IL1B_HUMAN	0	/core/www/modules/match_peptides/blast_html4.php?run_id=98861&search_id=100375&scans_id=98857&peptide_id=13564&scanf=23014&charge=3&value=0	F.IFEEEPIFFDTWDNEAYVHDAPVR.S	/core/www/modules/show_out/show_out_wrapper.php?run_id=98861&search_id=100375&scans_id=98857&peptide_id=13564&scanf=23014&charge=3&value=F.IFEEEPIFFDTWDNEAYVHDAPVR.S	97	120	IL1B	30570000
17187	4	2.594	0.611	33/132	/core/www/modules//sdig/index.php?run_id=98861&search_id=100375&scans_id=98857&peptide_id=7757&scanf=17187&charge=4&value=33/132	sp|P01584|IL1B_HUMAN	/core/www/modules//consensus/?run_id=98861&search_id=100375&scans_id=98857&peptide_id=7757&scanf=17187&charge=4&value=sp|P01584|IL1B_HUMAN	0	/core/www/modules/match_peptides/blast_html4.php?run_id=98861&search_id=100375&scans_id=98857&peptide_id=7757&scanf=17187&charge=4&value=0	K.NLYLSCVLKDDKPTLQLESVDPK.N	/core/www/modules/show_out/show_out_wrapper.php?run_id=98861&search_id=100375&scans_id=98857&peptide_id=7757&scanf=17187&charge=4&value=K.NLYLSCVLKDDKPTLQLESVDPK.N	182	204	IL1B	28440000
17884	4	2.553	0.364	29/132	/core/www/modules//sdig/index.php?run_id=98861&search_id=100375&scans_id=98857&peptide_id=8459&scanf=17884&charge=4&value=29/132	sp|P01584|IL1B_HUMAN	/core/www/modules//consensus/?run_id=98861&search_id=100375&scans_id=98857&peptide_id=8459&scanf=17884&charge=4&value=sp|P01584|IL1B_HUMAN	0	/core/www/modules/match_peptides/blast_html4.php?run_id=98861&search_id=100375&scans_id=98857&peptide_id=8459&scanf=17884&charge=4&value=0	K.NLYLSCVLKDDKPTLQLESVDPK.N	/core/www/modules/show_out/show_out_wrapper.php?run_id=98861&search_id=100375&scans_id=98857&peptide_id=8459&scanf=17884&charge=4&value=K.NLYLSCVLKDDKPTLQLESVDPK.N	182	204	IL1B	28440000
4246	2	2.287	0.942	2025-12-14	/core/www/modules//sdig/index.php?run_id=98861&search_id=100375&scans_id=98857&peptide_id=15181&scanf=4246&charge=2&value=12/14	sp|P01584|IL1B_HUMAN	/core/www/modules//consensus/?run_id=98861&search_id=100375&scans_id=98857&peptide_id=15181&scanf=4246&charge=2&value=sp|P01584|IL1B_HUMAN	0	/core/www/modules/match_peptides/blast_html4.php?run_id=98861&search_id=100375&scans_id=98857&peptide_id=15181&scanf=4246&charge=2&value=0	A.YVHDAPVR.S	/core/www/modules/show_out/show_out_wrapper.php?run_id=98861&search_id=100375&scans_id=98857&peptide_id=15181&scanf=4246&charge=2&value=A.YVHDAPVR.S	113	120	IL1B	25820000
16960	3	3.256	0.517	29/88	/core/www/modules//sdig/index.php?run_id=98861&search_id=100375&scans_id=98857&peptide_id=7529&scanf=16960&charge=3&value=29/88	sp|P01584|IL1B_HUMAN	/core/www/modules//consensus/?run_id=98861&search_id=100375&scans_id=98857&peptide_id=7529&scanf=16960&charge=3&value=sp|P01584|IL1B_HUMAN	0	/core/www/modules/match_peptides/blast_html4.php?run_id=98861&search_id=100375&scans_id=98857&peptide_id=7529&scanf=16960&charge=3&value=0	K.NLYLSCVLKDDKPTLQLESVDPK.N	/core/www/modules/show_out/show_out_wrapper.php?run_id=98861&search_id=100375&scans_id=98857&peptide_id=7529&scanf=16960&charge=3&value=K.NLYLSCVLKDDKPTLQLESVDPK.N	182	204	IL1B	25200000
17662	3	4.429	0.576	30/88	/core/www/modules//sdig/index.php?run_id=98861&search_id=100375&scans_id=98857&peptide_id=8233&scanf=17662&charge=3&value=30/88	sp|P01584|IL1B_HUMAN	/core/www/modules//consensus/?run_id=98861&search_id=100375&scans_id=98857&peptide_id=8233&scanf=17662&charge=3&value=sp|P01584|IL1B_HUMAN	0	/core/www/modules/match_peptides/blast_html4.php?run_id=98861&search_id=100375&scans_id=98857&peptide_id=8233&scanf=17662&charge=3&value=0	K.NLYLSCVLKDDKPTLQLESVDPK.N	/core/www/modules/show_out/show_out_wrapper.php?run_id=98861&search_id=100375&scans_id=98857&peptide_id=8233&scanf=17662&charge=3&value=K.NLYLSCVLKDDKPTLQLESVDPK.N	182	204	IL1B	25200000
17686	3	3.918	0.562	27/88	/core/www/modules//sdig/index.php?run_id=98861&search_id=100375&scans_id=98857&peptide_id=8257&scanf=17686&charge=3&value=27/88	sp|P01584|IL1B_HUMAN	/core/www/modules//consensus/?run_id=98861&search_id=100375&scans_id=98857&peptide_id=8257&scanf=17686&charge=3&value=sp|P01584|IL1B_HUMAN	0	/core/www/modules/match_peptides/blast_html4.php?run_id=98861&search_id=100375&scans_id=98857&peptide_id=8257&scanf=17686&charge=3&value=0	K.NLYLSCVLKDDKPTLQLESVDPK.N	/core/www/modules/show_out/show_out_wrapper.php?run_id=98861&search_id=100375&scans_id=98857&peptide_id=8257&scanf=17686&charge=3&value=K.NLYLSCVLKDDKPTLQLESVDPK.N	182	204	IL1B	25200000
17742	3	3.901	0.472	27/88	/core/www/modules//sdig/index.php?run_id=98861&search_id=100375&scans_id=98857&peptide_id=8314&scanf=17742&charge=3&value=27/88	sp|P01584|IL1B_HUMAN	/core/www/modules//consensus/?run_id=98861&search_id=100375&scans_id=98857&peptide_id=8314&scanf=17742&charge=3&value=sp|P01584|IL1B_HUMAN	0	/core/www/modules/match_peptides/blast_html4.php?run_id=98861&search_id=100375&scans_id=98857&peptide_id=8314&scanf=17742&charge=3&value=0	K.NLYLSCVLKDDKPTLQLESVDPK.N	/core/www/modules/show_out/show_out_wrapper.php?run_id=98861&search_id=100375&scans_id=98857&peptide_id=8314&scanf=17742&charge=3&value=K.NLYLSCVLKDDKPTLQLESVDPK.N	182	204	IL1B	25200000
17759	3	3.891	0.557	25/88	/core/www/modules//sdig/index.php?run_id=98861&search_id=100375&scans_id=98857&peptide_id=8331&scanf=17759&charge=3&value=25/88	sp|P01584|IL1B_HUMAN	/core/www/modules//consensus/?run_id=98861&search_id=100375&scans_id=98857&peptide_id=8331&scanf=17759&charge=3&value=sp|P01584|IL1B_HUMAN	0	/core/www/modules/match_peptides/blast_html4.php?run_id=98861&search_id=100375&scans_id=98857&peptide_id=8331&scanf=17759&charge=3&value=0	K.NLYLSCVLKDDKPTLQLESVDPK.N	/core/www/modules/show_out/show_out_wrapper.php?run_id=98861&search_id=100375&scans_id=98857&peptide_id=8331&scanf=17759&charge=3&value=K.NLYLSCVLKDDKPTLQLESVDPK.N	182	204	IL1B	25200000
8144	2	3.02	0.814	13/22	/core/www/modules//sdig/index.php?run_id=98861&search_id=100375&scans_id=98857&peptide_id=18549&scanf=8144&charge=2&value=13/22	sp|P01584|IL1B_HUMAN	/core/www/modules//consensus/?run_id=98861&search_id=100375&scans_id=98857&peptide_id=18549&scanf=8144&charge=2&value=sp|P01584|IL1B_HUMAN	0	/core/www/modules/match_peptides/blast_html4.php?run_id=98861&search_id=100375&scans_id=98857&peptide_id=18549&scanf=8144&charge=2&value=0	W.DNEAYVHDAPVR.S	/core/www/modules/show_out/show_out_wrapper.php?run_id=98861&search_id=100375&scans_id=98857&peptide_id=18549&scanf=8144&charge=2&value=W.DNEAYVHDAPVR.S	109	120	IL1B	23620000
8348	2	2.179	0.772	2025-11-22	/core/www/modules//sdig/index.php?run_id=98861&search_id=100375&scans_id=98857&peptide_id=18732&scanf=8348&charge=2&value=11/22	sp|P01584|IL1B_HUMAN	/core/www/modules//consensus/?run_id=98861&search_id=100375&scans_id=98857&peptide_id=18732&scanf=8348&charge=2&value=sp|P01584|IL1B_HUMAN	0	/core/www/modules/match_peptides/blast_html4.php?run_id=98861&search_id=100375&scans_id=98857&peptide_id=18732&scanf=8348&charge=2&value=0	W.DNEAYVHDAPVR.S	/core/www/modules/show_out/show_out_wrapper.php?run_id=98861&search_id=100375&scans_id=98857&peptide_id=18732&scanf=8348&charge=2&value=W.DNEAYVHDAPVR.S	109	120	IL1B	23620000
8874	2	2.583	0.766	2025-11-22	/core/www/modules//sdig/index.php?run_id=98861&search_id=100375&scans_id=98857&peptide_id=19208&scanf=8874&charge=2&value=11/22	sp|P01584|IL1B_HUMAN	/core/www/modules//consensus/?run_id=98861&search_id=100375&scans_id=98857&peptide_id=19208&scanf=8874&charge=2&value=sp|P01584|IL1B_HUMAN	0	/core/www/modules/match_peptides/blast_html4.php?run_id=98861&search_id=100375&scans_id=98857&peptide_id=19208&scanf=8874&charge=2&value=0	W.DNEAYVHDAPVR.S	/core/www/modules/show_out/show_out_wrapper.php?run_id=98861&search_id=100375&scans_id=98857&peptide_id=19208&scanf=8874&charge=2&value=W.DNEAYVHDAPVR.S	109	120	IL1B	23620000
8979	2	2.695	0.857	13/22	/core/www/modules//sdig/index.php?run_id=98861&search_id=100375&scans_id=98857&peptide_id=19307&scanf=8979&charge=2&value=13/22	sp|P01584|IL1B_HUMAN	/core/www/modules//consensus/?run_id=98861&search_id=100375&scans_id=98857&peptide_id=19307&scanf=8979&charge=2&value=sp|P01584|IL1B_HUMAN	0	/core/www/modules/match_peptides/blast_html4.php?run_id=98861&search_id=100375&scans_id=98857&peptide_id=19307&scanf=8979&charge=2&value=0	W.DNEAYVHDAPVR.S	/core/www/modules/show_out/show_out_wrapper.php?run_id=98861&search_id=100375&scans_id=98857&peptide_id=19307&scanf=8979&charge=2&value=W.DNEAYVHDAPVR.S	109	120	IL1B	23620000
8882	2	2.637	0.906	13/16	/core/www/modules//sdig/index.php?run_id=98861&search_id=100375&scans_id=98857&peptide_id=19215&scanf=8882&charge=2&value=13/16	sp|P01584|IL1B_HUMAN	/core/www/modules//consensus/?run_id=98861&search_id=100375&scans_id=98857&peptide_id=19215&scanf=8882&charge=2&value=sp|P01584|IL1B_HUMAN	0	/core/www/modules/match_peptides/blast_html4.php?run_id=98861&search_id=100375&scans_id=98857&peptide_id=19215&scanf=8882&charge=2&value=0	K.DDKPTLQLE.S	/core/www/modules/show_out/show_out_wrapper.php?run_id=98861&search_id=100375&scans_id=98857&peptide_id=19215&scanf=8882&charge=2&value=K.DDKPTLQLE.S	191	199	IL1B	22930000
8991	2	2.509	0.897	2025-12-16	/core/www/modules//sdig/index.php?run_id=98861&search_id=100375&scans_id=98857&peptide_id=19318&scanf=8991&charge=2&value=12/16	sp|P01584|IL1B_HUMAN	/core/www/modules//consensus/?run_id=98861&search_id=100375&scans_id=98857&peptide_id=19318&scanf=8991&charge=2&value=sp|P01584|IL1B_HUMAN	0	/core/www/modules/match_peptides/blast_html4.php?run_id=98861&search_id=100375&scans_id=98857&peptide_id=19318&scanf=8991&charge=2&value=0	K.DDKPTLQLE.S	/core/www/modules/show_out/show_out_wrapper.php?run_id=98861&search_id=100375&scans_id=98857&peptide_id=19318&scanf=8991&charge=2&value=K.DDKPTLQLE.S	191	199	IL1B	22930000
9309	2	2.787	0.772	13/16	/core/www/modules//sdig/index.php?run_id=98861&search_id=100375&scans_id=98857&peptide_id=19616&scanf=9309&charge=2&value=13/16	sp|P01584|IL1B_HUMAN	/core/www/modules//consensus/?run_id=98861&search_id=100375&scans_id=98857&peptide_id=19616&scanf=9309&charge=2&value=sp|P01584|IL1B_HUMAN	0	/core/www/modules/match_peptides/blast_html4.php?run_id=98861&search_id=100375&scans_id=98857&peptide_id=19616&scanf=9309&charge=2&value=0	K.DDKPTLQLE.S	/core/www/modules/show_out/show_out_wrapper.php?run_id=98861&search_id=100375&scans_id=98857&peptide_id=19616&scanf=9309&charge=2&value=K.DDKPTLQLE.S	191	199	IL1B	22930000
16556	3	4.615	0.021	28/92	/core/www/modules//sdig/index.php?run_id=98861&search_id=100375&scans_id=98857&peptide_id=7118&scanf=16556&charge=3&value=28/92	sp|P01584|IL1B_HUMAN	/core/www/modules//consensus/?run_id=98861&search_id=100375&scans_id=98857&peptide_id=7118&scanf=16556&charge=3&value=sp|P01584|IL1B_HUMAN	0	/core/www/modules/match_peptides/blast_html4.php?run_id=98861&search_id=100375&scans_id=98857&peptide_id=7118&scanf=16556&charge=3&value=0	E.LASEMM*AYYSGNEDDLFFEADGPK.Q	/core/www/modules/show_out/show_out_wrapper.php?run_id=98861&search_id=100375&scans_id=98857&peptide_id=7118&scanf=16556&charge=3&value=E.LASEMM*AYYSGNEDDLFFEADGPK.Q	7	30	IL1B	22470000
16792	3	5.128	0.011	27/92	/core/www/modules//sdig/index.php?run_id=98861&search_id=100375&scans_id=98857&peptide_id=7358&scanf=16792&charge=3&value=27/92	sp|P01584|IL1B_HUMAN	/core/www/modules//consensus/?run_id=98861&search_id=100375&scans_id=98857&peptide_id=7358&scanf=16792&charge=3&value=sp|P01584|IL1B_HUMAN	0	/core/www/modules/match_peptides/blast_html4.php?run_id=98861&search_id=100375&scans_id=98857&peptide_id=7358&scanf=16792&charge=3&value=0	E.LASEM*MAYYSGNEDDLFFEADGPK.Q	/core/www/modules/show_out/show_out_wrapper.php?run_id=98861&search_id=100375&scans_id=98857&peptide_id=7358&scanf=16792&charge=3&value=E.LASEM*MAYYSGNEDDLFFEADGPK.Q	7	30	IL1B	22470000
16828	3	4.095	0.084	26/92	/core/www/modules//sdig/index.php?run_id=98861&search_id=100375&scans_id=98857&peptide_id=7394&scanf=16828&charge=3&value=26/92	sp|P01584|IL1B_HUMAN	/core/www/modules//consensus/?run_id=98861&search_id=100375&scans_id=98857&peptide_id=7394&scanf=16828&charge=3&value=sp|P01584|IL1B_HUMAN	0	/core/www/modules/match_peptides/blast_html4.php?run_id=98861&search_id=100375&scans_id=98857&peptide_id=7394&scanf=16828&charge=3&value=0	E.LASEM*MAYYSGNEDDLFFEADGPK.Q	/core/www/modules/show_out/show_out_wrapper.php?run_id=98861&search_id=100375&scans_id=98857&peptide_id=7394&scanf=16828&charge=3&value=E.LASEM*MAYYSGNEDDLFFEADGPK.Q	7	30	IL1B	22470000
16936	3	4.231	0.035	27/92	/core/www/modules//sdig/index.php?run_id=98861&search_id=100375&scans_id=98857&peptide_id=7503&scanf=16936&charge=3&value=27/92	sp|P01584|IL1B_HUMAN	/core/www/modules//consensus/?run_id=98861&search_id=100375&scans_id=98857&peptide_id=7503&scanf=16936&charge=3&value=sp|P01584|IL1B_HUMAN	0	/core/www/modules/match_peptides/blast_html4.php?run_id=98861&search_id=100375&scans_id=98857&peptide_id=7503&scanf=16936&charge=3&value=0	E.LASEM*MAYYSGNEDDLFFEADGPK.Q	/core/www/modules/show_out/show_out_wrapper.php?run_id=98861&search_id=100375&scans_id=98857&peptide_id=7503&scanf=16936&charge=3&value=E.LASEM*MAYYSGNEDDLFFEADGPK.Q	7	30	IL1B	22470000
17042	3	5.427	0.056	30/92	/core/www/modules//sdig/index.php?run_id=98861&search_id=100375&scans_id=98857&peptide_id=7611&scanf=17042&charge=3&value=30/92	sp|P01584|IL1B_HUMAN	/core/www/modules//consensus/?run_id=98861&search_id=100375&scans_id=98857&peptide_id=7611&scanf=17042&charge=3&value=sp|P01584|IL1B_HUMAN	0	/core/www/modules/match_peptides/blast_html4.php?run_id=98861&search_id=100375&scans_id=98857&peptide_id=7611&scanf=17042&charge=3&value=0	E.LASEM*MAYYSGNEDDLFFEADGPK.Q	/core/www/modules/show_out/show_out_wrapper.php?run_id=98861&search_id=100375&scans_id=98857&peptide_id=7611&scanf=17042&charge=3&value=E.LASEM*MAYYSGNEDDLFFEADGPK.Q	7	30	IL1B	22470000
17161	3	5.343	0.026	29/92	/core/www/modules//sdig/index.php?run_id=98861&search_id=100375&scans_id=98857&peptide_id=7731&scanf=17161&charge=3&value=29/92	sp|P01584|IL1B_HUMAN	/core/www/modules//consensus/?run_id=98861&search_id=100375&scans_id=98857&peptide_id=7731&scanf=17161&charge=3&value=sp|P01584|IL1B_HUMAN	0	/core/www/modules/match_peptides/blast_html4.php?run_id=98861&search_id=100375&scans_id=98857&peptide_id=7731&scanf=17161&charge=3&value=0	E.LASEM*MAYYSGNEDDLFFEADGPK.Q	/core/www/modules/show_out/show_out_wrapper.php?run_id=98861&search_id=100375&scans_id=98857&peptide_id=7731&scanf=17161&charge=3&value=E.LASEM*MAYYSGNEDDLFFEADGPK.Q	7	30	IL1B	22470000
17280	3	5.344	0.002	32/92	/core/www/modules//sdig/index.php?run_id=98861&search_id=100375&scans_id=98857&peptide_id=7850&scanf=17280&charge=3&value=32/92	sp|P01584|IL1B_HUMAN	/core/www/modules//consensus/?run_id=98861&search_id=100375&scans_id=98857&peptide_id=7850&scanf=17280&charge=3&value=sp|P01584|IL1B_HUMAN	0	/core/www/modules/match_peptides/blast_html4.php?run_id=98861&search_id=100375&scans_id=98857&peptide_id=7850&scanf=17280&charge=3&value=0	E.LASEMM*AYYSGNEDDLFFEADGPK.Q	/core/www/modules/show_out/show_out_wrapper.php?run_id=98861&search_id=100375&scans_id=98857&peptide_id=7850&scanf=17280&charge=3&value=E.LASEMM*AYYSGNEDDLFFEADGPK.Q	7	30	IL1B	22470000
17386	3	4.635	0.02	29/92	/core/www/modules//sdig/index.php?run_id=98861&search_id=100375&scans_id=98857&peptide_id=7956&scanf=17386&charge=3&value=29/92	sp|P01584|IL1B_HUMAN	/core/www/modules//consensus/?run_id=98861&search_id=100375&scans_id=98857&peptide_id=7956&scanf=17386&charge=3&value=sp|P01584|IL1B_HUMAN	0	/core/www/modules/match_peptides/blast_html4.php?run_id=98861&search_id=100375&scans_id=98857&peptide_id=7956&scanf=17386&charge=3&value=0	E.LASEM*MAYYSGNEDDLFFEADGPK.Q	/core/www/modules/show_out/show_out_wrapper.php?run_id=98861&search_id=100375&scans_id=98857&peptide_id=7956&scanf=17386&charge=3&value=E.LASEM*MAYYSGNEDDLFFEADGPK.Q	7	30	IL1B	22470000
17495	3	5.002	0.025	27/92	/core/www/modules//sdig/index.php?run_id=98861&search_id=100375&scans_id=98857&peptide_id=8065&scanf=17495&charge=3&value=27/92	sp|P01584|IL1B_HUMAN	/core/www/modules//consensus/?run_id=98861&search_id=100375&scans_id=98857&peptide_id=8065&scanf=17495&charge=3&value=sp|P01584|IL1B_HUMAN	0	/core/www/modules/match_peptides/blast_html4.php?run_id=98861&search_id=100375&scans_id=98857&peptide_id=8065&scanf=17495&charge=3&value=0	E.LASEM*MAYYSGNEDDLFFEADGPK.Q	/core/www/modules/show_out/show_out_wrapper.php?run_id=98861&search_id=100375&scans_id=98857&peptide_id=8065&scanf=17495&charge=3&value=E.LASEM*MAYYSGNEDDLFFEADGPK.Q	7	30	IL1B	22470000
17602	3	5.531	0.04	31/92	/core/www/modules//sdig/index.php?run_id=98861&search_id=100375&scans_id=98857&peptide_id=8173&scanf=17602&charge=3&value=31/92	sp|P01584|IL1B_HUMAN	/core/www/modules//consensus/?run_id=98861&search_id=100375&scans_id=98857&peptide_id=8173&scanf=17602&charge=3&value=sp|P01584|IL1B_HUMAN	0	/core/www/modules/match_peptides/blast_html4.php?run_id=98861&search_id=100375&scans_id=98857&peptide_id=8173&scanf=17602&charge=3&value=0	E.LASEMM*AYYSGNEDDLFFEADGPK.Q	/core/www/modules/show_out/show_out_wrapper.php?run_id=98861&search_id=100375&scans_id=98857&peptide_id=8173&scanf=17602&charge=3&value=E.LASEMM*AYYSGNEDDLFFEADGPK.Q	7	30	IL1B	22470000
17712	3	5.228	0.056	32/92	/core/www/modules//sdig/index.php?run_id=98861&search_id=100375&scans_id=98857&peptide_id=8283&scanf=17712&charge=3&value=32/92	sp|P01584|IL1B_HUMAN	/core/www/modules//consensus/?run_id=98861&search_id=100375&scans_id=98857&peptide_id=8283&scanf=17712&charge=3&value=sp|P01584|IL1B_HUMAN	0	/core/www/modules/match_peptides/blast_html4.php?run_id=98861&search_id=100375&scans_id=98857&peptide_id=8283&scanf=17712&charge=3&value=0	E.LASEMM*AYYSGNEDDLFFEADGPK.Q	/core/www/modules/show_out/show_out_wrapper.php?run_id=98861&search_id=100375&scans_id=98857&peptide_id=8283&scanf=17712&charge=3&value=E.LASEMM*AYYSGNEDDLFFEADGPK.Q	7	30	IL1B	22470000
17817	3	5.306	0.022	32/92	/core/www/modules//sdig/index.php?run_id=98861&search_id=100375&scans_id=98857&peptide_id=8390&scanf=17817&charge=3&value=32/92	sp|P01584|IL1B_HUMAN	/core/www/modules//consensus/?run_id=98861&search_id=100375&scans_id=98857&peptide_id=8390&scanf=17817&charge=3&value=sp|P01584|IL1B_HUMAN	0	/core/www/modules/match_peptides/blast_html4.php?run_id=98861&search_id=100375&scans_id=98857&peptide_id=8390&scanf=17817&charge=3&value=0	E.LASEM*MAYYSGNEDDLFFEADGPK.Q	/core/www/modules/show_out/show_out_wrapper.php?run_id=98861&search_id=100375&scans_id=98857&peptide_id=8390&scanf=17817&charge=3&value=E.LASEM*MAYYSGNEDDLFFEADGPK.Q	7	30	IL1B	22470000
17926	3	4.828	0.007	32/92	/core/www/modules//sdig/index.php?run_id=98861&search_id=100375&scans_id=98857&peptide_id=8502&scanf=17926&charge=3&value=32/92	sp|P01584|IL1B_HUMAN	/core/www/modules//consensus/?run_id=98861&search_id=100375&scans_id=98857&peptide_id=8502&scanf=17926&charge=3&value=sp|P01584|IL1B_HUMAN	0	/core/www/modules/match_peptides/blast_html4.php?run_id=98861&search_id=100375&scans_id=98857&peptide_id=8502&scanf=17926&charge=3&value=0	E.LASEM*MAYYSGNEDDLFFEADGPK.Q	/core/www/modules/show_out/show_out_wrapper.php?run_id=98861&search_id=100375&scans_id=98857&peptide_id=8502&scanf=17926&charge=3&value=E.LASEM*MAYYSGNEDDLFFEADGPK.Q	7	30	IL1B	22470000
18023	3	4.412	0.017	25/92	/core/www/modules//sdig/index.php?run_id=98861&search_id=100375&scans_id=98857&peptide_id=8601&scanf=18023&charge=3&value=25/92	sp|P01584|IL1B_HUMAN	/core/www/modules//consensus/?run_id=98861&search_id=100375&scans_id=98857&peptide_id=8601&scanf=18023&charge=3&value=sp|P01584|IL1B_HUMAN	0	/core/www/modules/match_peptides/blast_html4.php?run_id=98861&search_id=100375&scans_id=98857&peptide_id=8601&scanf=18023&charge=3&value=0	E.LASEM*MAYYSGNEDDLFFEADGPK.Q	/core/www/modules/show_out/show_out_wrapper.php?run_id=98861&search_id=100375&scans_id=98857&peptide_id=8601&scanf=18023&charge=3&value=E.LASEM*MAYYSGNEDDLFFEADGPK.Q	7	30	IL1B	22470000
18136	3	4.751	0.009	29/92	/core/www/modules//sdig/index.php?run_id=98861&search_id=100375&scans_id=98857&peptide_id=8715&scanf=18136&charge=3&value=29/92	sp|P01584|IL1B_HUMAN	/core/www/modules//consensus/?run_id=98861&search_id=100375&scans_id=98857&peptide_id=8715&scanf=18136&charge=3&value=sp|P01584|IL1B_HUMAN	0	/core/www/modules/match_peptides/blast_html4.php?run_id=98861&search_id=100375&scans_id=98857&peptide_id=8715&scanf=18136&charge=3&value=0	E.LASEMM*AYYSGNEDDLFFEADGPK.Q	/core/www/modules/show_out/show_out_wrapper.php?run_id=98861&search_id=100375&scans_id=98857&peptide_id=8715&scanf=18136&charge=3&value=E.LASEMM*AYYSGNEDDLFFEADGPK.Q	7	30	IL1B	22470000
18241	3	5.249	0.041	32/92	/core/www/modules//sdig/index.php?run_id=98861&search_id=100375&scans_id=98857&peptide_id=8821&scanf=18241&charge=3&value=32/92	sp|P01584|IL1B_HUMAN	/core/www/modules//consensus/?run_id=98861&search_id=100375&scans_id=98857&peptide_id=8821&scanf=18241&charge=3&value=sp|P01584|IL1B_HUMAN	0	/core/www/modules/match_peptides/blast_html4.php?run_id=98861&search_id=100375&scans_id=98857&peptide_id=8821&scanf=18241&charge=3&value=0	E.LASEM*MAYYSGNEDDLFFEADGPK.Q	/core/www/modules/show_out/show_out_wrapper.php?run_id=98861&search_id=100375&scans_id=98857&peptide_id=8821&scanf=18241&charge=3&value=E.LASEM*MAYYSGNEDDLFFEADGPK.Q	7	30	IL1B	22470000
18359	3	4.66	0.025	27/92	/core/www/modules//sdig/index.php?run_id=98861&search_id=100375&scans_id=98857&peptide_id=8941&scanf=18359&charge=3&value=27/92	sp|P01584|IL1B_HUMAN	/core/www/modules//consensus/?run_id=98861&search_id=100375&scans_id=98857&peptide_id=8941&scanf=18359&charge=3&value=sp|P01584|IL1B_HUMAN	0	/core/www/modules/match_peptides/blast_html4.php?run_id=98861&search_id=100375&scans_id=98857&peptide_id=8941&scanf=18359&charge=3&value=0	E.LASEMM*AYYSGNEDDLFFEADGPK.Q	/core/www/modules/show_out/show_out_wrapper.php?run_id=98861&search_id=100375&scans_id=98857&peptide_id=8941&scanf=18359&charge=3&value=E.LASEMM*AYYSGNEDDLFFEADGPK.Q	7	30	IL1B	22470000
18474	3	4.495	0.016	27/92	/core/www/modules//sdig/index.php?run_id=98861&search_id=100375&scans_id=98857&peptide_id=9058&scanf=18474&charge=3&value=27/92	sp|P01584|IL1B_HUMAN	/core/www/modules//consensus/?run_id=98861&search_id=100375&scans_id=98857&peptide_id=9058&scanf=18474&charge=3&value=sp|P01584|IL1B_HUMAN	0	/core/www/modules/match_peptides/blast_html4.php?run_id=98861&search_id=100375&scans_id=98857&peptide_id=9058&scanf=18474&charge=3&value=0	E.LASEM*MAYYSGNEDDLFFEADGPK.Q	/core/www/modules/show_out/show_out_wrapper.php?run_id=98861&search_id=100375&scans_id=98857&peptide_id=9058&scanf=18474&charge=3&value=E.LASEM*MAYYSGNEDDLFFEADGPK.Q	7	30	IL1B	22470000
18579	3	4.501	0.03	29/92	/core/www/modules//sdig/index.php?run_id=98861&search_id=100375&scans_id=98857&peptide_id=9162&scanf=18579&charge=3&value=29/92	sp|P01584|IL1B_HUMAN	/core/www/modules//consensus/?run_id=98861&search_id=100375&scans_id=98857&peptide_id=9162&scanf=18579&charge=3&value=sp|P01584|IL1B_HUMAN	0	/core/www/modules/match_peptides/blast_html4.php?run_id=98861&search_id=100375&scans_id=98857&peptide_id=9162&scanf=18579&charge=3&value=0	E.LASEM*MAYYSGNEDDLFFEADGPK.Q	/core/www/modules/show_out/show_out_wrapper.php?run_id=98861&search_id=100375&scans_id=98857&peptide_id=9162&scanf=18579&charge=3&value=E.LASEM*MAYYSGNEDDLFFEADGPK.Q	7	30	IL1B	22470000
18691	3	5.083	0.028	27/92	/core/www/modules//sdig/index.php?run_id=98861&search_id=100375&scans_id=98857&peptide_id=9275&scanf=18691&charge=3&value=27/92	sp|P01584|IL1B_HUMAN	/core/www/modules//consensus/?run_id=98861&search_id=100375&scans_id=98857&peptide_id=9275&scanf=18691&charge=3&value=sp|P01584|IL1B_HUMAN	0	/core/www/modules/match_peptides/blast_html4.php?run_id=98861&search_id=100375&scans_id=98857&peptide_id=9275&scanf=18691&charge=3&value=0	E.LASEMM*AYYSGNEDDLFFEADGPK.Q	/core/www/modules/show_out/show_out_wrapper.php?run_id=98861&search_id=100375&scans_id=98857&peptide_id=9275&scanf=18691&charge=3&value=E.LASEMM*AYYSGNEDDLFFEADGPK.Q	7	30	IL1B	22470000
18782	3	4.869	0.043	28/92	/core/www/modules//sdig/index.php?run_id=98861&search_id=100375&scans_id=98857&peptide_id=9367&scanf=18782&charge=3&value=28/92	sp|P01584|IL1B_HUMAN	/core/www/modules//consensus/?run_id=98861&search_id=100375&scans_id=98857&peptide_id=9367&scanf=18782&charge=3&value=sp|P01584|IL1B_HUMAN	0	/core/www/modules/match_peptides/blast_html4.php?run_id=98861&search_id=100375&scans_id=98857&peptide_id=9367&scanf=18782&charge=3&value=0	E.LASEMM*AYYSGNEDDLFFEADGPK.Q	/core/www/modules/show_out/show_out_wrapper.php?run_id=98861&search_id=100375&scans_id=98857&peptide_id=9367&scanf=18782&charge=3&value=E.LASEMM*AYYSGNEDDLFFEADGPK.Q	7	30	IL1B	22470000
18797	3	4.236	0.02	25/92	/core/www/modules//sdig/index.php?run_id=98861&search_id=100375&scans_id=98857&peptide_id=9380&scanf=18797&charge=3&value=25/92	sp|P01584|IL1B_HUMAN	/core/www/modules//consensus/?run_id=98861&search_id=100375&scans_id=98857&peptide_id=9380&scanf=18797&charge=3&value=sp|P01584|IL1B_HUMAN	0	/core/www/modules/match_peptides/blast_html4.php?run_id=98861&search_id=100375&scans_id=98857&peptide_id=9380&scanf=18797&charge=3&value=0	E.LASEM*MAYYSGNEDDLFFEADGPK.Q	/core/www/modules/show_out/show_out_wrapper.php?run_id=98861&search_id=100375&scans_id=98857&peptide_id=9380&scanf=18797&charge=3&value=E.LASEM*MAYYSGNEDDLFFEADGPK.Q	7	30	IL1B	22470000
18900	3	4.496	0.048	28/92	/core/www/modules//sdig/index.php?run_id=98861&search_id=100375&scans_id=98857&peptide_id=9479&scanf=18900&charge=3&value=28/92	sp|P01584|IL1B_HUMAN	/core/www/modules//consensus/?run_id=98861&search_id=100375&scans_id=98857&peptide_id=9479&scanf=18900&charge=3&value=sp|P01584|IL1B_HUMAN	0	/core/www/modules/match_peptides/blast_html4.php?run_id=98861&search_id=100375&scans_id=98857&peptide_id=9479&scanf=18900&charge=3&value=0	E.LASEM*MAYYSGNEDDLFFEADGPK.Q	/core/www/modules/show_out/show_out_wrapper.php?run_id=98861&search_id=100375&scans_id=98857&peptide_id=9479&scanf=18900&charge=3&value=E.LASEM*MAYYSGNEDDLFFEADGPK.Q	7	30	IL1B	22470000
19006	3	3.508	0.028	24/92	/core/www/modules//sdig/index.php?run_id=98861&search_id=100375&scans_id=98857&peptide_id=9587&scanf=19006&charge=3&value=24/92	sp|P01584|IL1B_HUMAN	/core/www/modules//consensus/?run_id=98861&search_id=100375&scans_id=98857&peptide_id=9587&scanf=19006&charge=3&value=sp|P01584|IL1B_HUMAN	0	/core/www/modules/match_peptides/blast_html4.php?run_id=98861&search_id=100375&scans_id=98857&peptide_id=9587&scanf=19006&charge=3&value=0	E.LASEMM*AYYSGNEDDLFFEADGPK.Q	/core/www/modules/show_out/show_out_wrapper.php?run_id=98861&search_id=100375&scans_id=98857&peptide_id=9587&scanf=19006&charge=3&value=E.LASEMM*AYYSGNEDDLFFEADGPK.Q	7	30	IL1B	22470000
19179	3	2.785	0.042	18/92	/core/www/modules//sdig/index.php?run_id=98861&search_id=100375&scans_id=98857&peptide_id=9759&scanf=19179&charge=3&value=18/92	sp|P01584|IL1B_HUMAN	/core/www/modules//consensus/?run_id=98861&search_id=100375&scans_id=98857&peptide_id=9759&scanf=19179&charge=3&value=sp|P01584|IL1B_HUMAN	0	/core/www/modules/match_peptides/blast_html4.php?run_id=98861&search_id=100375&scans_id=98857&peptide_id=9759&scanf=19179&charge=3&value=0	E.LASEMM*AYYSGNEDDLFFEADGPK.Q	/core/www/modules/show_out/show_out_wrapper.php?run_id=98861&search_id=100375&scans_id=98857&peptide_id=9759&scanf=19179&charge=3&value=E.LASEMM*AYYSGNEDDLFFEADGPK.Q	7	30	IL1B	22470000
19300	3	3.857	0.02	24/92	/core/www/modules//sdig/index.php?run_id=98861&search_id=100375&scans_id=98857&peptide_id=9882&scanf=19300&charge=3&value=24/92	sp|P01584|IL1B_HUMAN	/core/www/modules//consensus/?run_id=98861&search_id=100375&scans_id=98857&peptide_id=9882&scanf=19300&charge=3&value=sp|P01584|IL1B_HUMAN	0	/core/www/modules/match_peptides/blast_html4.php?run_id=98861&search_id=100375&scans_id=98857&peptide_id=9882&scanf=19300&charge=3&value=0	E.LASEMM*AYYSGNEDDLFFEADGPK.Q	/core/www/modules/show_out/show_out_wrapper.php?run_id=98861&search_id=100375&scans_id=98857&peptide_id=9882&scanf=19300&charge=3&value=E.LASEMM*AYYSGNEDDLFFEADGPK.Q	7	30	IL1B	22470000
19709	3	3.025	0.017	23/92	/core/www/modules//sdig/index.php?run_id=98861&search_id=100375&scans_id=98857&peptide_id=10295&scanf=19709&charge=3&value=23/92	sp|P01584|IL1B_HUMAN	/core/www/modules//consensus/?run_id=98861&search_id=100375&scans_id=98857&peptide_id=10295&scanf=19709&charge=3&value=sp|P01584|IL1B_HUMAN	0	/core/www/modules/match_peptides/blast_html4.php?run_id=98861&search_id=100375&scans_id=98857&peptide_id=10295&scanf=19709&charge=3&value=0	E.LASEMM*AYYSGNEDDLFFEADGPK.Q	/core/www/modules/show_out/show_out_wrapper.php?run_id=98861&search_id=100375&scans_id=98857&peptide_id=10295&scanf=19709&charge=3&value=E.LASEMM*AYYSGNEDDLFFEADGPK.Q	7	30	IL1B	22470000
14911	2	2.863	0.84	16/28	/core/www/modules//sdig/index.php?run_id=98861&search_id=100375&scans_id=98857&peptide_id=5452&scanf=14911&charge=2&value=16/28	sp|P01584|IL1B_HUMAN	/core/www/modules//consensus/?run_id=98861&search_id=100375&scans_id=98857&peptide_id=5452&scanf=14911&charge=2&value=sp|P01584|IL1B_HUMAN	0	/core/www/modules/match_peptides/blast_html4.php?run_id=98861&search_id=100375&scans_id=98857&peptide_id=5452&scanf=14911&charge=2&value=0	K.ALHLQGQDMEQQVVF.S	/core/www/modules/show_out/show_out_wrapper.php?run_id=98861&search_id=100375&scans_id=98857&peptide_id=5452&scanf=14911&charge=2&value=K.ALHLQGQDMEQQVVF.S	144	158	IL1B	21870000
15030	2	2.676	0.869	16/28	/core/www/modules//sdig/index.php?run_id=98861&search_id=100375&scans_id=98857&peptide_id=5572&scanf=15030&charge=2&value=16/28	sp|P01584|IL1B_HUMAN	/core/www/modules//consensus/?run_id=98861&search_id=100375&scans_id=98857&peptide_id=5572&scanf=15030&charge=2&value=sp|P01584|IL1B_HUMAN	0	/core/www/modules/match_peptides/blast_html4.php?run_id=98861&search_id=100375&scans_id=98857&peptide_id=5572&scanf=15030&charge=2&value=0	K.ALHLQGQDMEQQVVF.S	/core/www/modules/show_out/show_out_wrapper.php?run_id=98861&search_id=100375&scans_id=98857&peptide_id=5572&scanf=15030&charge=2&value=K.ALHLQGQDMEQQVVF.S	144	158	IL1B	21870000
11561	2	2.485	0.443	2025-12-16	/core/www/modules//sdig/index.php?run_id=98861&search_id=100375&scans_id=98857&peptide_id=2065&scanf=11561&charge=2&value=12/16	sp|P01584|IL1B_HUMAN	/core/www/modules//consensus/?run_id=98861&search_id=100375&scans_id=98857&peptide_id=2065&scanf=11561&charge=2&value=sp|P01584|IL1B_HUMAN	0	/core/www/modules/match_peptides/blast_html4.php?run_id=98861&search_id=100375&scans_id=98857&peptide_id=2065&scanf=11561&charge=2&value=0	D.LFFEADGPK.Q	/core/www/modules/show_out/show_out_wrapper.php?run_id=98861&search_id=100375&scans_id=98857&peptide_id=2065&scanf=11561&charge=2&value=D.LFFEADGPK.Q	22	30	IL1B	21070000
8331	2	2.472	0.909	2025-11-16	/core/www/modules//sdig/index.php?run_id=98861&search_id=100375&scans_id=98857&peptide_id=18717&scanf=8331&charge=2&value=11/16	sp|P01584|IL1B_HUMAN	/core/www/modules//consensus/?run_id=98861&search_id=100375&scans_id=98857&peptide_id=18717&scanf=8331&charge=2&value=sp|P01584|IL1B_HUMAN	0	/core/www/modules/match_peptides/blast_html4.php?run_id=98861&search_id=100375&scans_id=98857&peptide_id=18717&scanf=8331&charge=2&value=0	T.LQLESVDPK.N	/core/www/modules/show_out/show_out_wrapper.php?run_id=98861&search_id=100375&scans_id=98857&peptide_id=18717&scanf=8331&charge=2&value=T.LQLESVDPK.N	196	204	IL1B	19600000
8433	2	2.307	0.953	2025-11-16	/core/www/modules//sdig/index.php?run_id=98861&search_id=100375&scans_id=98857&peptide_id=18810&scanf=8433&charge=2&value=11/16	sp|P01584|IL1B_HUMAN	/core/www/modules//consensus/?run_id=98861&search_id=100375&scans_id=98857&peptide_id=18810&scanf=8433&charge=2&value=sp|P01584|IL1B_HUMAN	0	/core/www/modules/match_peptides/blast_html4.php?run_id=98861&search_id=100375&scans_id=98857&peptide_id=18810&scanf=8433&charge=2&value=0	T.LQLESVDPK.N	/core/www/modules/show_out/show_out_wrapper.php?run_id=98861&search_id=100375&scans_id=98857&peptide_id=18810&scanf=8433&charge=2&value=T.LQLESVDPK.N	196	204	IL1B	19600000
8354	2	3.629	0.867	18/26	/core/www/modules//sdig/index.php?run_id=98861&search_id=100375&scans_id=98857&peptide_id=18738&scanf=8354&charge=2&value=18/26	sp|P01584|IL1B_HUMAN	/core/www/modules//consensus/?run_id=98861&search_id=100375&scans_id=98857&peptide_id=18738&scanf=8354&charge=2&value=sp|P01584|IL1B_HUMAN	0	/core/www/modules/match_peptides/blast_html4.php?run_id=98861&search_id=100375&scans_id=98857&peptide_id=18738&scanf=8354&charge=2&value=0	D.TWDNEAYVHDAPVR.S	/core/www/modules/show_out/show_out_wrapper.php?run_id=98861&search_id=100375&scans_id=98857&peptide_id=18738&scanf=8354&charge=2&value=D.TWDNEAYVHDAPVR.S	107	120	IL1B	17380000
12854	2	3.866	0.905	19/26	/core/www/modules//sdig/index.php?run_id=98861&search_id=100375&scans_id=98857&peptide_id=3364&scanf=12854&charge=2&value=19/26	sp|P01584|IL1B_HUMAN	/core/www/modules//consensus/?run_id=98861&search_id=100375&scans_id=98857&peptide_id=3364&scanf=12854&charge=2&value=sp|P01584|IL1B_HUMAN	0	/core/www/modules/match_peptides/blast_html4.php?run_id=98861&search_id=100375&scans_id=98857&peptide_id=3364&scanf=12854&charge=2&value=0	T.SQAENMPVFLGGTK.G	/core/www/modules/show_out/show_out_wrapper.php?run_id=98861&search_id=100375&scans_id=98857&peptide_id=3364&scanf=12854&charge=2&value=T.SQAENMPVFLGGTK.G	241	254	IL1B	16590000
12968	2	4.317	0.833	21/26	/core/www/modules//sdig/index.php?run_id=98861&search_id=100375&scans_id=98857&peptide_id=3480&scanf=12968&charge=2&value=21/26	sp|P01584|IL1B_HUMAN	/core/www/modules//consensus/?run_id=98861&search_id=100375&scans_id=98857&peptide_id=3480&scanf=12968&charge=2&value=sp|P01584|IL1B_HUMAN	0	/core/www/modules/match_peptides/blast_html4.php?run_id=98861&search_id=100375&scans_id=98857&peptide_id=3480&scanf=12968&charge=2&value=0	T.SQAENMPVFLGGTK.G	/core/www/modules/show_out/show_out_wrapper.php?run_id=98861&search_id=100375&scans_id=98857&peptide_id=3480&scanf=12968&charge=2&value=T.SQAENMPVFLGGTK.G	241	254	IL1B	16590000
14570	3	3.185	0.881	29/80	/core/www/modules//sdig/index.php?run_id=98861&search_id=100375&scans_id=98857&peptide_id=5107&scanf=14570&charge=3&value=29/80	sp|P01584|IL1B_HUMAN	/core/www/modules//consensus/?run_id=98861&search_id=100375&scans_id=98857&peptide_id=5107&scanf=14570&charge=3&value=sp|P01584|IL1B_HUMAN	0	/core/www/modules/match_peptides/blast_html4.php?run_id=98861&search_id=100375&scans_id=98857&peptide_id=5107&scanf=14570&charge=3&value=0	F.SM*SFVQGEESNDKIPVALGLK.E	/core/www/modules/show_out/show_out_wrapper.php?run_id=98861&search_id=100375&scans_id=98857&peptide_id=5107&scanf=14570&charge=3&value=F.SM*SFVQGEESNDKIPVALGLK.E	159	179	IL1B	16210000
14801	3	3.098	0.854	27/80	/core/www/modules//sdig/index.php?run_id=98861&search_id=100375&scans_id=98857&peptide_id=5340&scanf=14801&charge=3&value=27/80	sp|P01584|IL1B_HUMAN	/core/www/modules//consensus/?run_id=98861&search_id=100375&scans_id=98857&peptide_id=5340&scanf=14801&charge=3&value=sp|P01584|IL1B_HUMAN	0	/core/www/modules/match_peptides/blast_html4.php?run_id=98861&search_id=100375&scans_id=98857&peptide_id=5340&scanf=14801&charge=3&value=0	F.SM*SFVQGEESNDKIPVALGLK.E	/core/www/modules/show_out/show_out_wrapper.php?run_id=98861&search_id=100375&scans_id=98857&peptide_id=5340&scanf=14801&charge=3&value=F.SM*SFVQGEESNDKIPVALGLK.E	159	179	IL1B	16210000
14910	3	3.459	0.805	26/80	/core/www/modules//sdig/index.php?run_id=98861&search_id=100375&scans_id=98857&peptide_id=5451&scanf=14910&charge=3&value=26/80	sp|P01584|IL1B_HUMAN	/core/www/modules//consensus/?run_id=98861&search_id=100375&scans_id=98857&peptide_id=5451&scanf=14910&charge=3&value=sp|P01584|IL1B_HUMAN	0	/core/www/modules/match_peptides/blast_html4.php?run_id=98861&search_id=100375&scans_id=98857&peptide_id=5451&scanf=14910&charge=3&value=0	F.SM*SFVQGEESNDKIPVALGLK.E	/core/www/modules/show_out/show_out_wrapper.php?run_id=98861&search_id=100375&scans_id=98857&peptide_id=5451&scanf=14910&charge=3&value=F.SM*SFVQGEESNDKIPVALGLK.E	159	179	IL1B	16210000
15029	3	2.978	0.923	27/80	/core/www/modules//sdig/index.php?run_id=98861&search_id=100375&scans_id=98857&peptide_id=5570&scanf=15029&charge=3&value=27/80	sp|P01584|IL1B_HUMAN	/core/www/modules//consensus/?run_id=98861&search_id=100375&scans_id=98857&peptide_id=5570&scanf=15029&charge=3&value=sp|P01584|IL1B_HUMAN	0	/core/www/modules/match_peptides/blast_html4.php?run_id=98861&search_id=100375&scans_id=98857&peptide_id=5570&scanf=15029&charge=3&value=0	F.SM*SFVQGEESNDKIPVALGLK.E	/core/www/modules/show_out/show_out_wrapper.php?run_id=98861&search_id=100375&scans_id=98857&peptide_id=5570&scanf=15029&charge=3&value=F.SM*SFVQGEESNDKIPVALGLK.E	159	179	IL1B	16210000
15140	3	2.652	0.871	22/80	/core/www/modules//sdig/index.php?run_id=98861&search_id=100375&scans_id=98857&peptide_id=5685&scanf=15140&charge=3&value=22/80	sp|P01584|IL1B_HUMAN	/core/www/modules//consensus/?run_id=98861&search_id=100375&scans_id=98857&peptide_id=5685&scanf=15140&charge=3&value=sp|P01584|IL1B_HUMAN	0	/core/www/modules/match_peptides/blast_html4.php?run_id=98861&search_id=100375&scans_id=98857&peptide_id=5685&scanf=15140&charge=3&value=0	F.SM*SFVQGEESNDKIPVALGLK.E	/core/www/modules/show_out/show_out_wrapper.php?run_id=98861&search_id=100375&scans_id=98857&peptide_id=5685&scanf=15140&charge=3&value=F.SM*SFVQGEESNDKIPVALGLK.E	159	179	IL1B	16210000
15344	3	3.436	0.791	33/80	/core/www/modules//sdig/index.php?run_id=98861&search_id=100375&scans_id=98857&peptide_id=5893&scanf=15344&charge=3&value=33/80	sp|P01584|IL1B_HUMAN	/core/www/modules//consensus/?run_id=98861&search_id=100375&scans_id=98857&peptide_id=5893&scanf=15344&charge=3&value=sp|P01584|IL1B_HUMAN	0	/core/www/modules/match_peptides/blast_html4.php?run_id=98861&search_id=100375&scans_id=98857&peptide_id=5893&scanf=15344&charge=3&value=0	F.SM*SFVQGEESNDKIPVALGLK.E	/core/www/modules/show_out/show_out_wrapper.php?run_id=98861&search_id=100375&scans_id=98857&peptide_id=5893&scanf=15344&charge=3&value=F.SM*SFVQGEESNDKIPVALGLK.E	159	179	IL1B	16210000
15454	3	3.424	0.778	26/80	/core/www/modules//sdig/index.php?run_id=98861&search_id=100375&scans_id=98857&peptide_id=6005&scanf=15454&charge=3&value=26/80	sp|P01584|IL1B_HUMAN	/core/www/modules//consensus/?run_id=98861&search_id=100375&scans_id=98857&peptide_id=6005&scanf=15454&charge=3&value=sp|P01584|IL1B_HUMAN	0	/core/www/modules/match_peptides/blast_html4.php?run_id=98861&search_id=100375&scans_id=98857&peptide_id=6005&scanf=15454&charge=3&value=0	F.SM*SFVQGEESNDKIPVALGLK.E	/core/www/modules/show_out/show_out_wrapper.php?run_id=98861&search_id=100375&scans_id=98857&peptide_id=6005&scanf=15454&charge=3&value=F.SM*SFVQGEESNDKIPVALGLK.E	159	179	IL1B	16210000
15560	3	3.207	0.809	28/80	/core/www/modules//sdig/index.php?run_id=98861&search_id=100375&scans_id=98857&peptide_id=6114&scanf=15560&charge=3&value=28/80	sp|P01584|IL1B_HUMAN	/core/www/modules//consensus/?run_id=98861&search_id=100375&scans_id=98857&peptide_id=6114&scanf=15560&charge=3&value=sp|P01584|IL1B_HUMAN	0	/core/www/modules/match_peptides/blast_html4.php?run_id=98861&search_id=100375&scans_id=98857&peptide_id=6114&scanf=15560&charge=3&value=0	F.SM*SFVQGEESNDKIPVALGLK.E	/core/www/modules/show_out/show_out_wrapper.php?run_id=98861&search_id=100375&scans_id=98857&peptide_id=6114&scanf=15560&charge=3&value=F.SM*SFVQGEESNDKIPVALGLK.E	159	179	IL1B	16210000
15673	3	3.229	0.595	24/80	/core/www/modules//sdig/index.php?run_id=98861&search_id=100375&scans_id=98857&peptide_id=6226&scanf=15673&charge=3&value=24/80	sp|P01584|IL1B_HUMAN	/core/www/modules//consensus/?run_id=98861&search_id=100375&scans_id=98857&peptide_id=6226&scanf=15673&charge=3&value=sp|P01584|IL1B_HUMAN	0	/core/www/modules/match_peptides/blast_html4.php?run_id=98861&search_id=100375&scans_id=98857&peptide_id=6226&scanf=15673&charge=3&value=0	F.SM*SFVQGEESNDKIPVALGLK.E	/core/www/modules/show_out/show_out_wrapper.php?run_id=98861&search_id=100375&scans_id=98857&peptide_id=6226&scanf=15673&charge=3&value=F.SM*SFVQGEESNDKIPVALGLK.E	159	179	IL1B	16210000
15774	3	3.321	0.898	30/80	/core/www/modules//sdig/index.php?run_id=98861&search_id=100375&scans_id=98857&peptide_id=6326&scanf=15774&charge=3&value=30/80	sp|P01584|IL1B_HUMAN	/core/www/modules//consensus/?run_id=98861&search_id=100375&scans_id=98857&peptide_id=6326&scanf=15774&charge=3&value=sp|P01584|IL1B_HUMAN	0	/core/www/modules/match_peptides/blast_html4.php?run_id=98861&search_id=100375&scans_id=98857&peptide_id=6326&scanf=15774&charge=3&value=0	F.SM*SFVQGEESNDKIPVALGLK.E	/core/www/modules/show_out/show_out_wrapper.php?run_id=98861&search_id=100375&scans_id=98857&peptide_id=6326&scanf=15774&charge=3&value=F.SM*SFVQGEESNDKIPVALGLK.E	159	179	IL1B	16210000
15875	3	2.808	0.607	24/80	/core/www/modules//sdig/index.php?run_id=98861&search_id=100375&scans_id=98857&peptide_id=6429&scanf=15875&charge=3&value=24/80	sp|P01584|IL1B_HUMAN	/core/www/modules//consensus/?run_id=98861&search_id=100375&scans_id=98857&peptide_id=6429&scanf=15875&charge=3&value=sp|P01584|IL1B_HUMAN	0	/core/www/modules/match_peptides/blast_html4.php?run_id=98861&search_id=100375&scans_id=98857&peptide_id=6429&scanf=15875&charge=3&value=0	F.SM*SFVQGEESNDKIPVALGLK.E	/core/www/modules/show_out/show_out_wrapper.php?run_id=98861&search_id=100375&scans_id=98857&peptide_id=6429&scanf=15875&charge=3&value=F.SM*SFVQGEESNDKIPVALGLK.E	159	179	IL1B	16210000
15984	3	2.766	0.986	26/80	/core/www/modules//sdig/index.php?run_id=98861&search_id=100375&scans_id=98857&peptide_id=6540&scanf=15984&charge=3&value=26/80	sp|P01584|IL1B_HUMAN	/core/www/modules//consensus/?run_id=98861&search_id=100375&scans_id=98857&peptide_id=6540&scanf=15984&charge=3&value=sp|P01584|IL1B_HUMAN	0	/core/www/modules/match_peptides/blast_html4.php?run_id=98861&search_id=100375&scans_id=98857&peptide_id=6540&scanf=15984&charge=3&value=0	F.SM*SFVQGEESNDKIPVALGLK.E	/core/www/modules/show_out/show_out_wrapper.php?run_id=98861&search_id=100375&scans_id=98857&peptide_id=6540&scanf=15984&charge=3&value=F.SM*SFVQGEESNDKIPVALGLK.E	159	179	IL1B	16210000
16006	3	3.878	0.885	28/80	/core/www/modules//sdig/index.php?run_id=98861&search_id=100375&scans_id=98857&peptide_id=6563&scanf=16006&charge=3&value=28/80	sp|P01584|IL1B_HUMAN	/core/www/modules//consensus/?run_id=98861&search_id=100375&scans_id=98857&peptide_id=6563&scanf=16006&charge=3&value=sp|P01584|IL1B_HUMAN	0	/core/www/modules/match_peptides/blast_html4.php?run_id=98861&search_id=100375&scans_id=98857&peptide_id=6563&scanf=16006&charge=3&value=0	F.SM*SFVQGEESNDKIPVALGLK.E	/core/www/modules/show_out/show_out_wrapper.php?run_id=98861&search_id=100375&scans_id=98857&peptide_id=6563&scanf=16006&charge=3&value=F.SM*SFVQGEESNDKIPVALGLK.E	159	179	IL1B	16210000
16097	3	3.05	0.898	28/80	/core/www/modules//sdig/index.php?run_id=98861&search_id=100375&scans_id=98857&peptide_id=6654&scanf=16097&charge=3&value=28/80	sp|P01584|IL1B_HUMAN	/core/www/modules//consensus/?run_id=98861&search_id=100375&scans_id=98857&peptide_id=6654&scanf=16097&charge=3&value=sp|P01584|IL1B_HUMAN	0	/core/www/modules/match_peptides/blast_html4.php?run_id=98861&search_id=100375&scans_id=98857&peptide_id=6654&scanf=16097&charge=3&value=0	F.SM*SFVQGEESNDKIPVALGLK.E	/core/www/modules/show_out/show_out_wrapper.php?run_id=98861&search_id=100375&scans_id=98857&peptide_id=6654&scanf=16097&charge=3&value=F.SM*SFVQGEESNDKIPVALGLK.E	159	179	IL1B	16210000
16213	3	2.798	0.838	21/80	/core/www/modules//sdig/index.php?run_id=98861&search_id=100375&scans_id=98857&peptide_id=6771&scanf=16213&charge=3&value=21/80	sp|P01584|IL1B_HUMAN	/core/www/modules//consensus/?run_id=98861&search_id=100375&scans_id=98857&peptide_id=6771&scanf=16213&charge=3&value=sp|P01584|IL1B_HUMAN	0	/core/www/modules/match_peptides/blast_html4.php?run_id=98861&search_id=100375&scans_id=98857&peptide_id=6771&scanf=16213&charge=3&value=0	F.SM*SFVQGEESNDKIPVALGLK.E	/core/www/modules/show_out/show_out_wrapper.php?run_id=98861&search_id=100375&scans_id=98857&peptide_id=6771&scanf=16213&charge=3&value=F.SM*SFVQGEESNDKIPVALGLK.E	159	179	IL1B	16210000
16328	3	3.006	0.722	23/80	/core/www/modules//sdig/index.php?run_id=98861&search_id=100375&scans_id=98857&peptide_id=6887&scanf=16328&charge=3&value=23/80	sp|P01584|IL1B_HUMAN	/core/www/modules//consensus/?run_id=98861&search_id=100375&scans_id=98857&peptide_id=6887&scanf=16328&charge=3&value=sp|P01584|IL1B_HUMAN	0	/core/www/modules/match_peptides/blast_html4.php?run_id=98861&search_id=100375&scans_id=98857&peptide_id=6887&scanf=16328&charge=3&value=0	F.SM*SFVQGEESNDKIPVALGLK.E	/core/www/modules/show_out/show_out_wrapper.php?run_id=98861&search_id=100375&scans_id=98857&peptide_id=6887&scanf=16328&charge=3&value=F.SM*SFVQGEESNDKIPVALGLK.E	159	179	IL1B	16210000
6720	2	3.198	0.704	14/24	/core/www/modules//sdig/index.php?run_id=98861&search_id=100375&scans_id=98857&peptide_id=17284&scanf=6720&charge=2&value=14/24	sp|P01584|IL1B_HUMAN	/core/www/modules//consensus/?run_id=98861&search_id=100375&scans_id=98857&peptide_id=17284&scanf=6720&charge=2&value=sp|P01584|IL1B_HUMAN	0	/core/www/modules/match_peptides/blast_html4.php?run_id=98861&search_id=100375&scans_id=98857&peptide_id=17284&scanf=6720&charge=2&value=0	K.ALHLQGQDM*EQQV.V	/core/www/modules/show_out/show_out_wrapper.php?run_id=98861&search_id=100375&scans_id=98857&peptide_id=17284&scanf=6720&charge=2&value=K.ALHLQGQDM*EQQV.V	144	156	IL1B	15910000
6809	2	2.818	0.795	16/24	/core/www/modules//sdig/index.php?run_id=98861&search_id=100375&scans_id=98857&peptide_id=17361&scanf=6809&charge=2&value=16/24	sp|P01584|IL1B_HUMAN	/core/www/modules//consensus/?run_id=98861&search_id=100375&scans_id=98857&peptide_id=17361&scanf=6809&charge=2&value=sp|P01584|IL1B_HUMAN	0	/core/www/modules/match_peptides/blast_html4.php?run_id=98861&search_id=100375&scans_id=98857&peptide_id=17361&scanf=6809&charge=2&value=0	K.ALHLQGQDM*EQQV.V	/core/www/modules/show_out/show_out_wrapper.php?run_id=98861&search_id=100375&scans_id=98857&peptide_id=17361&scanf=6809&charge=2&value=K.ALHLQGQDM*EQQV.V	144	156	IL1B	15910000
6937	2	2.136	0.516	2025-09-24	/core/www/modules//sdig/index.php?run_id=98861&search_id=100375&scans_id=98857&peptide_id=17476&scanf=6937&charge=2&value=9/24	sp|P01584|IL1B_HUMAN	/core/www/modules//consensus/?run_id=98861&search_id=100375&scans_id=98857&peptide_id=17476&scanf=6937&charge=2&value=sp|P01584|IL1B_HUMAN	0	/core/www/modules/match_peptides/blast_html4.php?run_id=98861&search_id=100375&scans_id=98857&peptide_id=17476&scanf=6937&charge=2&value=0	K.ALHLQGQDM*EQQV.V	/core/www/modules/show_out/show_out_wrapper.php?run_id=98861&search_id=100375&scans_id=98857&peptide_id=17476&scanf=6937&charge=2&value=K.ALHLQGQDM*EQQV.V	144	156	IL1B	15910000
7264	2	2.912	0.686	2025-12-24	/core/www/modules//sdig/index.php?run_id=98861&search_id=100375&scans_id=98857&peptide_id=17764&scanf=7264&charge=2&value=12/24	sp|P01584|IL1B_HUMAN	/core/www/modules//consensus/?run_id=98861&search_id=100375&scans_id=98857&peptide_id=17764&scanf=7264&charge=2&value=sp|P01584|IL1B_HUMAN	0	/core/www/modules/match_peptides/blast_html4.php?run_id=98861&search_id=100375&scans_id=98857&peptide_id=17764&scanf=7264&charge=2&value=0	K.ALHLQGQDM*EQQV.V	/core/www/modules/show_out/show_out_wrapper.php?run_id=98861&search_id=100375&scans_id=98857&peptide_id=17764&scanf=7264&charge=2&value=K.ALHLQGQDM*EQQV.V	144	156	IL1B	15910000
7409	2	2.36	0.759	2025-12-24	/core/www/modules//sdig/index.php?run_id=98861&search_id=100375&scans_id=98857&peptide_id=17895&scanf=7409&charge=2&value=12/24	sp|P01584|IL1B_HUMAN	/core/www/modules//consensus/?run_id=98861&search_id=100375&scans_id=98857&peptide_id=17895&scanf=7409&charge=2&value=sp|P01584|IL1B_HUMAN	0	/core/www/modules/match_peptides/blast_html4.php?run_id=98861&search_id=100375&scans_id=98857&peptide_id=17895&scanf=7409&charge=2&value=0	K.ALHLQGQDM*EQQV.V	/core/www/modules/show_out/show_out_wrapper.php?run_id=98861&search_id=100375&scans_id=98857&peptide_id=17895&scanf=7409&charge=2&value=K.ALHLQGQDM*EQQV.V	144	156	IL1B	15910000
7522	2	2.222	0.561	14/24	/core/www/modules//sdig/index.php?run_id=98861&search_id=100375&scans_id=98857&peptide_id=17993&scanf=7522&charge=2&value=14/24	sp|P01584|IL1B_HUMAN	/core/www/modules//consensus/?run_id=98861&search_id=100375&scans_id=98857&peptide_id=17993&scanf=7522&charge=2&value=sp|P01584|IL1B_HUMAN	0	/core/www/modules/match_peptides/blast_html4.php?run_id=98861&search_id=100375&scans_id=98857&peptide_id=17993&scanf=7522&charge=2&value=0	K.ALHLQGQDM*EQQV.V	/core/www/modules/show_out/show_out_wrapper.php?run_id=98861&search_id=100375&scans_id=98857&peptide_id=17993&scanf=7522&charge=2&value=K.ALHLQGQDM*EQQV.V	144	156	IL1B	15910000
7621	2	2.18	0.741	2025-11-24	/core/www/modules//sdig/index.php?run_id=98861&search_id=100375&scans_id=98857&peptide_id=18078&scanf=7621&charge=2&value=11/24	sp|P01584|IL1B_HUMAN	/core/www/modules//consensus/?run_id=98861&search_id=100375&scans_id=98857&peptide_id=18078&scanf=7621&charge=2&value=sp|P01584|IL1B_HUMAN	0	/core/www/modules/match_peptides/blast_html4.php?run_id=98861&search_id=100375&scans_id=98857&peptide_id=18078&scanf=7621&charge=2&value=0	K.ALHLQGQDM*EQQV.V	/core/www/modules/show_out/show_out_wrapper.php?run_id=98861&search_id=100375&scans_id=98857&peptide_id=18078&scanf=7621&charge=2&value=K.ALHLQGQDM*EQQV.V	144	156	IL1B	15910000
7651	2	2.556	0.557	13/24	/core/www/modules//sdig/index.php?run_id=98861&search_id=100375&scans_id=98857&peptide_id=18105&scanf=7651&charge=2&value=13/24	sp|P01584|IL1B_HUMAN	/core/www/modules//consensus/?run_id=98861&search_id=100375&scans_id=98857&peptide_id=18105&scanf=7651&charge=2&value=sp|P01584|IL1B_HUMAN	0	/core/www/modules/match_peptides/blast_html4.php?run_id=98861&search_id=100375&scans_id=98857&peptide_id=18105&scanf=7651&charge=2&value=0	K.ALHLQGQDM*EQQV.V	/core/www/modules/show_out/show_out_wrapper.php?run_id=98861&search_id=100375&scans_id=98857&peptide_id=18105&scanf=7651&charge=2&value=K.ALHLQGQDM*EQQV.V	144	156	IL1B	15910000
7718	2	2.461	0.794	13/24	/core/www/modules//sdig/index.php?run_id=98861&search_id=100375&scans_id=98857&peptide_id=18166&scanf=7718&charge=2&value=13/24	sp|P01584|IL1B_HUMAN	/core/www/modules//consensus/?run_id=98861&search_id=100375&scans_id=98857&peptide_id=18166&scanf=7718&charge=2&value=sp|P01584|IL1B_HUMAN	0	/core/www/modules/match_peptides/blast_html4.php?run_id=98861&search_id=100375&scans_id=98857&peptide_id=18166&scanf=7718&charge=2&value=0	K.ALHLQGQDM*EQQV.V	/core/www/modules/show_out/show_out_wrapper.php?run_id=98861&search_id=100375&scans_id=98857&peptide_id=18166&scanf=7718&charge=2&value=K.ALHLQGQDM*EQQV.V	144	156	IL1B	15910000
7814	2	2.51	0.683	13/24	/core/www/modules//sdig/index.php?run_id=98861&search_id=100375&scans_id=98857&peptide_id=18255&scanf=7814&charge=2&value=13/24	sp|P01584|IL1B_HUMAN	/core/www/modules//consensus/?run_id=98861&search_id=100375&scans_id=98857&peptide_id=18255&scanf=7814&charge=2&value=sp|P01584|IL1B_HUMAN	0	/core/www/modules/match_peptides/blast_html4.php?run_id=98861&search_id=100375&scans_id=98857&peptide_id=18255&scanf=7814&charge=2&value=0	K.ALHLQGQDM*EQQV.V	/core/www/modules/show_out/show_out_wrapper.php?run_id=98861&search_id=100375&scans_id=98857&peptide_id=18255&scanf=7814&charge=2&value=K.ALHLQGQDM*EQQV.V	144	156	IL1B	15910000
12556	2	3.087	0.696	16/18	/core/www/modules//sdig/index.php?run_id=98861&search_id=100375&scans_id=98857&peptide_id=3072&scanf=12556&charge=2&value=16/18	sp|P01584|IL1B_HUMAN	/core/www/modules//consensus/?run_id=98861&search_id=100375&scans_id=98857&peptide_id=3072&scanf=12556&charge=2&value=sp|P01584|IL1B_HUMAN	0	/core/www/modules/match_peptides/blast_html4.php?run_id=98861&search_id=100375&scans_id=98857&peptide_id=3072&scanf=12556&charge=2&value=0	K.IEINNKLEFE.S	/core/www/modules/show_out/show_out_wrapper.php?run_id=98861&search_id=100375&scans_id=98857&peptide_id=3072&scanf=12556&charge=2&value=K.IEINNKLEFE.S	220	229	IL1B	15840000
12714	2	2.363	0.625	2025-12-18	/core/www/modules//sdig/index.php?run_id=98861&search_id=100375&scans_id=98857&peptide_id=3220&scanf=12714&charge=2&value=12/18	sp|P01584|IL1B_HUMAN	/core/www/modules//consensus/?run_id=98861&search_id=100375&scans_id=98857&peptide_id=3220&scanf=12714&charge=2&value=sp|P01584|IL1B_HUMAN	0	/core/www/modules/match_peptides/blast_html4.php?run_id=98861&search_id=100375&scans_id=98857&peptide_id=3220&scanf=12714&charge=2&value=0	K.IEINNKLEFE.S	/core/www/modules/show_out/show_out_wrapper.php?run_id=98861&search_id=100375&scans_id=98857&peptide_id=3220&scanf=12714&charge=2&value=K.IEINNKLEFE.S	220	229	IL1B	15840000
9046	2	3.986	0.898	19/26	/core/www/modules//sdig/index.php?run_id=98861&search_id=100375&scans_id=98857&peptide_id=19370&scanf=9046&charge=2&value=19/26	sp|P01584|IL1B_HUMAN	/core/www/modules//consensus/?run_id=98861&search_id=100375&scans_id=98857&peptide_id=19370&scanf=9046&charge=2&value=sp|P01584|IL1B_HUMAN	0	/core/www/modules/match_peptides/blast_html4.php?run_id=98861&search_id=100375&scans_id=98857&peptide_id=19370&scanf=9046&charge=2&value=0	T.SQAENM*PVFLGGTK.G	/core/www/modules/show_out/show_out_wrapper.php?run_id=98861&search_id=100375&scans_id=98857&peptide_id=19370&scanf=9046&charge=2&value=T.SQAENM*PVFLGGTK.G	241	254	IL1B	15740000
9150	2	3.849	0.795	18/26	/core/www/modules//sdig/index.php?run_id=98861&search_id=100375&scans_id=98857&peptide_id=19468&scanf=9150&charge=2&value=18/26	sp|P01584|IL1B_HUMAN	/core/www/modules//consensus/?run_id=98861&search_id=100375&scans_id=98857&peptide_id=19468&scanf=9150&charge=2&value=sp|P01584|IL1B_HUMAN	0	/core/www/modules/match_peptides/blast_html4.php?run_id=98861&search_id=100375&scans_id=98857&peptide_id=19468&scanf=9150&charge=2&value=0	T.SQAENM*PVFLGGTK.G	/core/www/modules/show_out/show_out_wrapper.php?run_id=98861&search_id=100375&scans_id=98857&peptide_id=19468&scanf=9150&charge=2&value=T.SQAENM*PVFLGGTK.G	241	254	IL1B	15740000
9394	2	3.502	0.766	16/26	/core/www/modules//sdig/index.php?run_id=98861&search_id=100375&scans_id=98857&peptide_id=19697&scanf=9394&charge=2&value=16/26	sp|P01584|IL1B_HUMAN	/core/www/modules//consensus/?run_id=98861&search_id=100375&scans_id=98857&peptide_id=19697&scanf=9394&charge=2&value=sp|P01584|IL1B_HUMAN	0	/core/www/modules/match_peptides/blast_html4.php?run_id=98861&search_id=100375&scans_id=98857&peptide_id=19697&scanf=9394&charge=2&value=0	T.SQAENM*PVFLGGTK.G	/core/www/modules/show_out/show_out_wrapper.php?run_id=98861&search_id=100375&scans_id=98857&peptide_id=19697&scanf=9394&charge=2&value=T.SQAENM*PVFLGGTK.G	241	254	IL1B	15740000
9535	2	3.831	0.841	17/26	/core/www/modules//sdig/index.php?run_id=98861&search_id=100375&scans_id=98857&peptide_id=19830&scanf=9535&charge=2&value=17/26	sp|P01584|IL1B_HUMAN	/core/www/modules//consensus/?run_id=98861&search_id=100375&scans_id=98857&peptide_id=19830&scanf=9535&charge=2&value=sp|P01584|IL1B_HUMAN	0	/core/www/modules/match_peptides/blast_html4.php?run_id=98861&search_id=100375&scans_id=98857&peptide_id=19830&scanf=9535&charge=2&value=0	T.SQAENM*PVFLGGTK.G	/core/www/modules/show_out/show_out_wrapper.php?run_id=98861&search_id=100375&scans_id=98857&peptide_id=19830&scanf=9535&charge=2&value=T.SQAENM*PVFLGGTK.G	241	254	IL1B	15740000
10004	2	4.086	0.768	19/26	/core/www/modules//sdig/index.php?run_id=98861&search_id=100375&scans_id=98857&peptide_id=504&scanf=10004&charge=2&value=19/26	sp|P01584|IL1B_HUMAN	/core/www/modules//consensus/?run_id=98861&search_id=100375&scans_id=98857&peptide_id=504&scanf=10004&charge=2&value=sp|P01584|IL1B_HUMAN	0	/core/www/modules/match_peptides/blast_html4.php?run_id=98861&search_id=100375&scans_id=98857&peptide_id=504&scanf=10004&charge=2&value=0	T.SQAENM*PVFLGGTK.G	/core/www/modules/show_out/show_out_wrapper.php?run_id=98861&search_id=100375&scans_id=98857&peptide_id=504&scanf=10004&charge=2&value=T.SQAENM*PVFLGGTK.G	241	254	IL1B	15740000
10027	2	3.937	0.717	20/26	/core/www/modules//sdig/index.php?run_id=98861&search_id=100375&scans_id=98857&peptide_id=527&scanf=10027&charge=2&value=20/26	sp|P01584|IL1B_HUMAN	/core/www/modules//consensus/?run_id=98861&search_id=100375&scans_id=98857&peptide_id=527&scanf=10027&charge=2&value=sp|P01584|IL1B_HUMAN	0	/core/www/modules/match_peptides/blast_html4.php?run_id=98861&search_id=100375&scans_id=98857&peptide_id=527&scanf=10027&charge=2&value=0	T.SQAENM*PVFLGGTK.G	/core/www/modules/show_out/show_out_wrapper.php?run_id=98861&search_id=100375&scans_id=98857&peptide_id=527&scanf=10027&charge=2&value=T.SQAENM*PVFLGGTK.G	241	254	IL1B	15740000
10116	2	3.66	0.796	19/26	/core/www/modules//sdig/index.php?run_id=98861&search_id=100375&scans_id=98857&peptide_id=612&scanf=10116&charge=2&value=19/26	sp|P01584|IL1B_HUMAN	/core/www/modules//consensus/?run_id=98861&search_id=100375&scans_id=98857&peptide_id=612&scanf=10116&charge=2&value=sp|P01584|IL1B_HUMAN	0	/core/www/modules/match_peptides/blast_html4.php?run_id=98861&search_id=100375&scans_id=98857&peptide_id=612&scanf=10116&charge=2&value=0	T.SQAENM*PVFLGGTK.G	/core/www/modules/show_out/show_out_wrapper.php?run_id=98861&search_id=100375&scans_id=98857&peptide_id=612&scanf=10116&charge=2&value=T.SQAENM*PVFLGGTK.G	241	254	IL1B	15740000
10214	2	3.937	0.802	18/26	/core/www/modules//sdig/index.php?run_id=98861&search_id=100375&scans_id=98857&peptide_id=710&scanf=10214&charge=2&value=18/26	sp|P01584|IL1B_HUMAN	/core/www/modules//consensus/?run_id=98861&search_id=100375&scans_id=98857&peptide_id=710&scanf=10214&charge=2&value=sp|P01584|IL1B_HUMAN	0	/core/www/modules/match_peptides/blast_html4.php?run_id=98861&search_id=100375&scans_id=98857&peptide_id=710&scanf=10214&charge=2&value=0	T.SQAENM*PVFLGGTK.G	/core/www/modules/show_out/show_out_wrapper.php?run_id=98861&search_id=100375&scans_id=98857&peptide_id=710&scanf=10214&charge=2&value=T.SQAENM*PVFLGGTK.G	241	254	IL1B	15740000
10317	2	3.642	0.622	16/26	/core/www/modules//sdig/index.php?run_id=98861&search_id=100375&scans_id=98857&peptide_id=812&scanf=10317&charge=2&value=16/26	sp|P01584|IL1B_HUMAN	/core/www/modules//consensus/?run_id=98861&search_id=100375&scans_id=98857&peptide_id=812&scanf=10317&charge=2&value=sp|P01584|IL1B_HUMAN	0	/core/www/modules/match_peptides/blast_html4.php?run_id=98861&search_id=100375&scans_id=98857&peptide_id=812&scanf=10317&charge=2&value=0	T.SQAENM*PVFLGGTK.G	/core/www/modules/show_out/show_out_wrapper.php?run_id=98861&search_id=100375&scans_id=98857&peptide_id=812&scanf=10317&charge=2&value=T.SQAENM*PVFLGGTK.G	241	254	IL1B	15740000
13468	2	2.119	0.692	2025-11-18	/core/www/modules//sdig/index.php?run_id=98861&search_id=100375&scans_id=98857&peptide_id=3989&scanf=13468&charge=2&value=11/18	sp|P01584|IL1B_HUMAN	/core/www/modules//consensus/?run_id=98861&search_id=100375&scans_id=98857&peptide_id=3989&scanf=13468&charge=2&value=sp|P01584|IL1B_HUMAN	0	/core/www/modules/match_peptides/blast_html4.php?run_id=98861&search_id=100375&scans_id=98857&peptide_id=3989&scanf=13468&charge=2&value=0	D.DLFFEADGPK.Q	/core/www/modules/show_out/show_out_wrapper.php?run_id=98861&search_id=100375&scans_id=98857&peptide_id=3989&scanf=13468&charge=2&value=D.DLFFEADGPK.Q	21	30	IL1B	14810000
13489	2	2.85	0.691	14/18	/core/www/modules//sdig/index.php?run_id=98861&search_id=100375&scans_id=98857&peptide_id=4010&scanf=13489&charge=2&value=14/18	sp|P01584|IL1B_HUMAN	/core/www/modules//consensus/?run_id=98861&search_id=100375&scans_id=98857&peptide_id=4010&scanf=13489&charge=2&value=sp|P01584|IL1B_HUMAN	0	/core/www/modules/match_peptides/blast_html4.php?run_id=98861&search_id=100375&scans_id=98857&peptide_id=4010&scanf=13489&charge=2&value=0	D.DLFFEADGPK.Q	/core/www/modules/show_out/show_out_wrapper.php?run_id=98861&search_id=100375&scans_id=98857&peptide_id=4010&scanf=13489&charge=2&value=D.DLFFEADGPK.Q	21	30	IL1B	14810000
13608	2	2.374	0.568	14/18	/core/www/modules//sdig/index.php?run_id=98861&search_id=100375&scans_id=98857&peptide_id=4130&scanf=13608&charge=2&value=14/18	sp|P01584|IL1B_HUMAN	/core/www/modules//consensus/?run_id=98861&search_id=100375&scans_id=98857&peptide_id=4130&scanf=13608&charge=2&value=sp|P01584|IL1B_HUMAN	0	/core/www/modules/match_peptides/blast_html4.php?run_id=98861&search_id=100375&scans_id=98857&peptide_id=4130&scanf=13608&charge=2&value=0	D.DLFFEADGPK.Q	/core/www/modules/show_out/show_out_wrapper.php?run_id=98861&search_id=100375&scans_id=98857&peptide_id=4130&scanf=13608&charge=2&value=D.DLFFEADGPK.Q	21	30	IL1B	14810000
13714	2	2.684	0.668	14/18	/core/www/modules//sdig/index.php?run_id=98861&search_id=100375&scans_id=98857&peptide_id=4237&scanf=13714&charge=2&value=14/18	sp|P01584|IL1B_HUMAN	/core/www/modules//consensus/?run_id=98861&search_id=100375&scans_id=98857&peptide_id=4237&scanf=13714&charge=2&value=sp|P01584|IL1B_HUMAN	0	/core/www/modules/match_peptides/blast_html4.php?run_id=98861&search_id=100375&scans_id=98857&peptide_id=4237&scanf=13714&charge=2&value=0	D.DLFFEADGPK.Q	/core/www/modules/show_out/show_out_wrapper.php?run_id=98861&search_id=100375&scans_id=98857&peptide_id=4237&scanf=13714&charge=2&value=D.DLFFEADGPK.Q	21	30	IL1B	14810000
6411	2	2.899	0.559	16/22	/core/www/modules//sdig/index.php?run_id=98861&search_id=100375&scans_id=98857&peptide_id=17007&scanf=6411&charge=2&value=16/22	sp|P01584|IL1B_HUMAN	/core/www/modules//consensus/?run_id=98861&search_id=100375&scans_id=98857&peptide_id=17007&scanf=6411&charge=2&value=sp|P01584|IL1B_HUMAN	0	/core/www/modules/match_peptides/blast_html4.php?run_id=98861&search_id=100375&scans_id=98857&peptide_id=17007&scanf=6411&charge=2&value=0	K.ALHLQGQDMEQQ.V	/core/www/modules/show_out/show_out_wrapper.php?run_id=98861&search_id=100375&scans_id=98857&peptide_id=17007&scanf=6411&charge=2&value=K.ALHLQGQDMEQQ.V	144	155	IL1B	14440000
6509	2	3.076	0.622	13/22	/core/www/modules//sdig/index.php?run_id=98861&search_id=100375&scans_id=98857&peptide_id=17093&scanf=6509&charge=2&value=13/22	sp|P01584|IL1B_HUMAN	/core/www/modules//consensus/?run_id=98861&search_id=100375&scans_id=98857&peptide_id=17093&scanf=6509&charge=2&value=sp|P01584|IL1B_HUMAN	0	/core/www/modules/match_peptides/blast_html4.php?run_id=98861&search_id=100375&scans_id=98857&peptide_id=17093&scanf=6509&charge=2&value=0	K.ALHLQGQDMEQQ.V	/core/www/modules/show_out/show_out_wrapper.php?run_id=98861&search_id=100375&scans_id=98857&peptide_id=17093&scanf=6509&charge=2&value=K.ALHLQGQDMEQQ.V	144	155	IL1B	14440000
13354	2	2.992	0.877	15/18	/core/www/modules//sdig/index.php?run_id=98861&search_id=100375&scans_id=98857&peptide_id=3872&scanf=13354&charge=2&value=15/18	sp|P01584|IL1B_HUMAN	/core/www/modules//consensus/?run_id=98861&search_id=100375&scans_id=98857&peptide_id=3872&scanf=13354&charge=2&value=sp|P01584|IL1B_HUMAN	0	/core/www/modules/match_peptides/blast_html4.php?run_id=98861&search_id=100375&scans_id=98857&peptide_id=3872&scanf=13354&charge=2&value=0	K.LEFESAQFPN.W	/core/www/modules/show_out/show_out_wrapper.php?run_id=98861&search_id=100375&scans_id=98857&peptide_id=3872&scanf=13354&charge=2&value=K.LEFESAQFPN.W	226	235	IL1B	13880000
13465	2	2.622	0.893	14/18	/core/www/modules//sdig/index.php?run_id=98861&search_id=100375&scans_id=98857&peptide_id=3986&scanf=13465&charge=2&value=14/18	sp|P01584|IL1B_HUMAN	/core/www/modules//consensus/?run_id=98861&search_id=100375&scans_id=98857&peptide_id=3986&scanf=13465&charge=2&value=sp|P01584|IL1B_HUMAN	0	/core/www/modules/match_peptides/blast_html4.php?run_id=98861&search_id=100375&scans_id=98857&peptide_id=3986&scanf=13465&charge=2&value=0	K.LEFESAQFPN.W	/core/www/modules/show_out/show_out_wrapper.php?run_id=98861&search_id=100375&scans_id=98857&peptide_id=3986&scanf=13465&charge=2&value=K.LEFESAQFPN.W	226	235	IL1B	13880000
13962	2	4.771	0.845	24/32	/core/www/modules//sdig/index.php?run_id=98861&search_id=100375&scans_id=98857&peptide_id=4488&scanf=13962&charge=2&value=24/32	sp|P01584|IL1B_HUMAN	/core/www/modules//consensus/?run_id=98861&search_id=100375&scans_id=98857&peptide_id=4488&scanf=13962&charge=2&value=sp|P01584|IL1B_HUMAN	0	/core/www/modules/match_peptides/blast_html4.php?run_id=98861&search_id=100375&scans_id=98857&peptide_id=4488&scanf=13962&charge=2&value=0	A.YYSGNEDDLFFEADGPK.Q	/core/www/modules/show_out/show_out_wrapper.php?run_id=98861&search_id=100375&scans_id=98857&peptide_id=4488&scanf=13962&charge=2&value=A.YYSGNEDDLFFEADGPK.Q	14	30	IL1B	13110000
14136	2	5.599	0.82	25/32	/core/www/modules//sdig/index.php?run_id=98861&search_id=100375&scans_id=98857&peptide_id=4664&scanf=14136&charge=2&value=25/32	sp|P01584|IL1B_HUMAN	/core/www/modules//consensus/?run_id=98861&search_id=100375&scans_id=98857&peptide_id=4664&scanf=14136&charge=2&value=sp|P01584|IL1B_HUMAN	0	/core/www/modules/match_peptides/blast_html4.php?run_id=98861&search_id=100375&scans_id=98857&peptide_id=4664&scanf=14136&charge=2&value=0	A.YYSGNEDDLFFEADGPK.Q	/core/www/modules/show_out/show_out_wrapper.php?run_id=98861&search_id=100375&scans_id=98857&peptide_id=4664&scanf=14136&charge=2&value=A.YYSGNEDDLFFEADGPK.Q	14	30	IL1B	13110000
14406	2	5.633	0.867	24/32	/core/www/modules//sdig/index.php?run_id=98861&search_id=100375&scans_id=98857&peptide_id=4938&scanf=14406&charge=2&value=24/32	sp|P01584|IL1B_HUMAN	/core/www/modules//consensus/?run_id=98861&search_id=100375&scans_id=98857&peptide_id=4938&scanf=14406&charge=2&value=sp|P01584|IL1B_HUMAN	0	/core/www/modules/match_peptides/blast_html4.php?run_id=98861&search_id=100375&scans_id=98857&peptide_id=4938&scanf=14406&charge=2&value=0	A.YYSGNEDDLFFEADGPK.Q	/core/www/modules/show_out/show_out_wrapper.php?run_id=98861&search_id=100375&scans_id=98857&peptide_id=4938&scanf=14406&charge=2&value=A.YYSGNEDDLFFEADGPK.Q	14	30	IL1B	13110000
14514	2	5.537	0.838	23/32	/core/www/modules//sdig/index.php?run_id=98861&search_id=100375&scans_id=98857&peptide_id=5049&scanf=14514&charge=2&value=23/32	sp|P01584|IL1B_HUMAN	/core/www/modules//consensus/?run_id=98861&search_id=100375&scans_id=98857&peptide_id=5049&scanf=14514&charge=2&value=sp|P01584|IL1B_HUMAN	0	/core/www/modules/match_peptides/blast_html4.php?run_id=98861&search_id=100375&scans_id=98857&peptide_id=5049&scanf=14514&charge=2&value=0	A.YYSGNEDDLFFEADGPK.Q	/core/www/modules/show_out/show_out_wrapper.php?run_id=98861&search_id=100375&scans_id=98857&peptide_id=5049&scanf=14514&charge=2&value=A.YYSGNEDDLFFEADGPK.Q	14	30	IL1B	13110000
14640	2	5.198	0.88	23/32	/core/www/modules//sdig/index.php?run_id=98861&search_id=100375&scans_id=98857&peptide_id=5179&scanf=14640&charge=2&value=23/32	sp|P01584|IL1B_HUMAN	/core/www/modules//consensus/?run_id=98861&search_id=100375&scans_id=98857&peptide_id=5179&scanf=14640&charge=2&value=sp|P01584|IL1B_HUMAN	0	/core/www/modules/match_peptides/blast_html4.php?run_id=98861&search_id=100375&scans_id=98857&peptide_id=5179&scanf=14640&charge=2&value=0	A.YYSGNEDDLFFEADGPK.Q	/core/www/modules/show_out/show_out_wrapper.php?run_id=98861&search_id=100375&scans_id=98857&peptide_id=5179&scanf=14640&charge=2&value=A.YYSGNEDDLFFEADGPK.Q	14	30	IL1B	13110000
14691	2	4.902	0.827	23/32	/core/www/modules//sdig/index.php?run_id=98861&search_id=100375&scans_id=98857&peptide_id=5231&scanf=14691&charge=2&value=23/32	sp|P01584|IL1B_HUMAN	/core/www/modules//consensus/?run_id=98861&search_id=100375&scans_id=98857&peptide_id=5231&scanf=14691&charge=2&value=sp|P01584|IL1B_HUMAN	0	/core/www/modules/match_peptides/blast_html4.php?run_id=98861&search_id=100375&scans_id=98857&peptide_id=5231&scanf=14691&charge=2&value=0	A.YYSGNEDDLFFEADGPK.Q	/core/www/modules/show_out/show_out_wrapper.php?run_id=98861&search_id=100375&scans_id=98857&peptide_id=5231&scanf=14691&charge=2&value=A.YYSGNEDDLFFEADGPK.Q	14	30	IL1B	13110000
12689	2	4.175	0.811	21/28	/core/www/modules//sdig/index.php?run_id=98861&search_id=100375&scans_id=98857&peptide_id=3195&scanf=12689&charge=2&value=21/28	sp|P01584|IL1B_HUMAN	/core/www/modules//consensus/?run_id=98861&search_id=100375&scans_id=98857&peptide_id=3195&scanf=12689&charge=2&value=sp|P01584|IL1B_HUMAN	0	/core/www/modules/match_peptides/blast_html4.php?run_id=98861&search_id=100375&scans_id=98857&peptide_id=3195&scanf=12689&charge=2&value=0	Y.SGNEDDLFFEADGPK.Q	/core/www/modules/show_out/show_out_wrapper.php?run_id=98861&search_id=100375&scans_id=98857&peptide_id=3195&scanf=12689&charge=2&value=Y.SGNEDDLFFEADGPK.Q	16	30	IL1B	12630000
12701	2	3.833	0.822	18/28	/core/www/modules//sdig/index.php?run_id=98861&search_id=100375&scans_id=98857&peptide_id=3208&scanf=12701&charge=2&value=18/28	sp|P01584|IL1B_HUMAN	/core/www/modules//consensus/?run_id=98861&search_id=100375&scans_id=98857&peptide_id=3208&scanf=12701&charge=2&value=sp|P01584|IL1B_HUMAN	0	/core/www/modules/match_peptides/blast_html4.php?run_id=98861&search_id=100375&scans_id=98857&peptide_id=3208&scanf=12701&charge=2&value=0	Y.SGNEDDLFFEADGPK.Q	/core/www/modules/show_out/show_out_wrapper.php?run_id=98861&search_id=100375&scans_id=98857&peptide_id=3208&scanf=12701&charge=2&value=Y.SGNEDDLFFEADGPK.Q	16	30	IL1B	12630000
12814	2	4.833	0.809	21/28	/core/www/modules//sdig/index.php?run_id=98861&search_id=100375&scans_id=98857&peptide_id=3323&scanf=12814&charge=2&value=21/28	sp|P01584|IL1B_HUMAN	/core/www/modules//consensus/?run_id=98861&search_id=100375&scans_id=98857&peptide_id=3323&scanf=12814&charge=2&value=sp|P01584|IL1B_HUMAN	0	/core/www/modules/match_peptides/blast_html4.php?run_id=98861&search_id=100375&scans_id=98857&peptide_id=3323&scanf=12814&charge=2&value=0	Y.SGNEDDLFFEADGPK.Q	/core/www/modules/show_out/show_out_wrapper.php?run_id=98861&search_id=100375&scans_id=98857&peptide_id=3323&scanf=12814&charge=2&value=Y.SGNEDDLFFEADGPK.Q	16	30	IL1B	12630000
12957	2	4.237	0.743	18/28	/core/www/modules//sdig/index.php?run_id=98861&search_id=100375&scans_id=98857&peptide_id=3470&scanf=12957&charge=2&value=18/28	sp|P01584|IL1B_HUMAN	/core/www/modules//consensus/?run_id=98861&search_id=100375&scans_id=98857&peptide_id=3470&scanf=12957&charge=2&value=sp|P01584|IL1B_HUMAN	0	/core/www/modules/match_peptides/blast_html4.php?run_id=98861&search_id=100375&scans_id=98857&peptide_id=3470&scanf=12957&charge=2&value=0	Y.SGNEDDLFFEADGPK.Q	/core/www/modules/show_out/show_out_wrapper.php?run_id=98861&search_id=100375&scans_id=98857&peptide_id=3470&scanf=12957&charge=2&value=Y.SGNEDDLFFEADGPK.Q	16	30	IL1B	12630000
13095	2	5.009	0.772	22/28	/core/www/modules//sdig/index.php?run_id=98861&search_id=100375&scans_id=98857&peptide_id=3608&scanf=13095&charge=2&value=22/28	sp|P01584|IL1B_HUMAN	/core/www/modules//consensus/?run_id=98861&search_id=100375&scans_id=98857&peptide_id=3608&scanf=13095&charge=2&value=sp|P01584|IL1B_HUMAN	0	/core/www/modules/match_peptides/blast_html4.php?run_id=98861&search_id=100375&scans_id=98857&peptide_id=3608&scanf=13095&charge=2&value=0	Y.SGNEDDLFFEADGPK.Q	/core/www/modules/show_out/show_out_wrapper.php?run_id=98861&search_id=100375&scans_id=98857&peptide_id=3608&scanf=13095&charge=2&value=Y.SGNEDDLFFEADGPK.Q	16	30	IL1B	12630000
13098	2	4.717	0.786	20/28	/core/www/modules//sdig/index.php?run_id=98861&search_id=100375&scans_id=98857&peptide_id=3610&scanf=13098&charge=2&value=20/28	sp|P01584|IL1B_HUMAN	/core/www/modules//consensus/?run_id=98861&search_id=100375&scans_id=98857&peptide_id=3610&scanf=13098&charge=2&value=sp|P01584|IL1B_HUMAN	0	/core/www/modules/match_peptides/blast_html4.php?run_id=98861&search_id=100375&scans_id=98857&peptide_id=3610&scanf=13098&charge=2&value=0	Y.SGNEDDLFFEADGPK.Q	/core/www/modules/show_out/show_out_wrapper.php?run_id=98861&search_id=100375&scans_id=98857&peptide_id=3610&scanf=13098&charge=2&value=Y.SGNEDDLFFEADGPK.Q	16	30	IL1B	12630000
13210	2	4.161	0.765	18/28	/core/www/modules//sdig/index.php?run_id=98861&search_id=100375&scans_id=98857&peptide_id=3724&scanf=13210&charge=2&value=18/28	sp|P01584|IL1B_HUMAN	/core/www/modules//consensus/?run_id=98861&search_id=100375&scans_id=98857&peptide_id=3724&scanf=13210&charge=2&value=sp|P01584|IL1B_HUMAN	0	/core/www/modules/match_peptides/blast_html4.php?run_id=98861&search_id=100375&scans_id=98857&peptide_id=3724&scanf=13210&charge=2&value=0	Y.SGNEDDLFFEADGPK.Q	/core/www/modules/show_out/show_out_wrapper.php?run_id=98861&search_id=100375&scans_id=98857&peptide_id=3724&scanf=13210&charge=2&value=Y.SGNEDDLFFEADGPK.Q	16	30	IL1B	12630000
4205	2	2.382	0.918	2025-12-16	/core/www/modules//sdig/index.php?run_id=98861&search_id=100375&scans_id=98857&peptide_id=15151&scanf=4205&charge=2&value=12/16	sp|P01584|IL1B_HUMAN	/core/www/modules//consensus/?run_id=98861&search_id=100375&scans_id=98857&peptide_id=15151&scanf=4205&charge=2&value=sp|P01584|IL1B_HUMAN	0	/core/www/modules/match_peptides/blast_html4.php?run_id=98861&search_id=100375&scans_id=98857&peptide_id=15151&scanf=4205&charge=2&value=0	E.AYVHDAPVR.S	/core/www/modules/show_out/show_out_wrapper.php?run_id=98861&search_id=100375&scans_id=98857&peptide_id=15151&scanf=4205&charge=2&value=E.AYVHDAPVR.S	112	120	IL1B	12170000
4266	2	2.319	0.933	2025-12-16	/core/www/modules//sdig/index.php?run_id=98861&search_id=100375&scans_id=98857&peptide_id=15196&scanf=4266&charge=2&value=12/16	sp|P01584|IL1B_HUMAN	/core/www/modules//consensus/?run_id=98861&search_id=100375&scans_id=98857&peptide_id=15196&scanf=4266&charge=2&value=sp|P01584|IL1B_HUMAN	0	/core/www/modules/match_peptides/blast_html4.php?run_id=98861&search_id=100375&scans_id=98857&peptide_id=15196&scanf=4266&charge=2&value=0	E.AYVHDAPVR.S	/core/www/modules/show_out/show_out_wrapper.php?run_id=98861&search_id=100375&scans_id=98857&peptide_id=15196&scanf=4266&charge=2&value=E.AYVHDAPVR.S	112	120	IL1B	12170000
4339	2	2.683	0.9	13/16	/core/www/modules//sdig/index.php?run_id=98861&search_id=100375&scans_id=98857&peptide_id=15254&scanf=4339&charge=2&value=13/16	sp|P01584|IL1B_HUMAN	/core/www/modules//consensus/?run_id=98861&search_id=100375&scans_id=98857&peptide_id=15254&scanf=4339&charge=2&value=sp|P01584|IL1B_HUMAN	0	/core/www/modules/match_peptides/blast_html4.php?run_id=98861&search_id=100375&scans_id=98857&peptide_id=15254&scanf=4339&charge=2&value=0	E.AYVHDAPVR.S	/core/www/modules/show_out/show_out_wrapper.php?run_id=98861&search_id=100375&scans_id=98857&peptide_id=15254&scanf=4339&charge=2&value=E.AYVHDAPVR.S	112	120	IL1B	12170000
4713	2	2.147	0.729	2025-12-16	/core/www/modules//sdig/index.php?run_id=98861&search_id=100375&scans_id=98857&peptide_id=15562&scanf=4713&charge=2&value=12/16	sp|P01584|IL1B_HUMAN	/core/www/modules//consensus/?run_id=98861&search_id=100375&scans_id=98857&peptide_id=15562&scanf=4713&charge=2&value=sp|P01584|IL1B_HUMAN	0	/core/www/modules/match_peptides/blast_html4.php?run_id=98861&search_id=100375&scans_id=98857&peptide_id=15562&scanf=4713&charge=2&value=0	E.AYVHDAPVR.S	/core/www/modules/show_out/show_out_wrapper.php?run_id=98861&search_id=100375&scans_id=98857&peptide_id=15562&scanf=4713&charge=2&value=E.AYVHDAPVR.S	112	120	IL1B	12170000
4800	2	2.42	0.795	2025-10-16	/core/www/modules//sdig/index.php?run_id=98861&search_id=100375&scans_id=98857&peptide_id=15634&scanf=4800&charge=2&value=10/16	sp|P01584|IL1B_HUMAN	/core/www/modules//consensus/?run_id=98861&search_id=100375&scans_id=98857&peptide_id=15634&scanf=4800&charge=2&value=sp|P01584|IL1B_HUMAN	0	/core/www/modules/match_peptides/blast_html4.php?run_id=98861&search_id=100375&scans_id=98857&peptide_id=15634&scanf=4800&charge=2&value=0	E.AYVHDAPVR.S	/core/www/modules/show_out/show_out_wrapper.php?run_id=98861&search_id=100375&scans_id=98857&peptide_id=15634&scanf=4800&charge=2&value=E.AYVHDAPVR.S	112	120	IL1B	12170000
16135	3	2.885	0.82	20/76	/core/www/modules//sdig/index.php?run_id=98861&search_id=100375&scans_id=98857&peptide_id=6692&scanf=16135&charge=3&value=20/76	sp|P01584|IL1B_HUMAN	/core/www/modules//consensus/?run_id=98861&search_id=100375&scans_id=98857&peptide_id=6692&scanf=16135&charge=3&value=sp|P01584|IL1B_HUMAN	0	/core/www/modules/match_peptides/blast_html4.php?run_id=98861&search_id=100375&scans_id=98857&peptide_id=6692&scanf=16135&charge=3&value=0	S.MSFVQGEESNDKIPVALGLK.E	/core/www/modules/show_out/show_out_wrapper.php?run_id=98861&search_id=100375&scans_id=98857&peptide_id=6692&scanf=16135&charge=3&value=S.MSFVQGEESNDKIPVALGLK.E	160	179	IL1B	11500000
16276	3	3.804	0.868	25/76	/core/www/modules//sdig/index.php?run_id=98861&search_id=100375&scans_id=98857&peptide_id=6835&scanf=16276&charge=3&value=25/76	sp|P01584|IL1B_HUMAN	/core/www/modules//consensus/?run_id=98861&search_id=100375&scans_id=98857&peptide_id=6835&scanf=16276&charge=3&value=sp|P01584|IL1B_HUMAN	0	/core/www/modules/match_peptides/blast_html4.php?run_id=98861&search_id=100375&scans_id=98857&peptide_id=6835&scanf=16276&charge=3&value=0	S.MSFVQGEESNDKIPVALGLK.E	/core/www/modules/show_out/show_out_wrapper.php?run_id=98861&search_id=100375&scans_id=98857&peptide_id=6835&scanf=16276&charge=3&value=S.MSFVQGEESNDKIPVALGLK.E	160	179	IL1B	11500000
16382	3	2.958	0.839	24/76	/core/www/modules//sdig/index.php?run_id=98861&search_id=100375&scans_id=98857&peptide_id=6942&scanf=16382&charge=3&value=24/76	sp|P01584|IL1B_HUMAN	/core/www/modules//consensus/?run_id=98861&search_id=100375&scans_id=98857&peptide_id=6942&scanf=16382&charge=3&value=sp|P01584|IL1B_HUMAN	0	/core/www/modules/match_peptides/blast_html4.php?run_id=98861&search_id=100375&scans_id=98857&peptide_id=6942&scanf=16382&charge=3&value=0	S.MSFVQGEESNDKIPVALGLK.E	/core/www/modules/show_out/show_out_wrapper.php?run_id=98861&search_id=100375&scans_id=98857&peptide_id=6942&scanf=16382&charge=3&value=S.MSFVQGEESNDKIPVALGLK.E	160	179	IL1B	11500000
16492	3	3.066	0.716	24/76	/core/www/modules//sdig/index.php?run_id=98861&search_id=100375&scans_id=98857&peptide_id=7053&scanf=16492&charge=3&value=24/76	sp|P01584|IL1B_HUMAN	/core/www/modules//consensus/?run_id=98861&search_id=100375&scans_id=98857&peptide_id=7053&scanf=16492&charge=3&value=sp|P01584|IL1B_HUMAN	0	/core/www/modules/match_peptides/blast_html4.php?run_id=98861&search_id=100375&scans_id=98857&peptide_id=7053&scanf=16492&charge=3&value=0	S.MSFVQGEESNDKIPVALGLK.E	/core/www/modules/show_out/show_out_wrapper.php?run_id=98861&search_id=100375&scans_id=98857&peptide_id=7053&scanf=16492&charge=3&value=S.MSFVQGEESNDKIPVALGLK.E	160	179	IL1B	11500000
16548	3	3.086	0.735	20/76	/core/www/modules//sdig/index.php?run_id=98861&search_id=100375&scans_id=98857&peptide_id=7110&scanf=16548&charge=3&value=20/76	sp|P01584|IL1B_HUMAN	/core/www/modules//consensus/?run_id=98861&search_id=100375&scans_id=98857&peptide_id=7110&scanf=16548&charge=3&value=sp|P01584|IL1B_HUMAN	0	/core/www/modules/match_peptides/blast_html4.php?run_id=98861&search_id=100375&scans_id=98857&peptide_id=7110&scanf=16548&charge=3&value=0	S.MSFVQGEESNDKIPVALGLK.E	/core/www/modules/show_out/show_out_wrapper.php?run_id=98861&search_id=100375&scans_id=98857&peptide_id=7110&scanf=16548&charge=3&value=S.MSFVQGEESNDKIPVALGLK.E	160	179	IL1B	11500000
9867	2	2.892	0.784	15/16	/core/www/modules//sdig/index.php?run_id=98861&search_id=100375&scans_id=98857&peptide_id=20144&scanf=9867&charge=2&value=15/16	sp|P01584|IL1B_HUMAN	/core/www/modules//consensus/?run_id=98861&search_id=100375&scans_id=98857&peptide_id=20144&scanf=9867&charge=2&value=sp|P01584|IL1B_HUMAN	0	/core/www/modules/match_peptides/blast_html4.php?run_id=98861&search_id=100375&scans_id=98857&peptide_id=20144&scanf=9867&charge=2&value=0	L.VM*SGPYELK.A	/core/www/modules/show_out/show_out_wrapper.php?run_id=98861&search_id=100375&scans_id=98857&peptide_id=20144&scanf=9867&charge=2&value=L.VM*SGPYELK.A	135	143	IL1B	11240000
9965	2	2.452	0.756	2025-11-16	/core/www/modules//sdig/index.php?run_id=98861&search_id=100375&scans_id=98857&peptide_id=20231&scanf=9965&charge=2&value=11/16	sp|P01584|IL1B_HUMAN	/core/www/modules//consensus/?run_id=98861&search_id=100375&scans_id=98857&peptide_id=20231&scanf=9965&charge=2&value=sp|P01584|IL1B_HUMAN	0	/core/www/modules/match_peptides/blast_html4.php?run_id=98861&search_id=100375&scans_id=98857&peptide_id=20231&scanf=9965&charge=2&value=0	L.VM*SGPYELK.A	/core/www/modules/show_out/show_out_wrapper.php?run_id=98861&search_id=100375&scans_id=98857&peptide_id=20231&scanf=9965&charge=2&value=L.VM*SGPYELK.A	135	143	IL1B	11240000
10184	2	2.215	0.459	2025-12-16	/core/www/modules//sdig/index.php?run_id=98861&search_id=100375&scans_id=98857&peptide_id=680&scanf=10184&charge=2&value=12/16	sp|P01584|IL1B_HUMAN	/core/www/modules//consensus/?run_id=98861&search_id=100375&scans_id=98857&peptide_id=680&scanf=10184&charge=2&value=sp|P01584|IL1B_HUMAN	0	/core/www/modules/match_peptides/blast_html4.php?run_id=98861&search_id=100375&scans_id=98857&peptide_id=680&scanf=10184&charge=2&value=0	L.VM*SGPYELK.A	/core/www/modules/show_out/show_out_wrapper.php?run_id=98861&search_id=100375&scans_id=98857&peptide_id=680&scanf=10184&charge=2&value=L.VM*SGPYELK.A	135	143	IL1B	11240000
17976	3	3.01	0.703	22/80	/core/www/modules//sdig/index.php?run_id=98861&search_id=100375&scans_id=98857&peptide_id=8554&scanf=17976&charge=3&value=22/80	sp|P01584|IL1B_HUMAN	/core/www/modules//consensus/?run_id=98861&search_id=100375&scans_id=98857&peptide_id=8554&scanf=17976&charge=3&value=sp|P01584|IL1B_HUMAN	0	/core/www/modules/match_peptides/blast_html4.php?run_id=98861&search_id=100375&scans_id=98857&peptide_id=8554&scanf=17976&charge=3&value=0	E.EEPIFFDTWDNEAYVHDAPVR.S	/core/www/modules/show_out/show_out_wrapper.php?run_id=98861&search_id=100375&scans_id=98857&peptide_id=8554&scanf=17976&charge=3&value=E.EEPIFFDTWDNEAYVHDAPVR.S	100	120	IL1B	11080000
12063	3	2.304	0.704	23/56	/core/www/modules//sdig/index.php?run_id=98861&search_id=100375&scans_id=98857&peptide_id=2569&scanf=12063&charge=3&value=23/56	sp|P01584|IL1B_HUMAN	/core/www/modules//consensus/?run_id=98861&search_id=100375&scans_id=98857&peptide_id=2569&scanf=12063&charge=3&value=sp|P01584|IL1B_HUMAN	0	/core/www/modules/match_peptides/blast_html4.php?run_id=98861&search_id=100375&scans_id=98857&peptide_id=2569&scanf=12063&charge=3&value=0	Q.GEESNDKIPVALGLK.E	/core/www/modules/show_out/show_out_wrapper.php?run_id=98861&search_id=100375&scans_id=98857&peptide_id=2569&scanf=12063&charge=3&value=Q.GEESNDKIPVALGLK.E	165	179	IL1B	10900000
12266	3	2.546	0.63	22/56	/core/www/modules//sdig/index.php?run_id=98861&search_id=100375&scans_id=98857&peptide_id=2777&scanf=12266&charge=3&value=22/56	sp|P01584|IL1B_HUMAN	/core/www/modules//consensus/?run_id=98861&search_id=100375&scans_id=98857&peptide_id=2777&scanf=12266&charge=3&value=sp|P01584|IL1B_HUMAN	0	/core/www/modules/match_peptides/blast_html4.php?run_id=98861&search_id=100375&scans_id=98857&peptide_id=2777&scanf=12266&charge=3&value=0	Q.GEESNDKIPVALGLK.E	/core/www/modules/show_out/show_out_wrapper.php?run_id=98861&search_id=100375&scans_id=98857&peptide_id=2777&scanf=12266&charge=3&value=Q.GEESNDKIPVALGLK.E	165	179	IL1B	10900000
13174	2	3.689	0.808	17/32	/core/www/modules//sdig/index.php?run_id=98861&search_id=100375&scans_id=98857&peptide_id=3687&scanf=13174&charge=2&value=17/32	sp|P01584|IL1B_HUMAN	/core/www/modules//consensus/?run_id=98861&search_id=100375&scans_id=98857&peptide_id=3687&scanf=13174&charge=2&value=sp|P01584|IL1B_HUMAN	0	/core/www/modules/match_peptides/blast_html4.php?run_id=98861&search_id=100375&scans_id=98857&peptide_id=3687&scanf=13174&charge=2&value=0	K.ALHLQGQDMEQQVVFSM*.S	/core/www/modules/show_out/show_out_wrapper.php?run_id=98861&search_id=100375&scans_id=98857&peptide_id=3687&scanf=13174&charge=2&value=K.ALHLQGQDMEQQVVFSM*.S	144	160	IL1B	10590000
13279	2	3.515	0.742	17/32	/core/www/modules//sdig/index.php?run_id=98861&search_id=100375&scans_id=98857&peptide_id=3794&scanf=13279&charge=2&value=17/32	sp|P01584|IL1B_HUMAN	/core/www/modules//consensus/?run_id=98861&search_id=100375&scans_id=98857&peptide_id=3794&scanf=13279&charge=2&value=sp|P01584|IL1B_HUMAN	0	/core/www/modules/match_peptides/blast_html4.php?run_id=98861&search_id=100375&scans_id=98857&peptide_id=3794&scanf=13279&charge=2&value=0	K.ALHLQGQDMEQQVVFSM*.S	/core/www/modules/show_out/show_out_wrapper.php?run_id=98861&search_id=100375&scans_id=98857&peptide_id=3794&scanf=13279&charge=2&value=K.ALHLQGQDMEQQVVFSM*.S	144	160	IL1B	10590000
13504	2	3.599	0.78	16/32	/core/www/modules//sdig/index.php?run_id=98861&search_id=100375&scans_id=98857&peptide_id=4025&scanf=13504&charge=2&value=16/32	sp|P01584|IL1B_HUMAN	/core/www/modules//consensus/?run_id=98861&search_id=100375&scans_id=98857&peptide_id=4025&scanf=13504&charge=2&value=sp|P01584|IL1B_HUMAN	0	/core/www/modules/match_peptides/blast_html4.php?run_id=98861&search_id=100375&scans_id=98857&peptide_id=4025&scanf=13504&charge=2&value=0	K.ALHLQGQDMEQQVVFSM*.S	/core/www/modules/show_out/show_out_wrapper.php?run_id=98861&search_id=100375&scans_id=98857&peptide_id=4025&scanf=13504&charge=2&value=K.ALHLQGQDMEQQVVFSM*.S	144	160	IL1B	10590000
13525	2	3.748	0.667	18/32	/core/www/modules//sdig/index.php?run_id=98861&search_id=100375&scans_id=98857&peptide_id=4047&scanf=13525&charge=2&value=18/32	sp|P01584|IL1B_HUMAN	/core/www/modules//consensus/?run_id=98861&search_id=100375&scans_id=98857&peptide_id=4047&scanf=13525&charge=2&value=sp|P01584|IL1B_HUMAN	0	/core/www/modules/match_peptides/blast_html4.php?run_id=98861&search_id=100375&scans_id=98857&peptide_id=4047&scanf=13525&charge=2&value=0	K.ALHLQGQDMEQQVVFSM*.S	/core/www/modules/show_out/show_out_wrapper.php?run_id=98861&search_id=100375&scans_id=98857&peptide_id=4047&scanf=13525&charge=2&value=K.ALHLQGQDMEQQVVFSM*.S	144	160	IL1B	10590000
13960	2	3.318	0.834	15/32	/core/www/modules//sdig/index.php?run_id=98861&search_id=100375&scans_id=98857&peptide_id=4486&scanf=13960&charge=2&value=15/32	sp|P01584|IL1B_HUMAN	/core/www/modules//consensus/?run_id=98861&search_id=100375&scans_id=98857&peptide_id=4486&scanf=13960&charge=2&value=sp|P01584|IL1B_HUMAN	0	/core/www/modules/match_peptides/blast_html4.php?run_id=98861&search_id=100375&scans_id=98857&peptide_id=4486&scanf=13960&charge=2&value=0	K.ALHLQGQDMEQQVVFSM*.S	/core/www/modules/show_out/show_out_wrapper.php?run_id=98861&search_id=100375&scans_id=98857&peptide_id=4486&scanf=13960&charge=2&value=K.ALHLQGQDMEQQVVFSM*.S	144	160	IL1B	10590000
14127	2	3.491	0.788	18/32	/core/www/modules//sdig/index.php?run_id=98861&search_id=100375&scans_id=98857&peptide_id=4655&scanf=14127&charge=2&value=18/32	sp|P01584|IL1B_HUMAN	/core/www/modules//consensus/?run_id=98861&search_id=100375&scans_id=98857&peptide_id=4655&scanf=14127&charge=2&value=sp|P01584|IL1B_HUMAN	0	/core/www/modules/match_peptides/blast_html4.php?run_id=98861&search_id=100375&scans_id=98857&peptide_id=4655&scanf=14127&charge=2&value=0	K.ALHLQGQDMEQQVVFSM*.S	/core/www/modules/show_out/show_out_wrapper.php?run_id=98861&search_id=100375&scans_id=98857&peptide_id=4655&scanf=14127&charge=2&value=K.ALHLQGQDMEQQVVFSM*.S	144	160	IL1B	10590000
14349	2	2.958	0.818	16/32	/core/www/modules//sdig/index.php?run_id=98861&search_id=100375&scans_id=98857&peptide_id=4881&scanf=14349&charge=2&value=16/32	sp|P01584|IL1B_HUMAN	/core/www/modules//consensus/?run_id=98861&search_id=100375&scans_id=98857&peptide_id=4881&scanf=14349&charge=2&value=sp|P01584|IL1B_HUMAN	0	/core/www/modules/match_peptides/blast_html4.php?run_id=98861&search_id=100375&scans_id=98857&peptide_id=4881&scanf=14349&charge=2&value=0	K.ALHLQGQDMEQQVVFSM*.S	/core/www/modules/show_out/show_out_wrapper.php?run_id=98861&search_id=100375&scans_id=98857&peptide_id=4881&scanf=14349&charge=2&value=K.ALHLQGQDMEQQVVFSM*.S	144	160	IL1B	10590000
14368	2	3.245	0.67	15/32	/core/www/modules//sdig/index.php?run_id=98861&search_id=100375&scans_id=98857&peptide_id=4900&scanf=14368&charge=2&value=15/32	sp|P01584|IL1B_HUMAN	/core/www/modules//consensus/?run_id=98861&search_id=100375&scans_id=98857&peptide_id=4900&scanf=14368&charge=2&value=sp|P01584|IL1B_HUMAN	0	/core/www/modules/match_peptides/blast_html4.php?run_id=98861&search_id=100375&scans_id=98857&peptide_id=4900&scanf=14368&charge=2&value=0	K.ALHLQGQDMEQQVVFSM*.S	/core/www/modules/show_out/show_out_wrapper.php?run_id=98861&search_id=100375&scans_id=98857&peptide_id=4900&scanf=14368&charge=2&value=K.ALHLQGQDMEQQVVFSM*.S	144	160	IL1B	10590000
14703	2	2.263	0.783	14/32	/core/www/modules//sdig/index.php?run_id=98861&search_id=100375&scans_id=98857&peptide_id=5243&scanf=14703&charge=2&value=14/32	sp|P01584|IL1B_HUMAN	/core/www/modules//consensus/?run_id=98861&search_id=100375&scans_id=98857&peptide_id=5243&scanf=14703&charge=2&value=sp|P01584|IL1B_HUMAN	0	/core/www/modules/match_peptides/blast_html4.php?run_id=98861&search_id=100375&scans_id=98857&peptide_id=5243&scanf=14703&charge=2&value=0	K.ALHLQGQDMEQQVVFSM*.S	/core/www/modules/show_out/show_out_wrapper.php?run_id=98861&search_id=100375&scans_id=98857&peptide_id=5243&scanf=14703&charge=2&value=K.ALHLQGQDMEQQVVFSM*.S	144	160	IL1B	10590000
14908	2	3.521	0.707	18/32	/core/www/modules//sdig/index.php?run_id=98861&search_id=100375&scans_id=98857&peptide_id=5450&scanf=14908&charge=2&value=18/32	sp|P01584|IL1B_HUMAN	/core/www/modules//consensus/?run_id=98861&search_id=100375&scans_id=98857&peptide_id=5450&scanf=14908&charge=2&value=sp|P01584|IL1B_HUMAN	0	/core/www/modules/match_peptides/blast_html4.php?run_id=98861&search_id=100375&scans_id=98857&peptide_id=5450&scanf=14908&charge=2&value=0	K.ALHLQGQDMEQQVVFSM*.S	/core/www/modules/show_out/show_out_wrapper.php?run_id=98861&search_id=100375&scans_id=98857&peptide_id=5450&scanf=14908&charge=2&value=K.ALHLQGQDMEQQVVFSM*.S	144	160	IL1B	10590000
15049	2	3.493	0.118	16/32	/core/www/modules//sdig/index.php?run_id=98861&search_id=100375&scans_id=98857&peptide_id=5591&scanf=15049&charge=2&value=16/32	sp|P01584|IL1B_HUMAN	/core/www/modules//consensus/?run_id=98861&search_id=100375&scans_id=98857&peptide_id=5591&scanf=15049&charge=2&value=sp|P01584|IL1B_HUMAN	0	/core/www/modules/match_peptides/blast_html4.php?run_id=98861&search_id=100375&scans_id=98857&peptide_id=5591&scanf=15049&charge=2&value=0	K.ALHLQGQDMEQQVVFSM*.S	/core/www/modules/show_out/show_out_wrapper.php?run_id=98861&search_id=100375&scans_id=98857&peptide_id=5591&scanf=15049&charge=2&value=K.ALHLQGQDMEQQVVFSM*.S	144	160	IL1B	10590000
15164	2	3.623	0.565	17/32	/core/www/modules//sdig/index.php?run_id=98861&search_id=100375&scans_id=98857&peptide_id=5709&scanf=15164&charge=2&value=17/32	sp|P01584|IL1B_HUMAN	/core/www/modules//consensus/?run_id=98861&search_id=100375&scans_id=98857&peptide_id=5709&scanf=15164&charge=2&value=sp|P01584|IL1B_HUMAN	0	/core/www/modules/match_peptides/blast_html4.php?run_id=98861&search_id=100375&scans_id=98857&peptide_id=5709&scanf=15164&charge=2&value=0	K.ALHLQGQDM*EQQVVFSM.S	/core/www/modules/show_out/show_out_wrapper.php?run_id=98861&search_id=100375&scans_id=98857&peptide_id=5709&scanf=15164&charge=2&value=K.ALHLQGQDM*EQQVVFSM.S	144	160	IL1B	10590000
15281	2	3.413	0.308	15/32	/core/www/modules//sdig/index.php?run_id=98861&search_id=100375&scans_id=98857&peptide_id=5829&scanf=15281&charge=2&value=15/32	sp|P01584|IL1B_HUMAN	/core/www/modules//consensus/?run_id=98861&search_id=100375&scans_id=98857&peptide_id=5829&scanf=15281&charge=2&value=sp|P01584|IL1B_HUMAN	0	/core/www/modules/match_peptides/blast_html4.php?run_id=98861&search_id=100375&scans_id=98857&peptide_id=5829&scanf=15281&charge=2&value=0	K.ALHLQGQDM*EQQVVFSM.S	/core/www/modules/show_out/show_out_wrapper.php?run_id=98861&search_id=100375&scans_id=98857&peptide_id=5829&scanf=15281&charge=2&value=K.ALHLQGQDM*EQQVVFSM.S	144	160	IL1B	10590000
16046	2	2.951	0.193	14/32	/core/www/modules//sdig/index.php?run_id=98861&search_id=100375&scans_id=98857&peptide_id=6603&scanf=16046&charge=2&value=14/32	sp|P01584|IL1B_HUMAN	/core/www/modules//consensus/?run_id=98861&search_id=100375&scans_id=98857&peptide_id=6603&scanf=16046&charge=2&value=sp|P01584|IL1B_HUMAN	0	/core/www/modules/match_peptides/blast_html4.php?run_id=98861&search_id=100375&scans_id=98857&peptide_id=6603&scanf=16046&charge=2&value=0	K.ALHLQGQDM*EQQVVFSM.S	/core/www/modules/show_out/show_out_wrapper.php?run_id=98861&search_id=100375&scans_id=98857&peptide_id=6603&scanf=16046&charge=2&value=K.ALHLQGQDM*EQQVVFSM.S	144	160	IL1B	10590000
16082	2	2.343	0.225	1932-11-01	/core/www/modules//sdig/index.php?run_id=98861&search_id=100375&scans_id=98857&peptide_id=6640&scanf=16082&charge=2&value=11/32	sp|P01584|IL1B_HUMAN	/core/www/modules//consensus/?run_id=98861&search_id=100375&scans_id=98857&peptide_id=6640&scanf=16082&charge=2&value=sp|P01584|IL1B_HUMAN	0	/core/www/modules/match_peptides/blast_html4.php?run_id=98861&search_id=100375&scans_id=98857&peptide_id=6640&scanf=16082&charge=2&value=0	K.ALHLQGQDM*EQQVVFSM.S	/core/www/modules/show_out/show_out_wrapper.php?run_id=98861&search_id=100375&scans_id=98857&peptide_id=6640&scanf=16082&charge=2&value=K.ALHLQGQDM*EQQVVFSM.S	144	160	IL1B	10590000
12446	3	3.1	0.827	28/64	/core/www/modules//sdig/index.php?run_id=98861&search_id=100375&scans_id=98857&peptide_id=2961&scanf=12446&charge=3&value=28/64	sp|P01584|IL1B_HUMAN	/core/www/modules//consensus/?run_id=98861&search_id=100375&scans_id=98857&peptide_id=2961&scanf=12446&charge=3&value=sp|P01584|IL1B_HUMAN	0	/core/www/modules/match_peptides/blast_html4.php?run_id=98861&search_id=100375&scans_id=98857&peptide_id=2961&scanf=12446&charge=3&value=0	F.VQGEESNDKIPVALGLK.E	/core/www/modules/show_out/show_out_wrapper.php?run_id=98861&search_id=100375&scans_id=98857&peptide_id=2961&scanf=12446&charge=3&value=F.VQGEESNDKIPVALGLK.E	163	179	IL1B	10530000
12557	3	2.167	0.811	22/64	/core/www/modules//sdig/index.php?run_id=98861&search_id=100375&scans_id=98857&peptide_id=3073&scanf=12557&charge=3&value=22/64	sp|P01584|IL1B_HUMAN	/core/www/modules//consensus/?run_id=98861&search_id=100375&scans_id=98857&peptide_id=3073&scanf=12557&charge=3&value=sp|P01584|IL1B_HUMAN	0	/core/www/modules/match_peptides/blast_html4.php?run_id=98861&search_id=100375&scans_id=98857&peptide_id=3073&scanf=12557&charge=3&value=0	F.VQGEESNDKIPVALGLK.E	/core/www/modules/show_out/show_out_wrapper.php?run_id=98861&search_id=100375&scans_id=98857&peptide_id=3073&scanf=12557&charge=3&value=F.VQGEESNDKIPVALGLK.E	163	179	IL1B	10530000
18342	4	4.16	0.676	45/210	/core/www/modules//sdig/index.php?run_id=98861&search_id=100375&scans_id=98857&peptide_id=8925&scanf=18342&charge=4&value=45/210	sp|P01584|IL1B_HUMAN	/core/www/modules//consensus/?run_id=98861&search_id=100375&scans_id=98857&peptide_id=8925&scanf=18342&charge=4&value=sp|P01584|IL1B_HUMAN	0	/core/www/modules/match_peptides/blast_html4.php?run_id=98861&search_id=100375&scans_id=98857&peptide_id=8925&scanf=18342&charge=4&value=0	K.ALHLQGQDM*EQQVVFSM*SFVQGEESNDKIPVALGLK.E	/core/www/modules/show_out/show_out_wrapper.php?run_id=98861&search_id=100375&scans_id=98857&peptide_id=8925&scanf=18342&charge=4&value=K.ALHLQGQDM*EQQVVFSM*SFVQGEESNDKIPVALGLK.E	144	179	IL1B	9984000
18368	4	5.049	0.794	42/210	/core/www/modules//sdig/index.php?run_id=98861&search_id=100375&scans_id=98857&peptide_id=8950&scanf=18368&charge=4&value=42/210	sp|P01584|IL1B_HUMAN	/core/www/modules//consensus/?run_id=98861&search_id=100375&scans_id=98857&peptide_id=8950&scanf=18368&charge=4&value=sp|P01584|IL1B_HUMAN	0	/core/www/modules/match_peptides/blast_html4.php?run_id=98861&search_id=100375&scans_id=98857&peptide_id=8950&scanf=18368&charge=4&value=0	K.ALHLQGQDM*EQQVVFSM*SFVQGEESNDKIPVALGLK.E	/core/www/modules/show_out/show_out_wrapper.php?run_id=98861&search_id=100375&scans_id=98857&peptide_id=8950&scanf=18368&charge=4&value=K.ALHLQGQDM*EQQVVFSM*SFVQGEESNDKIPVALGLK.E	144	179	IL1B	9984000
18513	4	5.768	0.707	51/210	/core/www/modules//sdig/index.php?run_id=98861&search_id=100375&scans_id=98857&peptide_id=9097&scanf=18513&charge=4&value=51/210	sp|P01584|IL1B_HUMAN	/core/www/modules//consensus/?run_id=98861&search_id=100375&scans_id=98857&peptide_id=9097&scanf=18513&charge=4&value=sp|P01584|IL1B_HUMAN	0	/core/www/modules/match_peptides/blast_html4.php?run_id=98861&search_id=100375&scans_id=98857&peptide_id=9097&scanf=18513&charge=4&value=0	K.ALHLQGQDM*EQQVVFSM*SFVQGEESNDKIPVALGLK.E	/core/www/modules/show_out/show_out_wrapper.php?run_id=98861&search_id=100375&scans_id=98857&peptide_id=9097&scanf=18513&charge=4&value=K.ALHLQGQDM*EQQVVFSM*SFVQGEESNDKIPVALGLK.E	144	179	IL1B	9984000
19120	4	6.138	0.706	44/210	/core/www/modules//sdig/index.php?run_id=98861&search_id=100375&scans_id=98857&peptide_id=9700&scanf=19120&charge=4&value=44/210	sp|P01584|IL1B_HUMAN	/core/www/modules//consensus/?run_id=98861&search_id=100375&scans_id=98857&peptide_id=9700&scanf=19120&charge=4&value=sp|P01584|IL1B_HUMAN	0	/core/www/modules/match_peptides/blast_html4.php?run_id=98861&search_id=100375&scans_id=98857&peptide_id=9700&scanf=19120&charge=4&value=0	K.ALHLQGQDM*EQQVVFSM*SFVQGEESNDKIPVALGLK.E	/core/www/modules/show_out/show_out_wrapper.php?run_id=98861&search_id=100375&scans_id=98857&peptide_id=9700&scanf=19120&charge=4&value=K.ALHLQGQDM*EQQVVFSM*SFVQGEESNDKIPVALGLK.E	144	179	IL1B	9984000
19253	4	4.588	0.822	48/210	/core/www/modules//sdig/index.php?run_id=98861&search_id=100375&scans_id=98857&peptide_id=9834&scanf=19253&charge=4&value=48/210	sp|P01584|IL1B_HUMAN	/core/www/modules//consensus/?run_id=98861&search_id=100375&scans_id=98857&peptide_id=9834&scanf=19253&charge=4&value=sp|P01584|IL1B_HUMAN	0	/core/www/modules/match_peptides/blast_html4.php?run_id=98861&search_id=100375&scans_id=98857&peptide_id=9834&scanf=19253&charge=4&value=0	K.ALHLQGQDM*EQQVVFSM*SFVQGEESNDKIPVALGLK.E	/core/www/modules/show_out/show_out_wrapper.php?run_id=98861&search_id=100375&scans_id=98857&peptide_id=9834&scanf=19253&charge=4&value=K.ALHLQGQDM*EQQVVFSM*SFVQGEESNDKIPVALGLK.E	144	179	IL1B	9984000
19359	4	5.523	0.849	40/210	/core/www/modules//sdig/index.php?run_id=98861&search_id=100375&scans_id=98857&peptide_id=9941&scanf=19359&charge=4&value=40/210	sp|P01584|IL1B_HUMAN	/core/www/modules//consensus/?run_id=98861&search_id=100375&scans_id=98857&peptide_id=9941&scanf=19359&charge=4&value=sp|P01584|IL1B_HUMAN	0	/core/www/modules/match_peptides/blast_html4.php?run_id=98861&search_id=100375&scans_id=98857&peptide_id=9941&scanf=19359&charge=4&value=0	K.ALHLQGQDM*EQQVVFSM*SFVQGEESNDKIPVALGLK.E	/core/www/modules/show_out/show_out_wrapper.php?run_id=98861&search_id=100375&scans_id=98857&peptide_id=9941&scanf=19359&charge=4&value=K.ALHLQGQDM*EQQVVFSM*SFVQGEESNDKIPVALGLK.E	144	179	IL1B	9984000
19493	4	5.348	0.748	40/210	/core/www/modules//sdig/index.php?run_id=98861&search_id=100375&scans_id=98857&peptide_id=10076&scanf=19493&charge=4&value=40/210	sp|P01584|IL1B_HUMAN	/core/www/modules//consensus/?run_id=98861&search_id=100375&scans_id=98857&peptide_id=10076&scanf=19493&charge=4&value=sp|P01584|IL1B_HUMAN	0	/core/www/modules/match_peptides/blast_html4.php?run_id=98861&search_id=100375&scans_id=98857&peptide_id=10076&scanf=19493&charge=4&value=0	K.ALHLQGQDM*EQQVVFSM*SFVQGEESNDKIPVALGLK.E	/core/www/modules/show_out/show_out_wrapper.php?run_id=98861&search_id=100375&scans_id=98857&peptide_id=10076&scanf=19493&charge=4&value=K.ALHLQGQDM*EQQVVFSM*SFVQGEESNDKIPVALGLK.E	144	179	IL1B	9984000
19645	4	5.28	0.74	47/210	/core/www/modules//sdig/index.php?run_id=98861&search_id=100375&scans_id=98857&peptide_id=10231&scanf=19645&charge=4&value=47/210	sp|P01584|IL1B_HUMAN	/core/www/modules//consensus/?run_id=98861&search_id=100375&scans_id=98857&peptide_id=10231&scanf=19645&charge=4&value=sp|P01584|IL1B_HUMAN	0	/core/www/modules/match_peptides/blast_html4.php?run_id=98861&search_id=100375&scans_id=98857&peptide_id=10231&scanf=19645&charge=4&value=0	K.ALHLQGQDM*EQQVVFSM*SFVQGEESNDKIPVALGLK.E	/core/www/modules/show_out/show_out_wrapper.php?run_id=98861&search_id=100375&scans_id=98857&peptide_id=10231&scanf=19645&charge=4&value=K.ALHLQGQDM*EQQVVFSM*SFVQGEESNDKIPVALGLK.E	144	179	IL1B	9984000
19750	4	3.673	0.749	36/210	/core/www/modules//sdig/index.php?run_id=98861&search_id=100375&scans_id=98857&peptide_id=10336&scanf=19750&charge=4&value=36/210	sp|P01584|IL1B_HUMAN	/core/www/modules//consensus/?run_id=98861&search_id=100375&scans_id=98857&peptide_id=10336&scanf=19750&charge=4&value=sp|P01584|IL1B_HUMAN	0	/core/www/modules/match_peptides/blast_html4.php?run_id=98861&search_id=100375&scans_id=98857&peptide_id=10336&scanf=19750&charge=4&value=0	K.ALHLQGQDM*EQQVVFSM*SFVQGEESNDKIPVALGLK.E	/core/www/modules/show_out/show_out_wrapper.php?run_id=98861&search_id=100375&scans_id=98857&peptide_id=10336&scanf=19750&charge=4&value=K.ALHLQGQDM*EQQVVFSM*SFVQGEESNDKIPVALGLK.E	144	179	IL1B	9984000
19814	4	4.732	0.787	40/210	/core/www/modules//sdig/index.php?run_id=98861&search_id=100375&scans_id=98857&peptide_id=10400&scanf=19814&charge=4&value=40/210	sp|P01584|IL1B_HUMAN	/core/www/modules//consensus/?run_id=98861&search_id=100375&scans_id=98857&peptide_id=10400&scanf=19814&charge=4&value=sp|P01584|IL1B_HUMAN	0	/core/www/modules/match_peptides/blast_html4.php?run_id=98861&search_id=100375&scans_id=98857&peptide_id=10400&scanf=19814&charge=4&value=0	K.ALHLQGQDM*EQQVVFSM*SFVQGEESNDKIPVALGLK.E	/core/www/modules/show_out/show_out_wrapper.php?run_id=98861&search_id=100375&scans_id=98857&peptide_id=10400&scanf=19814&charge=4&value=K.ALHLQGQDM*EQQVVFSM*SFVQGEESNDKIPVALGLK.E	144	179	IL1B	9984000
19846	4	4.888	0.763	42/210	/core/www/modules//sdig/index.php?run_id=98861&search_id=100375&scans_id=98857&peptide_id=10430&scanf=19846&charge=4&value=42/210	sp|P01584|IL1B_HUMAN	/core/www/modules//consensus/?run_id=98861&search_id=100375&scans_id=98857&peptide_id=10430&scanf=19846&charge=4&value=sp|P01584|IL1B_HUMAN	0	/core/www/modules/match_peptides/blast_html4.php?run_id=98861&search_id=100375&scans_id=98857&peptide_id=10430&scanf=19846&charge=4&value=0	K.ALHLQGQDM*EQQVVFSM*SFVQGEESNDKIPVALGLK.E	/core/www/modules/show_out/show_out_wrapper.php?run_id=98861&search_id=100375&scans_id=98857&peptide_id=10430&scanf=19846&charge=4&value=K.ALHLQGQDM*EQQVVFSM*SFVQGEESNDKIPVALGLK.E	144	179	IL1B	9984000
19984	4	4.324	0.787	41/210	/core/www/modules//sdig/index.php?run_id=98861&search_id=100375&scans_id=98857&peptide_id=10570&scanf=19984&charge=4&value=41/210	sp|P01584|IL1B_HUMAN	/core/www/modules//consensus/?run_id=98861&search_id=100375&scans_id=98857&peptide_id=10570&scanf=19984&charge=4&value=sp|P01584|IL1B_HUMAN	0	/core/www/modules/match_peptides/blast_html4.php?run_id=98861&search_id=100375&scans_id=98857&peptide_id=10570&scanf=19984&charge=4&value=0	K.ALHLQGQDM*EQQVVFSM*SFVQGEESNDKIPVALGLK.E	/core/www/modules/show_out/show_out_wrapper.php?run_id=98861&search_id=100375&scans_id=98857&peptide_id=10570&scanf=19984&charge=4&value=K.ALHLQGQDM*EQQVVFSM*SFVQGEESNDKIPVALGLK.E	144	179	IL1B	9984000
20092	4	4.573	0.734	40/210	/core/www/modules//sdig/index.php?run_id=98861&search_id=100375&scans_id=98857&peptide_id=10681&scanf=20092&charge=4&value=40/210	sp|P01584|IL1B_HUMAN	/core/www/modules//consensus/?run_id=98861&search_id=100375&scans_id=98857&peptide_id=10681&scanf=20092&charge=4&value=sp|P01584|IL1B_HUMAN	0	/core/www/modules/match_peptides/blast_html4.php?run_id=98861&search_id=100375&scans_id=98857&peptide_id=10681&scanf=20092&charge=4&value=0	K.ALHLQGQDM*EQQVVFSM*SFVQGEESNDKIPVALGLK.E	/core/www/modules/show_out/show_out_wrapper.php?run_id=98861&search_id=100375&scans_id=98857&peptide_id=10681&scanf=20092&charge=4&value=K.ALHLQGQDM*EQQVVFSM*SFVQGEESNDKIPVALGLK.E	144	179	IL1B	9984000
20185	4	3.811	0.732	34/210	/core/www/modules//sdig/index.php?run_id=98861&search_id=100375&scans_id=98857&peptide_id=10774&scanf=20185&charge=4&value=34/210	sp|P01584|IL1B_HUMAN	/core/www/modules//consensus/?run_id=98861&search_id=100375&scans_id=98857&peptide_id=10774&scanf=20185&charge=4&value=sp|P01584|IL1B_HUMAN	0	/core/www/modules/match_peptides/blast_html4.php?run_id=98861&search_id=100375&scans_id=98857&peptide_id=10774&scanf=20185&charge=4&value=0	K.ALHLQGQDM*EQQVVFSM*SFVQGEESNDKIPVALGLK.E	/core/www/modules/show_out/show_out_wrapper.php?run_id=98861&search_id=100375&scans_id=98857&peptide_id=10774&scanf=20185&charge=4&value=K.ALHLQGQDM*EQQVVFSM*SFVQGEESNDKIPVALGLK.E	144	179	IL1B	9984000
20275	4	3.948	0.869	42/210	/core/www/modules//sdig/index.php?run_id=98861&search_id=100375&scans_id=98857&peptide_id=10864&scanf=20275&charge=4&value=42/210	sp|P01584|IL1B_HUMAN	/core/www/modules//consensus/?run_id=98861&search_id=100375&scans_id=98857&peptide_id=10864&scanf=20275&charge=4&value=sp|P01584|IL1B_HUMAN	0	/core/www/modules/match_peptides/blast_html4.php?run_id=98861&search_id=100375&scans_id=98857&peptide_id=10864&scanf=20275&charge=4&value=0	K.ALHLQGQDM*EQQVVFSM*SFVQGEESNDKIPVALGLK.E	/core/www/modules/show_out/show_out_wrapper.php?run_id=98861&search_id=100375&scans_id=98857&peptide_id=10864&scanf=20275&charge=4&value=K.ALHLQGQDM*EQQVVFSM*SFVQGEESNDKIPVALGLK.E	144	179	IL1B	9984000
20297	4	4.081	0.586	39/210	/core/www/modules//sdig/index.php?run_id=98861&search_id=100375&scans_id=98857&peptide_id=10887&scanf=20297&charge=4&value=39/210	sp|P01584|IL1B_HUMAN	/core/www/modules//consensus/?run_id=98861&search_id=100375&scans_id=98857&peptide_id=10887&scanf=20297&charge=4&value=sp|P01584|IL1B_HUMAN	0	/core/www/modules/match_peptides/blast_html4.php?run_id=98861&search_id=100375&scans_id=98857&peptide_id=10887&scanf=20297&charge=4&value=0	K.ALHLQGQDM*EQQVVFSM*SFVQGEESNDKIPVALGLK.E	/core/www/modules/show_out/show_out_wrapper.php?run_id=98861&search_id=100375&scans_id=98857&peptide_id=10887&scanf=20297&charge=4&value=K.ALHLQGQDM*EQQVVFSM*SFVQGEESNDKIPVALGLK.E	144	179	IL1B	9984000
20418	4	3.095	0.63	42/210	/core/www/modules//sdig/index.php?run_id=98861&search_id=100375&scans_id=98857&peptide_id=11009&scanf=20418&charge=4&value=42/210	sp|P01584|IL1B_HUMAN	/core/www/modules//consensus/?run_id=98861&search_id=100375&scans_id=98857&peptide_id=11009&scanf=20418&charge=4&value=sp|P01584|IL1B_HUMAN	0	/core/www/modules/match_peptides/blast_html4.php?run_id=98861&search_id=100375&scans_id=98857&peptide_id=11009&scanf=20418&charge=4&value=0	K.ALHLQGQDM*EQQVVFSM*SFVQGEESNDKIPVALGLK.E	/core/www/modules/show_out/show_out_wrapper.php?run_id=98861&search_id=100375&scans_id=98857&peptide_id=11009&scanf=20418&charge=4&value=K.ALHLQGQDM*EQQVVFSM*SFVQGEESNDKIPVALGLK.E	144	179	IL1B	9984000
20547	4	4.533	0.751	44/210	/core/www/modules//sdig/index.php?run_id=98861&search_id=100375&scans_id=98857&peptide_id=11141&scanf=20547&charge=4&value=44/210	sp|P01584|IL1B_HUMAN	/core/www/modules//consensus/?run_id=98861&search_id=100375&scans_id=98857&peptide_id=11141&scanf=20547&charge=4&value=sp|P01584|IL1B_HUMAN	0	/core/www/modules/match_peptides/blast_html4.php?run_id=98861&search_id=100375&scans_id=98857&peptide_id=11141&scanf=20547&charge=4&value=0	K.ALHLQGQDM*EQQVVFSM*SFVQGEESNDKIPVALGLK.E	/core/www/modules/show_out/show_out_wrapper.php?run_id=98861&search_id=100375&scans_id=98857&peptide_id=11141&scanf=20547&charge=4&value=K.ALHLQGQDM*EQQVVFSM*SFVQGEESNDKIPVALGLK.E	144	179	IL1B	9984000
20608	4	3.935	0.936	40/210	/core/www/modules//sdig/index.php?run_id=98861&search_id=100375&scans_id=98857&peptide_id=11202&scanf=20608&charge=4&value=40/210	sp|P01584|IL1B_HUMAN	/core/www/modules//consensus/?run_id=98861&search_id=100375&scans_id=98857&peptide_id=11202&scanf=20608&charge=4&value=sp|P01584|IL1B_HUMAN	0	/core/www/modules/match_peptides/blast_html4.php?run_id=98861&search_id=100375&scans_id=98857&peptide_id=11202&scanf=20608&charge=4&value=0	K.ALHLQGQDM*EQQVVFSM*SFVQGEESNDKIPVALGLK.E	/core/www/modules/show_out/show_out_wrapper.php?run_id=98861&search_id=100375&scans_id=98857&peptide_id=11202&scanf=20608&charge=4&value=K.ALHLQGQDM*EQQVVFSM*SFVQGEESNDKIPVALGLK.E	144	179	IL1B	9984000
20899	4	3.98	0.759	41/210	/core/www/modules//sdig/index.php?run_id=98861&search_id=100375&scans_id=98857&peptide_id=11493&scanf=20899&charge=4&value=41/210	sp|P01584|IL1B_HUMAN	/core/www/modules//consensus/?run_id=98861&search_id=100375&scans_id=98857&peptide_id=11493&scanf=20899&charge=4&value=sp|P01584|IL1B_HUMAN	0	/core/www/modules/match_peptides/blast_html4.php?run_id=98861&search_id=100375&scans_id=98857&peptide_id=11493&scanf=20899&charge=4&value=0	K.ALHLQGQDM*EQQVVFSM*SFVQGEESNDKIPVALGLK.E	/core/www/modules/show_out/show_out_wrapper.php?run_id=98861&search_id=100375&scans_id=98857&peptide_id=11493&scanf=20899&charge=4&value=K.ALHLQGQDM*EQQVVFSM*SFVQGEESNDKIPVALGLK.E	144	179	IL1B	9984000
21161	4	5.52	0.717	46/210	/core/www/modules//sdig/index.php?run_id=98861&search_id=100375&scans_id=98857&peptide_id=11759&scanf=21161&charge=4&value=46/210	sp|P01584|IL1B_HUMAN	/core/www/modules//consensus/?run_id=98861&search_id=100375&scans_id=98857&peptide_id=11759&scanf=21161&charge=4&value=sp|P01584|IL1B_HUMAN	0	/core/www/modules/match_peptides/blast_html4.php?run_id=98861&search_id=100375&scans_id=98857&peptide_id=11759&scanf=21161&charge=4&value=0	K.ALHLQGQDM*EQQVVFSM*SFVQGEESNDKIPVALGLK.E	/core/www/modules/show_out/show_out_wrapper.php?run_id=98861&search_id=100375&scans_id=98857&peptide_id=11759&scanf=21161&charge=4&value=K.ALHLQGQDM*EQQVVFSM*SFVQGEESNDKIPVALGLK.E	144	179	IL1B	9984000
11356	2	2.757	0.832	13/30	/core/www/modules//sdig/index.php?run_id=98861&search_id=100375&scans_id=98857&peptide_id=1857&scanf=11356&charge=2&value=13/30	sp|P01584|IL1B_HUMAN	/core/www/modules//consensus/?run_id=98861&search_id=100375&scans_id=98857&peptide_id=1857&scanf=11356&charge=2&value=sp|P01584|IL1B_HUMAN	0	/core/www/modules/match_peptides/blast_html4.php?run_id=98861&search_id=100375&scans_id=98857&peptide_id=1857&scanf=11356&charge=2&value=0	K.ALHLQGQDM*EQQVVFS.M	/core/www/modules/show_out/show_out_wrapper.php?run_id=98861&search_id=100375&scans_id=98857&peptide_id=1857&scanf=11356&charge=2&value=K.ALHLQGQDM*EQQVVFS.M	144	159	IL1B	9706000
11609	2	2.603	0.81	15/30	/core/www/modules//sdig/index.php?run_id=98861&search_id=100375&scans_id=98857&peptide_id=2112&scanf=11609&charge=2&value=15/30	sp|P01584|IL1B_HUMAN	/core/www/modules//consensus/?run_id=98861&search_id=100375&scans_id=98857&peptide_id=2112&scanf=11609&charge=2&value=sp|P01584|IL1B_HUMAN	0	/core/www/modules/match_peptides/blast_html4.php?run_id=98861&search_id=100375&scans_id=98857&peptide_id=2112&scanf=11609&charge=2&value=0	K.ALHLQGQDM*EQQVVFS.M	/core/www/modules/show_out/show_out_wrapper.php?run_id=98861&search_id=100375&scans_id=98857&peptide_id=2112&scanf=11609&charge=2&value=K.ALHLQGQDM*EQQVVFS.M	144	159	IL1B	9706000
11630	2	2.591	0.835	2025-12-30	/core/www/modules//sdig/index.php?run_id=98861&search_id=100375&scans_id=98857&peptide_id=2135&scanf=11630&charge=2&value=12/30	sp|P01584|IL1B_HUMAN	/core/www/modules//consensus/?run_id=98861&search_id=100375&scans_id=98857&peptide_id=2135&scanf=11630&charge=2&value=sp|P01584|IL1B_HUMAN	0	/core/www/modules/match_peptides/blast_html4.php?run_id=98861&search_id=100375&scans_id=98857&peptide_id=2135&scanf=11630&charge=2&value=0	K.ALHLQGQDM*EQQVVFS.M	/core/www/modules/show_out/show_out_wrapper.php?run_id=98861&search_id=100375&scans_id=98857&peptide_id=2135&scanf=11630&charge=2&value=K.ALHLQGQDM*EQQVVFS.M	144	159	IL1B	9706000
11740	2	2.57	0.848	2025-12-30	/core/www/modules//sdig/index.php?run_id=98861&search_id=100375&scans_id=98857&peptide_id=2248&scanf=11740&charge=2&value=12/30	sp|P01584|IL1B_HUMAN	/core/www/modules//consensus/?run_id=98861&search_id=100375&scans_id=98857&peptide_id=2248&scanf=11740&charge=2&value=sp|P01584|IL1B_HUMAN	0	/core/www/modules/match_peptides/blast_html4.php?run_id=98861&search_id=100375&scans_id=98857&peptide_id=2248&scanf=11740&charge=2&value=0	K.ALHLQGQDM*EQQVVFS.M	/core/www/modules/show_out/show_out_wrapper.php?run_id=98861&search_id=100375&scans_id=98857&peptide_id=2248&scanf=11740&charge=2&value=K.ALHLQGQDM*EQQVVFS.M	144	159	IL1B	9706000
11990	2	2.308	0.778	13/30	/core/www/modules//sdig/index.php?run_id=98861&search_id=100375&scans_id=98857&peptide_id=2495&scanf=11990&charge=2&value=13/30	sp|P01584|IL1B_HUMAN	/core/www/modules//consensus/?run_id=98861&search_id=100375&scans_id=98857&peptide_id=2495&scanf=11990&charge=2&value=sp|P01584|IL1B_HUMAN	0	/core/www/modules/match_peptides/blast_html4.php?run_id=98861&search_id=100375&scans_id=98857&peptide_id=2495&scanf=11990&charge=2&value=0	K.ALHLQGQDM*EQQVVFS.M	/core/www/modules/show_out/show_out_wrapper.php?run_id=98861&search_id=100375&scans_id=98857&peptide_id=2495&scanf=11990&charge=2&value=K.ALHLQGQDM*EQQVVFS.M	144	159	IL1B	9706000
12137	2	2.656	0.946	15/30	/core/www/modules//sdig/index.php?run_id=98861&search_id=100375&scans_id=98857&peptide_id=2645&scanf=12137&charge=2&value=15/30	sp|P01584|IL1B_HUMAN	/core/www/modules//consensus/?run_id=98861&search_id=100375&scans_id=98857&peptide_id=2645&scanf=12137&charge=2&value=sp|P01584|IL1B_HUMAN	0	/core/www/modules/match_peptides/blast_html4.php?run_id=98861&search_id=100375&scans_id=98857&peptide_id=2645&scanf=12137&charge=2&value=0	K.ALHLQGQDM*EQQVVFS.M	/core/www/modules/show_out/show_out_wrapper.php?run_id=98861&search_id=100375&scans_id=98857&peptide_id=2645&scanf=12137&charge=2&value=K.ALHLQGQDM*EQQVVFS.M	144	159	IL1B	9706000
12168	2	2.228	0.675	14/30	/core/www/modules//sdig/index.php?run_id=98861&search_id=100375&scans_id=98857&peptide_id=2677&scanf=12168&charge=2&value=14/30	sp|P01584|IL1B_HUMAN	/core/www/modules//consensus/?run_id=98861&search_id=100375&scans_id=98857&peptide_id=2677&scanf=12168&charge=2&value=sp|P01584|IL1B_HUMAN	0	/core/www/modules/match_peptides/blast_html4.php?run_id=98861&search_id=100375&scans_id=98857&peptide_id=2677&scanf=12168&charge=2&value=0	K.ALHLQGQDM*EQQVVFS.M	/core/www/modules/show_out/show_out_wrapper.php?run_id=98861&search_id=100375&scans_id=98857&peptide_id=2677&scanf=12168&charge=2&value=K.ALHLQGQDM*EQQVVFS.M	144	159	IL1B	9706000
12188	2	2.093	0.807	2025-12-30	/core/www/modules//sdig/index.php?run_id=98861&search_id=100375&scans_id=98857&peptide_id=2698&scanf=12188&charge=2&value=12/30	sp|P01584|IL1B_HUMAN	/core/www/modules//consensus/?run_id=98861&search_id=100375&scans_id=98857&peptide_id=2698&scanf=12188&charge=2&value=sp|P01584|IL1B_HUMAN	0	/core/www/modules/match_peptides/blast_html4.php?run_id=98861&search_id=100375&scans_id=98857&peptide_id=2698&scanf=12188&charge=2&value=0	K.ALHLQGQDM*EQQVVFS.M	/core/www/modules/show_out/show_out_wrapper.php?run_id=98861&search_id=100375&scans_id=98857&peptide_id=2698&scanf=12188&charge=2&value=K.ALHLQGQDM*EQQVVFS.M	144	159	IL1B	9706000
20981	4	2.821	0.495	29/138	/core/www/modules//sdig/index.php?run_id=98861&search_id=100375&scans_id=98857&peptide_id=11575&scanf=20981&charge=4&value=29/138	sp|P01584|IL1B_HUMAN	/core/www/modules//consensus/?run_id=98861&search_id=100375&scans_id=98857&peptide_id=11575&scanf=20981&charge=4&value=sp|P01584|IL1B_HUMAN	0	/core/www/modules/match_peptides/blast_html4.php?run_id=98861&search_id=100375&scans_id=98857&peptide_id=11575&scanf=20981&charge=4&value=0	F.IFEEEPIFFDTWDNEAYVHDAPVR.S	/core/www/modules/show_out/show_out_wrapper.php?run_id=98861&search_id=100375&scans_id=98857&peptide_id=11575&scanf=20981&charge=4&value=F.IFEEEPIFFDTWDNEAYVHDAPVR.S	97	120	IL1B	9674000
15726	4	2.934	0.446	34/144	/core/www/modules//sdig/index.php?run_id=98861&search_id=100375&scans_id=98857&peptide_id=6279&scanf=15726&charge=4&value=34/144	sp|P01584|IL1B_HUMAN	/core/www/modules//consensus/?run_id=98861&search_id=100375&scans_id=98857&peptide_id=6279&scanf=15726&charge=4&value=sp|P01584|IL1B_HUMAN	0	/core/www/modules/match_peptides/blast_html4.php?run_id=98861&search_id=100375&scans_id=98857&peptide_id=6279&scanf=15726&charge=4&value=0	K.EKNLYLSCVLKDDKPTLQLESVDPK.N	/core/www/modules/show_out/show_out_wrapper.php?run_id=98861&search_id=100375&scans_id=98857&peptide_id=6279&scanf=15726&charge=4&value=K.EKNLYLSCVLKDDKPTLQLESVDPK.N	180	204	IL1B	9615000
17551	3	2.142	0.396	20/80	/core/www/modules//sdig/index.php?run_id=98861&search_id=100375&scans_id=98857&peptide_id=8121&scanf=17551&charge=3&value=20/80	sp|P01584|IL1B_HUMAN	/core/www/modules//consensus/?run_id=98861&search_id=100375&scans_id=98857&peptide_id=8121&scanf=17551&charge=3&value=sp|P01584|IL1B_HUMAN	0	/core/www/modules/match_peptides/blast_html4.php?run_id=98861&search_id=100375&scans_id=98857&peptide_id=8121&scanf=17551&charge=3&value=0	K.NLYLSCVLKDDKPTLQLESVD.P	/core/www/modules/show_out/show_out_wrapper.php?run_id=98861&search_id=100375&scans_id=98857&peptide_id=8121&scanf=17551&charge=3&value=K.NLYLSCVLKDDKPTLQLESVD.P	182	202	IL1B	9345000
18105	3	2.509	0.696	22/80	/core/www/modules//sdig/index.php?run_id=98861&search_id=100375&scans_id=98857&peptide_id=8684&scanf=18105&charge=3&value=22/80	sp|P01584|IL1B_HUMAN	/core/www/modules//consensus/?run_id=98861&search_id=100375&scans_id=98857&peptide_id=8684&scanf=18105&charge=3&value=sp|P01584|IL1B_HUMAN	0	/core/www/modules/match_peptides/blast_html4.php?run_id=98861&search_id=100375&scans_id=98857&peptide_id=8684&scanf=18105&charge=3&value=0	K.NLYLSCVLKDDKPTLQLESVD.P	/core/www/modules/show_out/show_out_wrapper.php?run_id=98861&search_id=100375&scans_id=98857&peptide_id=8684&scanf=18105&charge=3&value=K.NLYLSCVLKDDKPTLQLESVD.P	182	202	IL1B	9345000
20137	2	2.262	0.839	2025-12-18	/core/www/modules//sdig/index.php?run_id=98861&search_id=100375&scans_id=98857&peptide_id=10726&scanf=20137&charge=2&value=12/18	sp|P01584|IL1B_HUMAN	/core/www/modules//consensus/?run_id=98861&search_id=100375&scans_id=98857&peptide_id=10726&scanf=20137&charge=2&value=sp|P01584|IL1B_HUMAN	0	/core/www/modules/match_peptides/blast_html4.php?run_id=98861&search_id=100375&scans_id=98857&peptide_id=10726&scanf=20137&charge=2&value=0	F.IFEEEPIFFD.T	/core/www/modules/show_out/show_out_wrapper.php?run_id=98861&search_id=100375&scans_id=98857&peptide_id=10726&scanf=20137&charge=2&value=F.IFEEEPIFFD.T	97	106	IL1B	9214000
9460	3	3.332	0.637	24/48	/core/www/modules//sdig/index.php?run_id=98861&search_id=100375&scans_id=98857&peptide_id=19759&scanf=9460&charge=3&value=24/48	sp|P01584|IL1B_HUMAN	/core/www/modules//consensus/?run_id=98861&search_id=100375&scans_id=98857&peptide_id=19759&scanf=9460&charge=3&value=sp|P01584|IL1B_HUMAN	0	/core/www/modules/match_peptides/blast_html4.php?run_id=98861&search_id=100375&scans_id=98857&peptide_id=19759&scanf=9460&charge=3&value=0	D.DKPTLQLESVDPK.N	/core/www/modules/show_out/show_out_wrapper.php?run_id=98861&search_id=100375&scans_id=98857&peptide_id=19759&scanf=9460&charge=3&value=D.DKPTLQLESVDPK.N	192	204	IL1B	8956000
9570	3	2.774	0.666	20/48	/core/www/modules//sdig/index.php?run_id=98861&search_id=100375&scans_id=98857&peptide_id=19863&scanf=9570&charge=3&value=20/48	sp|P01584|IL1B_HUMAN	/core/www/modules//consensus/?run_id=98861&search_id=100375&scans_id=98857&peptide_id=19863&scanf=9570&charge=3&value=sp|P01584|IL1B_HUMAN	0	/core/www/modules/match_peptides/blast_html4.php?run_id=98861&search_id=100375&scans_id=98857&peptide_id=19863&scanf=9570&charge=3&value=0	D.DKPTLQLESVDPK.N	/core/www/modules/show_out/show_out_wrapper.php?run_id=98861&search_id=100375&scans_id=98857&peptide_id=19863&scanf=9570&charge=3&value=D.DKPTLQLESVDPK.N	192	204	IL1B	8956000
9679	3	2.343	0.597	21/48	/core/www/modules//sdig/index.php?run_id=98861&search_id=100375&scans_id=98857&peptide_id=19967&scanf=9679&charge=3&value=21/48	sp|P01584|IL1B_HUMAN	/core/www/modules//consensus/?run_id=98861&search_id=100375&scans_id=98857&peptide_id=19967&scanf=9679&charge=3&value=sp|P01584|IL1B_HUMAN	0	/core/www/modules/match_peptides/blast_html4.php?run_id=98861&search_id=100375&scans_id=98857&peptide_id=19967&scanf=9679&charge=3&value=0	D.DKPTLQLESVDPK.N	/core/www/modules/show_out/show_out_wrapper.php?run_id=98861&search_id=100375&scans_id=98857&peptide_id=19967&scanf=9679&charge=3&value=D.DKPTLQLESVDPK.N	192	204	IL1B	8956000
9717	3	2.321	0.682	21/48	/core/www/modules//sdig/index.php?run_id=98861&search_id=100375&scans_id=98857&peptide_id=20002&scanf=9717&charge=3&value=21/48	sp|P01584|IL1B_HUMAN	/core/www/modules//consensus/?run_id=98861&search_id=100375&scans_id=98857&peptide_id=20002&scanf=9717&charge=3&value=sp|P01584|IL1B_HUMAN	0	/core/www/modules/match_peptides/blast_html4.php?run_id=98861&search_id=100375&scans_id=98857&peptide_id=20002&scanf=9717&charge=3&value=0	D.DKPTLQLESVDPK.N	/core/www/modules/show_out/show_out_wrapper.php?run_id=98861&search_id=100375&scans_id=98857&peptide_id=20002&scanf=9717&charge=3&value=D.DKPTLQLESVDPK.N	192	204	IL1B	8956000
12799	2	3.042	0.698	19/26	/core/www/modules//sdig/index.php?run_id=98861&search_id=100375&scans_id=98857&peptide_id=3307&scanf=12799&charge=2&value=19/26	sp|P01584|IL1B_HUMAN	/core/www/modules//consensus/?run_id=98861&search_id=100375&scans_id=98857&peptide_id=3307&scanf=12799&charge=2&value=sp|P01584|IL1B_HUMAN	0	/core/www/modules/match_peptides/blast_html4.php?run_id=98861&search_id=100375&scans_id=98857&peptide_id=3307&scanf=12799&charge=2&value=0	S.GNEDDLFFEADGPK.Q	/core/www/modules/show_out/show_out_wrapper.php?run_id=98861&search_id=100375&scans_id=98857&peptide_id=3307&scanf=12799&charge=2&value=S.GNEDDLFFEADGPK.Q	17	30	IL1B	8539000
12988	2	3.579	0.791	19/26	/core/www/modules//sdig/index.php?run_id=98861&search_id=100375&scans_id=98857&peptide_id=3500&scanf=12988&charge=2&value=19/26	sp|P01584|IL1B_HUMAN	/core/www/modules//consensus/?run_id=98861&search_id=100375&scans_id=98857&peptide_id=3500&scanf=12988&charge=2&value=sp|P01584|IL1B_HUMAN	0	/core/www/modules/match_peptides/blast_html4.php?run_id=98861&search_id=100375&scans_id=98857&peptide_id=3500&scanf=12988&charge=2&value=0	S.GNEDDLFFEADGPK.Q	/core/www/modules/show_out/show_out_wrapper.php?run_id=98861&search_id=100375&scans_id=98857&peptide_id=3500&scanf=12988&charge=2&value=S.GNEDDLFFEADGPK.Q	17	30	IL1B	8539000
13140	2	3.689	0.753	21/26	/core/www/modules//sdig/index.php?run_id=98861&search_id=100375&scans_id=98857&peptide_id=3652&scanf=13140&charge=2&value=21/26	sp|P01584|IL1B_HUMAN	/core/www/modules//consensus/?run_id=98861&search_id=100375&scans_id=98857&peptide_id=3652&scanf=13140&charge=2&value=sp|P01584|IL1B_HUMAN	0	/core/www/modules/match_peptides/blast_html4.php?run_id=98861&search_id=100375&scans_id=98857&peptide_id=3652&scanf=13140&charge=2&value=0	S.GNEDDLFFEADGPK.Q	/core/www/modules/show_out/show_out_wrapper.php?run_id=98861&search_id=100375&scans_id=98857&peptide_id=3652&scanf=13140&charge=2&value=S.GNEDDLFFEADGPK.Q	17	30	IL1B	8539000
13253	2	2.55	0.587	18/26	/core/www/modules//sdig/index.php?run_id=98861&search_id=100375&scans_id=98857&peptide_id=3768&scanf=13253&charge=2&value=18/26	sp|P01584|IL1B_HUMAN	/core/www/modules//consensus/?run_id=98861&search_id=100375&scans_id=98857&peptide_id=3768&scanf=13253&charge=2&value=sp|P01584|IL1B_HUMAN	0	/core/www/modules/match_peptides/blast_html4.php?run_id=98861&search_id=100375&scans_id=98857&peptide_id=3768&scanf=13253&charge=2&value=0	S.GNEDDLFFEADGPK.Q	/core/www/modules/show_out/show_out_wrapper.php?run_id=98861&search_id=100375&scans_id=98857&peptide_id=3768&scanf=13253&charge=2&value=S.GNEDDLFFEADGPK.Q	17	30	IL1B	8539000
13348	2	3.516	0.789	20/26	/core/www/modules//sdig/index.php?run_id=98861&search_id=100375&scans_id=98857&peptide_id=3865&scanf=13348&charge=2&value=20/26	sp|P01584|IL1B_HUMAN	/core/www/modules//consensus/?run_id=98861&search_id=100375&scans_id=98857&peptide_id=3865&scanf=13348&charge=2&value=sp|P01584|IL1B_HUMAN	0	/core/www/modules/match_peptides/blast_html4.php?run_id=98861&search_id=100375&scans_id=98857&peptide_id=3865&scanf=13348&charge=2&value=0	S.GNEDDLFFEADGPK.Q	/core/www/modules/show_out/show_out_wrapper.php?run_id=98861&search_id=100375&scans_id=98857&peptide_id=3865&scanf=13348&charge=2&value=S.GNEDDLFFEADGPK.Q	17	30	IL1B	8539000
13459	2	2.944	0.75	19/26	/core/www/modules//sdig/index.php?run_id=98861&search_id=100375&scans_id=98857&peptide_id=3980&scanf=13459&charge=2&value=19/26	sp|P01584|IL1B_HUMAN	/core/www/modules//consensus/?run_id=98861&search_id=100375&scans_id=98857&peptide_id=3980&scanf=13459&charge=2&value=sp|P01584|IL1B_HUMAN	0	/core/www/modules/match_peptides/blast_html4.php?run_id=98861&search_id=100375&scans_id=98857&peptide_id=3980&scanf=13459&charge=2&value=0	S.GNEDDLFFEADGPK.Q	/core/www/modules/show_out/show_out_wrapper.php?run_id=98861&search_id=100375&scans_id=98857&peptide_id=3980&scanf=13459&charge=2&value=S.GNEDDLFFEADGPK.Q	17	30	IL1B	8539000
13573	2	3.068	0.601	17/26	/core/www/modules//sdig/index.php?run_id=98861&search_id=100375&scans_id=98857&peptide_id=4095&scanf=13573&charge=2&value=17/26	sp|P01584|IL1B_HUMAN	/core/www/modules//consensus/?run_id=98861&search_id=100375&scans_id=98857&peptide_id=4095&scanf=13573&charge=2&value=sp|P01584|IL1B_HUMAN	0	/core/www/modules/match_peptides/blast_html4.php?run_id=98861&search_id=100375&scans_id=98857&peptide_id=4095&scanf=13573&charge=2&value=0	S.GNEDDLFFEADGPK.Q	/core/www/modules/show_out/show_out_wrapper.php?run_id=98861&search_id=100375&scans_id=98857&peptide_id=4095&scanf=13573&charge=2&value=S.GNEDDLFFEADGPK.Q	17	30	IL1B	8539000
12565	2	2.282	0.73	15/18	/core/www/modules//sdig/index.php?run_id=98861&search_id=100375&scans_id=98857&peptide_id=3081&scanf=12565&charge=2&value=15/18	sp|P01584|IL1B_HUMAN	/core/www/modules//consensus/?run_id=98861&search_id=100375&scans_id=98857&peptide_id=3081&scanf=12565&charge=2&value=sp|P01584|IL1B_HUMAN	0	/core/www/modules/match_peptides/blast_html4.php?run_id=98861&search_id=100375&scans_id=98857&peptide_id=3081&scanf=12565&charge=2&value=0	E.NMPVFLGGTK.G	/core/www/modules/show_out/show_out_wrapper.php?run_id=98861&search_id=100375&scans_id=98857&peptide_id=3081&scanf=12565&charge=2&value=E.NMPVFLGGTK.G	245	254	IL1B	8512000
8574	2	3.544	0.796	16/26	/core/www/modules//sdig/index.php?run_id=98861&search_id=100375&scans_id=98857&peptide_id=18940&scanf=8574&charge=2&value=16/26	sp|P01584|IL1B_HUMAN	/core/www/modules//consensus/?run_id=98861&search_id=100375&scans_id=98857&peptide_id=18940&scanf=8574&charge=2&value=sp|P01584|IL1B_HUMAN	0	/core/www/modules/match_peptides/blast_html4.php?run_id=98861&search_id=100375&scans_id=98857&peptide_id=18940&scanf=8574&charge=2&value=0	K.ALHLQGQDM*EQQVV.F	/core/www/modules/show_out/show_out_wrapper.php?run_id=98861&search_id=100375&scans_id=98857&peptide_id=18940&scanf=8574&charge=2&value=K.ALHLQGQDM*EQQVV.F	144	157	IL1B	8490000
8673	2	2.245	0.756	2025-10-26	/core/www/modules//sdig/index.php?run_id=98861&search_id=100375&scans_id=98857&peptide_id=19028&scanf=8673&charge=2&value=10/26	sp|P01584|IL1B_HUMAN	/core/www/modules//consensus/?run_id=98861&search_id=100375&scans_id=98857&peptide_id=19028&scanf=8673&charge=2&value=sp|P01584|IL1B_HUMAN	0	/core/www/modules/match_peptides/blast_html4.php?run_id=98861&search_id=100375&scans_id=98857&peptide_id=19028&scanf=8673&charge=2&value=0	K.ALHLQGQDM*EQQVV.F	/core/www/modules/show_out/show_out_wrapper.php?run_id=98861&search_id=100375&scans_id=98857&peptide_id=19028&scanf=8673&charge=2&value=K.ALHLQGQDM*EQQVV.F	144	157	IL1B	8490000
8722	2	3.126	0.937	17/26	/core/www/modules//sdig/index.php?run_id=98861&search_id=100375&scans_id=98857&peptide_id=19073&scanf=8722&charge=2&value=17/26	sp|P01584|IL1B_HUMAN	/core/www/modules//consensus/?run_id=98861&search_id=100375&scans_id=98857&peptide_id=19073&scanf=8722&charge=2&value=sp|P01584|IL1B_HUMAN	0	/core/www/modules/match_peptides/blast_html4.php?run_id=98861&search_id=100375&scans_id=98857&peptide_id=19073&scanf=8722&charge=2&value=0	K.ALHLQGQDM*EQQVV.F	/core/www/modules/show_out/show_out_wrapper.php?run_id=98861&search_id=100375&scans_id=98857&peptide_id=19073&scanf=8722&charge=2&value=K.ALHLQGQDM*EQQVV.F	144	157	IL1B	8490000
8776	2	2.313	0.689	14/26	/core/www/modules//sdig/index.php?run_id=98861&search_id=100375&scans_id=98857&peptide_id=19121&scanf=8776&charge=2&value=14/26	sp|P01584|IL1B_HUMAN	/core/www/modules//consensus/?run_id=98861&search_id=100375&scans_id=98857&peptide_id=19121&scanf=8776&charge=2&value=sp|P01584|IL1B_HUMAN	0	/core/www/modules/match_peptides/blast_html4.php?run_id=98861&search_id=100375&scans_id=98857&peptide_id=19121&scanf=8776&charge=2&value=0	K.ALHLQGQDM*EQQVV.F	/core/www/modules/show_out/show_out_wrapper.php?run_id=98861&search_id=100375&scans_id=98857&peptide_id=19121&scanf=8776&charge=2&value=K.ALHLQGQDM*EQQVV.F	144	157	IL1B	8490000
10507	2	4.521	0.911	20/32	/core/www/modules//sdig/index.php?run_id=98861&search_id=100375&scans_id=98857&peptide_id=1002&scanf=10507&charge=2&value=20/32	sp|P01584|IL1B_HUMAN	/core/www/modules//consensus/?run_id=98861&search_id=100375&scans_id=98857&peptide_id=1002&scanf=10507&charge=2&value=sp|P01584|IL1B_HUMAN	0	/core/www/modules/match_peptides/blast_html4.php?run_id=98861&search_id=100375&scans_id=98857&peptide_id=1002&scanf=10507&charge=2&value=0	Y.ISTSQAENM*PVFLGGTK.G	/core/www/modules/show_out/show_out_wrapper.php?run_id=98861&search_id=100375&scans_id=98857&peptide_id=1002&scanf=10507&charge=2&value=Y.ISTSQAENM*PVFLGGTK.G	238	254	IL1B	8062000
10753	2	3.593	0.819	18/32	/core/www/modules//sdig/index.php?run_id=98861&search_id=100375&scans_id=98857&peptide_id=1253&scanf=10753&charge=2&value=18/32	sp|P01584|IL1B_HUMAN	/core/www/modules//consensus/?run_id=98861&search_id=100375&scans_id=98857&peptide_id=1253&scanf=10753&charge=2&value=sp|P01584|IL1B_HUMAN	0	/core/www/modules/match_peptides/blast_html4.php?run_id=98861&search_id=100375&scans_id=98857&peptide_id=1253&scanf=10753&charge=2&value=0	Y.ISTSQAENM*PVFLGGTK.G	/core/www/modules/show_out/show_out_wrapper.php?run_id=98861&search_id=100375&scans_id=98857&peptide_id=1253&scanf=10753&charge=2&value=Y.ISTSQAENM*PVFLGGTK.G	238	254	IL1B	8062000
10829	2	3.884	0.8	18/32	/core/www/modules//sdig/index.php?run_id=98861&search_id=100375&scans_id=98857&peptide_id=1328&scanf=10829&charge=2&value=18/32	sp|P01584|IL1B_HUMAN	/core/www/modules//consensus/?run_id=98861&search_id=100375&scans_id=98857&peptide_id=1328&scanf=10829&charge=2&value=sp|P01584|IL1B_HUMAN	0	/core/www/modules/match_peptides/blast_html4.php?run_id=98861&search_id=100375&scans_id=98857&peptide_id=1328&scanf=10829&charge=2&value=0	Y.ISTSQAENM*PVFLGGTK.G	/core/www/modules/show_out/show_out_wrapper.php?run_id=98861&search_id=100375&scans_id=98857&peptide_id=1328&scanf=10829&charge=2&value=Y.ISTSQAENM*PVFLGGTK.G	238	254	IL1B	8062000
11070	2	3.375	0.895	14/32	/core/www/modules//sdig/index.php?run_id=98861&search_id=100375&scans_id=98857&peptide_id=1570&scanf=11070&charge=2&value=14/32	sp|P01584|IL1B_HUMAN	/core/www/modules//consensus/?run_id=98861&search_id=100375&scans_id=98857&peptide_id=1570&scanf=11070&charge=2&value=sp|P01584|IL1B_HUMAN	0	/core/www/modules/match_peptides/blast_html4.php?run_id=98861&search_id=100375&scans_id=98857&peptide_id=1570&scanf=11070&charge=2&value=0	Y.ISTSQAENM*PVFLGGTK.G	/core/www/modules/show_out/show_out_wrapper.php?run_id=98861&search_id=100375&scans_id=98857&peptide_id=1570&scanf=11070&charge=2&value=Y.ISTSQAENM*PVFLGGTK.G	238	254	IL1B	8062000
11307	2	4.068	0.818	14/32	/core/www/modules//sdig/index.php?run_id=98861&search_id=100375&scans_id=98857&peptide_id=1810&scanf=11307&charge=2&value=14/32	sp|P01584|IL1B_HUMAN	/core/www/modules//consensus/?run_id=98861&search_id=100375&scans_id=98857&peptide_id=1810&scanf=11307&charge=2&value=sp|P01584|IL1B_HUMAN	0	/core/www/modules/match_peptides/blast_html4.php?run_id=98861&search_id=100375&scans_id=98857&peptide_id=1810&scanf=11307&charge=2&value=0	Y.ISTSQAENM*PVFLGGTK.G	/core/www/modules/show_out/show_out_wrapper.php?run_id=98861&search_id=100375&scans_id=98857&peptide_id=1810&scanf=11307&charge=2&value=Y.ISTSQAENM*PVFLGGTK.G	238	254	IL1B	8062000
11366	2	3.837	0.921	16/32	/core/www/modules//sdig/index.php?run_id=98861&search_id=100375&scans_id=98857&peptide_id=1868&scanf=11366&charge=2&value=16/32	sp|P01584|IL1B_HUMAN	/core/www/modules//consensus/?run_id=98861&search_id=100375&scans_id=98857&peptide_id=1868&scanf=11366&charge=2&value=sp|P01584|IL1B_HUMAN	0	/core/www/modules/match_peptides/blast_html4.php?run_id=98861&search_id=100375&scans_id=98857&peptide_id=1868&scanf=11366&charge=2&value=0	Y.ISTSQAENM*PVFLGGTK.G	/core/www/modules/show_out/show_out_wrapper.php?run_id=98861&search_id=100375&scans_id=98857&peptide_id=1868&scanf=11366&charge=2&value=Y.ISTSQAENM*PVFLGGTK.G	238	254	IL1B	8062000
11447	2	2.972	0.945	16/32	/core/www/modules//sdig/index.php?run_id=98861&search_id=100375&scans_id=98857&peptide_id=1949&scanf=11447&charge=2&value=16/32	sp|P01584|IL1B_HUMAN	/core/www/modules//consensus/?run_id=98861&search_id=100375&scans_id=98857&peptide_id=1949&scanf=11447&charge=2&value=sp|P01584|IL1B_HUMAN	0	/core/www/modules/match_peptides/blast_html4.php?run_id=98861&search_id=100375&scans_id=98857&peptide_id=1949&scanf=11447&charge=2&value=0	Y.ISTSQAENM*PVFLGGTK.G	/core/www/modules/show_out/show_out_wrapper.php?run_id=98861&search_id=100375&scans_id=98857&peptide_id=1949&scanf=11447&charge=2&value=Y.ISTSQAENM*PVFLGGTK.G	238	254	IL1B	8062000
11637	2	3.469	0.879	15/32	/core/www/modules//sdig/index.php?run_id=98861&search_id=100375&scans_id=98857&peptide_id=2142&scanf=11637&charge=2&value=15/32	sp|P01584|IL1B_HUMAN	/core/www/modules//consensus/?run_id=98861&search_id=100375&scans_id=98857&peptide_id=2142&scanf=11637&charge=2&value=sp|P01584|IL1B_HUMAN	0	/core/www/modules/match_peptides/blast_html4.php?run_id=98861&search_id=100375&scans_id=98857&peptide_id=2142&scanf=11637&charge=2&value=0	Y.ISTSQAENM*PVFLGGTK.G	/core/www/modules/show_out/show_out_wrapper.php?run_id=98861&search_id=100375&scans_id=98857&peptide_id=2142&scanf=11637&charge=2&value=Y.ISTSQAENM*PVFLGGTK.G	238	254	IL1B	8062000
11680	2	3.911	0.924	19/32	/core/www/modules//sdig/index.php?run_id=98861&search_id=100375&scans_id=98857&peptide_id=2187&scanf=11680&charge=2&value=19/32	sp|P01584|IL1B_HUMAN	/core/www/modules//consensus/?run_id=98861&search_id=100375&scans_id=98857&peptide_id=2187&scanf=11680&charge=2&value=sp|P01584|IL1B_HUMAN	0	/core/www/modules/match_peptides/blast_html4.php?run_id=98861&search_id=100375&scans_id=98857&peptide_id=2187&scanf=11680&charge=2&value=0	Y.ISTSQAENM*PVFLGGTK.G	/core/www/modules/show_out/show_out_wrapper.php?run_id=98861&search_id=100375&scans_id=98857&peptide_id=2187&scanf=11680&charge=2&value=Y.ISTSQAENM*PVFLGGTK.G	238	254	IL1B	8062000
11744	2	3.979	0.855	16/32	/core/www/modules//sdig/index.php?run_id=98861&search_id=100375&scans_id=98857&peptide_id=2252&scanf=11744&charge=2&value=16/32	sp|P01584|IL1B_HUMAN	/core/www/modules//consensus/?run_id=98861&search_id=100375&scans_id=98857&peptide_id=2252&scanf=11744&charge=2&value=sp|P01584|IL1B_HUMAN	0	/core/www/modules/match_peptides/blast_html4.php?run_id=98861&search_id=100375&scans_id=98857&peptide_id=2252&scanf=11744&charge=2&value=0	Y.ISTSQAENM*PVFLGGTK.G	/core/www/modules/show_out/show_out_wrapper.php?run_id=98861&search_id=100375&scans_id=98857&peptide_id=2252&scanf=11744&charge=2&value=Y.ISTSQAENM*PVFLGGTK.G	238	254	IL1B	8062000
11790	2	4.292	0.887	18/32	/core/www/modules//sdig/index.php?run_id=98861&search_id=100375&scans_id=98857&peptide_id=2299&scanf=11790&charge=2&value=18/32	sp|P01584|IL1B_HUMAN	/core/www/modules//consensus/?run_id=98861&search_id=100375&scans_id=98857&peptide_id=2299&scanf=11790&charge=2&value=sp|P01584|IL1B_HUMAN	0	/core/www/modules/match_peptides/blast_html4.php?run_id=98861&search_id=100375&scans_id=98857&peptide_id=2299&scanf=11790&charge=2&value=0	Y.ISTSQAENM*PVFLGGTK.G	/core/www/modules/show_out/show_out_wrapper.php?run_id=98861&search_id=100375&scans_id=98857&peptide_id=2299&scanf=11790&charge=2&value=Y.ISTSQAENM*PVFLGGTK.G	238	254	IL1B	8062000
11877	2	3.926	0.92	16/32	/core/www/modules//sdig/index.php?run_id=98861&search_id=100375&scans_id=98857&peptide_id=2382&scanf=11877&charge=2&value=16/32	sp|P01584|IL1B_HUMAN	/core/www/modules//consensus/?run_id=98861&search_id=100375&scans_id=98857&peptide_id=2382&scanf=11877&charge=2&value=sp|P01584|IL1B_HUMAN	0	/core/www/modules/match_peptides/blast_html4.php?run_id=98861&search_id=100375&scans_id=98857&peptide_id=2382&scanf=11877&charge=2&value=0	Y.ISTSQAENM*PVFLGGTK.G	/core/www/modules/show_out/show_out_wrapper.php?run_id=98861&search_id=100375&scans_id=98857&peptide_id=2382&scanf=11877&charge=2&value=Y.ISTSQAENM*PVFLGGTK.G	238	254	IL1B	8062000
11946	2	3.929	0.826	15/32	/core/www/modules//sdig/index.php?run_id=98861&search_id=100375&scans_id=98857&peptide_id=2451&scanf=11946&charge=2&value=15/32	sp|P01584|IL1B_HUMAN	/core/www/modules//consensus/?run_id=98861&search_id=100375&scans_id=98857&peptide_id=2451&scanf=11946&charge=2&value=sp|P01584|IL1B_HUMAN	0	/core/www/modules/match_peptides/blast_html4.php?run_id=98861&search_id=100375&scans_id=98857&peptide_id=2451&scanf=11946&charge=2&value=0	Y.ISTSQAENM*PVFLGGTK.G	/core/www/modules/show_out/show_out_wrapper.php?run_id=98861&search_id=100375&scans_id=98857&peptide_id=2451&scanf=11946&charge=2&value=Y.ISTSQAENM*PVFLGGTK.G	238	254	IL1B	8062000
11979	2	4.028	0.797	17/32	/core/www/modules//sdig/index.php?run_id=98861&search_id=100375&scans_id=98857&peptide_id=2484&scanf=11979&charge=2&value=17/32	sp|P01584|IL1B_HUMAN	/core/www/modules//consensus/?run_id=98861&search_id=100375&scans_id=98857&peptide_id=2484&scanf=11979&charge=2&value=sp|P01584|IL1B_HUMAN	0	/core/www/modules/match_peptides/blast_html4.php?run_id=98861&search_id=100375&scans_id=98857&peptide_id=2484&scanf=11979&charge=2&value=0	Y.ISTSQAENM*PVFLGGTK.G	/core/www/modules/show_out/show_out_wrapper.php?run_id=98861&search_id=100375&scans_id=98857&peptide_id=2484&scanf=11979&charge=2&value=Y.ISTSQAENM*PVFLGGTK.G	238	254	IL1B	8062000
11998	2	3.985	0.754	17/32	/core/www/modules//sdig/index.php?run_id=98861&search_id=100375&scans_id=98857&peptide_id=2503&scanf=11998&charge=2&value=17/32	sp|P01584|IL1B_HUMAN	/core/www/modules//consensus/?run_id=98861&search_id=100375&scans_id=98857&peptide_id=2503&scanf=11998&charge=2&value=sp|P01584|IL1B_HUMAN	0	/core/www/modules/match_peptides/blast_html4.php?run_id=98861&search_id=100375&scans_id=98857&peptide_id=2503&scanf=11998&charge=2&value=0	Y.ISTSQAENM*PVFLGGTK.G	/core/www/modules/show_out/show_out_wrapper.php?run_id=98861&search_id=100375&scans_id=98857&peptide_id=2503&scanf=11998&charge=2&value=Y.ISTSQAENM*PVFLGGTK.G	238	254	IL1B	8062000
12352	2	3.622	0.905	16/32	/core/www/modules//sdig/index.php?run_id=98861&search_id=100375&scans_id=98857&peptide_id=2866&scanf=12352&charge=2&value=16/32	sp|P01584|IL1B_HUMAN	/core/www/modules//consensus/?run_id=98861&search_id=100375&scans_id=98857&peptide_id=2866&scanf=12352&charge=2&value=sp|P01584|IL1B_HUMAN	0	/core/www/modules/match_peptides/blast_html4.php?run_id=98861&search_id=100375&scans_id=98857&peptide_id=2866&scanf=12352&charge=2&value=0	Y.ISTSQAENM*PVFLGGTK.G	/core/www/modules/show_out/show_out_wrapper.php?run_id=98861&search_id=100375&scans_id=98857&peptide_id=2866&scanf=12352&charge=2&value=Y.ISTSQAENM*PVFLGGTK.G	238	254	IL1B	8062000
6499	2	3.162	0.903	17/24	/core/www/modules//sdig/index.php?run_id=98861&search_id=100375&scans_id=98857&peptide_id=17084&scanf=6499&charge=2&value=17/24	sp|P01584|IL1B_HUMAN	/core/www/modules//consensus/?run_id=98861&search_id=100375&scans_id=98857&peptide_id=17084&scanf=6499&charge=2&value=sp|P01584|IL1B_HUMAN	0	/core/www/modules/match_peptides/blast_html4.php?run_id=98861&search_id=100375&scans_id=98857&peptide_id=17084&scanf=6499&charge=2&value=0	F.SMSFVQGEESNDK.I	/core/www/modules/show_out/show_out_wrapper.php?run_id=98861&search_id=100375&scans_id=98857&peptide_id=17084&scanf=6499&charge=2&value=F.SMSFVQGEESNDK.I	159	171	IL1B	8017000
6607	2	3.559	0.859	17/24	/core/www/modules//sdig/index.php?run_id=98861&search_id=100375&scans_id=98857&peptide_id=17182&scanf=6607&charge=2&value=17/24	sp|P01584|IL1B_HUMAN	/core/www/modules//consensus/?run_id=98861&search_id=100375&scans_id=98857&peptide_id=17182&scanf=6607&charge=2&value=sp|P01584|IL1B_HUMAN	0	/core/www/modules/match_peptides/blast_html4.php?run_id=98861&search_id=100375&scans_id=98857&peptide_id=17182&scanf=6607&charge=2&value=0	F.SMSFVQGEESNDK.I	/core/www/modules/show_out/show_out_wrapper.php?run_id=98861&search_id=100375&scans_id=98857&peptide_id=17182&scanf=6607&charge=2&value=F.SMSFVQGEESNDK.I	159	171	IL1B	8017000
12333	2	3.619	0.73	17/22	/core/www/modules//sdig/index.php?run_id=98861&search_id=100375&scans_id=98857&peptide_id=2847&scanf=12333&charge=2&value=17/22	sp|P01584|IL1B_HUMAN	/core/www/modules//consensus/?run_id=98861&search_id=100375&scans_id=98857&peptide_id=2847&scanf=12333&charge=2&value=sp|P01584|IL1B_HUMAN	0	/core/www/modules/match_peptides/blast_html4.php?run_id=98861&search_id=100375&scans_id=98857&peptide_id=2847&scanf=12333&charge=2&value=0	K.IEINNKLEFESA.Q	/core/www/modules/show_out/show_out_wrapper.php?run_id=98861&search_id=100375&scans_id=98857&peptide_id=2847&scanf=12333&charge=2&value=K.IEINNKLEFESA.Q	220	231	IL1B	7649000
15121	2	3.161	0.675	18/22	/core/www/modules//sdig/index.php?run_id=98861&search_id=100375&scans_id=98857&peptide_id=5665&scanf=15121&charge=2&value=18/22	sp|P01584|IL1B_HUMAN	/core/www/modules//consensus/?run_id=98861&search_id=100375&scans_id=98857&peptide_id=5665&scanf=15121&charge=2&value=sp|P01584|IL1B_HUMAN	0	/core/www/modules/match_peptides/blast_html4.php?run_id=98861&search_id=100375&scans_id=98857&peptide_id=5665&scanf=15121&charge=2&value=0	L.DLCPLDGGIQLR.I	/core/www/modules/show_out/show_out_wrapper.php?run_id=98861&search_id=100375&scans_id=98857&peptide_id=5665&scanf=15121&charge=2&value=L.DLCPLDGGIQLR.I	40	51	IL1B	7585000
18473	3	2.934	0.7	27/84	/core/www/modules//sdig/index.php?run_id=98861&search_id=100375&scans_id=98857&peptide_id=9057&scanf=18473&charge=3&value=27/84	sp|P01584|IL1B_HUMAN	/core/www/modules//consensus/?run_id=98861&search_id=100375&scans_id=98857&peptide_id=9057&scanf=18473&charge=3&value=sp|P01584|IL1B_HUMAN	0	/core/www/modules/match_peptides/blast_html4.php?run_id=98861&search_id=100375&scans_id=98857&peptide_id=9057&scanf=18473&charge=3&value=0	F.EEEPIFFDTWDNEAYVHDAPVR.S	/core/www/modules/show_out/show_out_wrapper.php?run_id=98861&search_id=100375&scans_id=98857&peptide_id=9057&scanf=18473&charge=3&value=F.EEEPIFFDTWDNEAYVHDAPVR.S	99	120	IL1B	7350000
18646	3	2.325	0.646	22/84	/core/www/modules//sdig/index.php?run_id=98861&search_id=100375&scans_id=98857&peptide_id=9230&scanf=18646&charge=3&value=22/84	sp|P01584|IL1B_HUMAN	/core/www/modules//consensus/?run_id=98861&search_id=100375&scans_id=98857&peptide_id=9230&scanf=18646&charge=3&value=sp|P01584|IL1B_HUMAN	0	/core/www/modules/match_peptides/blast_html4.php?run_id=98861&search_id=100375&scans_id=98857&peptide_id=9230&scanf=18646&charge=3&value=0	F.EEEPIFFDTWDNEAYVHDAPVR.S	/core/www/modules/show_out/show_out_wrapper.php?run_id=98861&search_id=100375&scans_id=98857&peptide_id=9230&scanf=18646&charge=3&value=F.EEEPIFFDTWDNEAYVHDAPVR.S	99	120	IL1B	7350000
5273	2	2.985	0.861	14/22	/core/www/modules//sdig/index.php?run_id=98861&search_id=100375&scans_id=98857&peptide_id=16018&scanf=5273&charge=2&value=14/22	sp|P01584|IL1B_HUMAN	/core/www/modules//consensus/?run_id=98861&search_id=100375&scans_id=98857&peptide_id=16018&scanf=5273&charge=2&value=sp|P01584|IL1B_HUMAN	0	/core/www/modules/match_peptides/blast_html4.php?run_id=98861&search_id=100375&scans_id=98857&peptide_id=16018&scanf=5273&charge=2&value=0	W.DNEAYVHDAPVR.S	/core/www/modules/show_out/show_out_wrapper.php?run_id=98861&search_id=100375&scans_id=98857&peptide_id=16018&scanf=5273&charge=2&value=W.DNEAYVHDAPVR.S	109	120	IL1B	6998000
5401	2	2.914	0.853	13/22	/core/www/modules//sdig/index.php?run_id=98861&search_id=100375&scans_id=98857&peptide_id=16128&scanf=5401&charge=2&value=13/22	sp|P01584|IL1B_HUMAN	/core/www/modules//consensus/?run_id=98861&search_id=100375&scans_id=98857&peptide_id=16128&scanf=5401&charge=2&value=sp|P01584|IL1B_HUMAN	0	/core/www/modules/match_peptides/blast_html4.php?run_id=98861&search_id=100375&scans_id=98857&peptide_id=16128&scanf=5401&charge=2&value=0	W.DNEAYVHDAPVR.S	/core/www/modules/show_out/show_out_wrapper.php?run_id=98861&search_id=100375&scans_id=98857&peptide_id=16128&scanf=5401&charge=2&value=W.DNEAYVHDAPVR.S	109	120	IL1B	6998000
11816	2	3.094	0.718	2025-12-20	/core/www/modules//sdig/index.php?run_id=98861&search_id=100375&scans_id=98857&peptide_id=2325&scanf=11816&charge=2&value=12/20	sp|P01584|IL1B_HUMAN	/core/www/modules//consensus/?run_id=98861&search_id=100375&scans_id=98857&peptide_id=2325&scanf=11816&charge=2&value=sp|P01584|IL1B_HUMAN	0	/core/www/modules/match_peptides/blast_html4.php?run_id=98861&search_id=100375&scans_id=98857&peptide_id=2325&scanf=11816&charge=2&value=0	K.EKNLYLSCVLK.D	/core/www/modules/show_out/show_out_wrapper.php?run_id=98861&search_id=100375&scans_id=98857&peptide_id=2325&scanf=11816&charge=2&value=K.EKNLYLSCVLK.D	180	190	IL1B	6988000
19336	4	4.82	0.269	47/210	/core/www/modules//sdig/index.php?run_id=98861&search_id=100375&scans_id=98857&peptide_id=9919&scanf=19336&charge=4&value=47/210	sp|P01584|IL1B_HUMAN	/core/www/modules//consensus/?run_id=98861&search_id=100375&scans_id=98857&peptide_id=9919&scanf=19336&charge=4&value=sp|P01584|IL1B_HUMAN	0	/core/www/modules/match_peptides/blast_html4.php?run_id=98861&search_id=100375&scans_id=98857&peptide_id=9919&scanf=19336&charge=4&value=0	K.ALHLQGQDMEQQVVFSM*SFVQGEESNDKIPVALGLK.E	/core/www/modules/show_out/show_out_wrapper.php?run_id=98861&search_id=100375&scans_id=98857&peptide_id=9919&scanf=19336&charge=4&value=K.ALHLQGQDMEQQVVFSM*SFVQGEESNDKIPVALGLK.E	144	179	IL1B	6866000
19342	4	4.675	0.253	45/210	/core/www/modules//sdig/index.php?run_id=98861&search_id=100375&scans_id=98857&peptide_id=9925&scanf=19342&charge=4&value=45/210	sp|P01584|IL1B_HUMAN	/core/www/modules//consensus/?run_id=98861&search_id=100375&scans_id=98857&peptide_id=9925&scanf=19342&charge=4&value=sp|P01584|IL1B_HUMAN	0	/core/www/modules/match_peptides/blast_html4.php?run_id=98861&search_id=100375&scans_id=98857&peptide_id=9925&scanf=19342&charge=4&value=0	K.ALHLQGQDMEQQVVFSM*SFVQGEESNDKIPVALGLK.E	/core/www/modules/show_out/show_out_wrapper.php?run_id=98861&search_id=100375&scans_id=98857&peptide_id=9925&scanf=19342&charge=4&value=K.ALHLQGQDMEQQVVFSM*SFVQGEESNDKIPVALGLK.E	144	179	IL1B	6866000
19384	4	4.117	0.103	43/210	/core/www/modules//sdig/index.php?run_id=98861&search_id=100375&scans_id=98857&peptide_id=9967&scanf=19384&charge=4&value=43/210	sp|P01584|IL1B_HUMAN	/core/www/modules//consensus/?run_id=98861&search_id=100375&scans_id=98857&peptide_id=9967&scanf=19384&charge=4&value=sp|P01584|IL1B_HUMAN	0	/core/www/modules/match_peptides/blast_html4.php?run_id=98861&search_id=100375&scans_id=98857&peptide_id=9967&scanf=19384&charge=4&value=0	K.ALHLQGQDMEQQVVFSM*SFVQGEESNDKIPVALGLK.E	/core/www/modules/show_out/show_out_wrapper.php?run_id=98861&search_id=100375&scans_id=98857&peptide_id=9967&scanf=19384&charge=4&value=K.ALHLQGQDMEQQVVFSM*SFVQGEESNDKIPVALGLK.E	144	179	IL1B	6866000
19478	4	4.711	0.311	42/210	/core/www/modules//sdig/index.php?run_id=98861&search_id=100375&scans_id=98857&peptide_id=10062&scanf=19478&charge=4&value=42/210	sp|P01584|IL1B_HUMAN	/core/www/modules//consensus/?run_id=98861&search_id=100375&scans_id=98857&peptide_id=10062&scanf=19478&charge=4&value=sp|P01584|IL1B_HUMAN	0	/core/www/modules/match_peptides/blast_html4.php?run_id=98861&search_id=100375&scans_id=98857&peptide_id=10062&scanf=19478&charge=4&value=0	K.ALHLQGQDMEQQVVFSM*SFVQGEESNDKIPVALGLK.E	/core/www/modules/show_out/show_out_wrapper.php?run_id=98861&search_id=100375&scans_id=98857&peptide_id=10062&scanf=19478&charge=4&value=K.ALHLQGQDMEQQVVFSM*SFVQGEESNDKIPVALGLK.E	144	179	IL1B	6866000
19573	4	4.168	0.417	46/210	/core/www/modules//sdig/index.php?run_id=98861&search_id=100375&scans_id=98857&peptide_id=10158&scanf=19573&charge=4&value=46/210	sp|P01584|IL1B_HUMAN	/core/www/modules//consensus/?run_id=98861&search_id=100375&scans_id=98857&peptide_id=10158&scanf=19573&charge=4&value=sp|P01584|IL1B_HUMAN	0	/core/www/modules/match_peptides/blast_html4.php?run_id=98861&search_id=100375&scans_id=98857&peptide_id=10158&scanf=19573&charge=4&value=0	K.ALHLQGQDMEQQVVFSM*SFVQGEESNDKIPVALGLK.E	/core/www/modules/show_out/show_out_wrapper.php?run_id=98861&search_id=100375&scans_id=98857&peptide_id=10158&scanf=19573&charge=4&value=K.ALHLQGQDMEQQVVFSM*SFVQGEESNDKIPVALGLK.E	144	179	IL1B	6866000
19751	4	4.652	0.37	46/210	/core/www/modules//sdig/index.php?run_id=98861&search_id=100375&scans_id=98857&peptide_id=10337&scanf=19751&charge=4&value=46/210	sp|P01584|IL1B_HUMAN	/core/www/modules//consensus/?run_id=98861&search_id=100375&scans_id=98857&peptide_id=10337&scanf=19751&charge=4&value=sp|P01584|IL1B_HUMAN	0	/core/www/modules/match_peptides/blast_html4.php?run_id=98861&search_id=100375&scans_id=98857&peptide_id=10337&scanf=19751&charge=4&value=0	K.ALHLQGQDMEQQVVFSM*SFVQGEESNDKIPVALGLK.E	/core/www/modules/show_out/show_out_wrapper.php?run_id=98861&search_id=100375&scans_id=98857&peptide_id=10337&scanf=19751&charge=4&value=K.ALHLQGQDMEQQVVFSM*SFVQGEESNDKIPVALGLK.E	144	179	IL1B	6866000
20120	4	4.131	0.337	40/210	/core/www/modules//sdig/index.php?run_id=98861&search_id=100375&scans_id=98857&peptide_id=10709&scanf=20120&charge=4&value=40/210	sp|P01584|IL1B_HUMAN	/core/www/modules//consensus/?run_id=98861&search_id=100375&scans_id=98857&peptide_id=10709&scanf=20120&charge=4&value=sp|P01584|IL1B_HUMAN	0	/core/www/modules/match_peptides/blast_html4.php?run_id=98861&search_id=100375&scans_id=98857&peptide_id=10709&scanf=20120&charge=4&value=0	K.ALHLQGQDMEQQVVFSM*SFVQGEESNDKIPVALGLK.E	/core/www/modules/show_out/show_out_wrapper.php?run_id=98861&search_id=100375&scans_id=98857&peptide_id=10709&scanf=20120&charge=4&value=K.ALHLQGQDMEQQVVFSM*SFVQGEESNDKIPVALGLK.E	144	179	IL1B	6866000
20139	4	3.9	0.303	38/210	/core/www/modules//sdig/index.php?run_id=98861&search_id=100375&scans_id=98857&peptide_id=10728&scanf=20139&charge=4&value=38/210	sp|P01584|IL1B_HUMAN	/core/www/modules//consensus/?run_id=98861&search_id=100375&scans_id=98857&peptide_id=10728&scanf=20139&charge=4&value=sp|P01584|IL1B_HUMAN	0	/core/www/modules/match_peptides/blast_html4.php?run_id=98861&search_id=100375&scans_id=98857&peptide_id=10728&scanf=20139&charge=4&value=0	K.ALHLQGQDMEQQVVFSM*SFVQGEESNDKIPVALGLK.E	/core/www/modules/show_out/show_out_wrapper.php?run_id=98861&search_id=100375&scans_id=98857&peptide_id=10728&scanf=20139&charge=4&value=K.ALHLQGQDMEQQVVFSM*SFVQGEESNDKIPVALGLK.E	144	179	IL1B	6866000
20332	4	4.28	0.358	46/210	/core/www/modules//sdig/index.php?run_id=98861&search_id=100375&scans_id=98857&peptide_id=10923&scanf=20332&charge=4&value=46/210	sp|P01584|IL1B_HUMAN	/core/www/modules//consensus/?run_id=98861&search_id=100375&scans_id=98857&peptide_id=10923&scanf=20332&charge=4&value=sp|P01584|IL1B_HUMAN	0	/core/www/modules/match_peptides/blast_html4.php?run_id=98861&search_id=100375&scans_id=98857&peptide_id=10923&scanf=20332&charge=4&value=0	K.ALHLQGQDMEQQVVFSM*SFVQGEESNDKIPVALGLK.E	/core/www/modules/show_out/show_out_wrapper.php?run_id=98861&search_id=100375&scans_id=98857&peptide_id=10923&scanf=20332&charge=4&value=K.ALHLQGQDMEQQVVFSM*SFVQGEESNDKIPVALGLK.E	144	179	IL1B	6866000
20385	4	4.557	0.348	47/210	/core/www/modules//sdig/index.php?run_id=98861&search_id=100375&scans_id=98857&peptide_id=10976&scanf=20385&charge=4&value=47/210	sp|P01584|IL1B_HUMAN	/core/www/modules//consensus/?run_id=98861&search_id=100375&scans_id=98857&peptide_id=10976&scanf=20385&charge=4&value=sp|P01584|IL1B_HUMAN	0	/core/www/modules/match_peptides/blast_html4.php?run_id=98861&search_id=100375&scans_id=98857&peptide_id=10976&scanf=20385&charge=4&value=0	K.ALHLQGQDMEQQVVFSM*SFVQGEESNDKIPVALGLK.E	/core/www/modules/show_out/show_out_wrapper.php?run_id=98861&search_id=100375&scans_id=98857&peptide_id=10976&scanf=20385&charge=4&value=K.ALHLQGQDMEQQVVFSM*SFVQGEESNDKIPVALGLK.E	144	179	IL1B	6866000
21333	4	4.572	0.113	40/210	/core/www/modules//sdig/index.php?run_id=98861&search_id=100375&scans_id=98857&peptide_id=11927&scanf=21333&charge=4&value=40/210	sp|P01584|IL1B_HUMAN	/core/www/modules//consensus/?run_id=98861&search_id=100375&scans_id=98857&peptide_id=11927&scanf=21333&charge=4&value=sp|P01584|IL1B_HUMAN	0	/core/www/modules/match_peptides/blast_html4.php?run_id=98861&search_id=100375&scans_id=98857&peptide_id=11927&scanf=21333&charge=4&value=0	K.ALHLQGQDM*EQQVVFSMSFVQGEESNDKIPVALGLK.E	/core/www/modules/show_out/show_out_wrapper.php?run_id=98861&search_id=100375&scans_id=98857&peptide_id=11927&scanf=21333&charge=4&value=K.ALHLQGQDM*EQQVVFSMSFVQGEESNDKIPVALGLK.E	144	179	IL1B	6723000
21358	4	3.897	0.214	39/210	/core/www/modules//sdig/index.php?run_id=98861&search_id=100375&scans_id=98857&peptide_id=11953&scanf=21358&charge=4&value=39/210	sp|P01584|IL1B_HUMAN	/core/www/modules//consensus/?run_id=98861&search_id=100375&scans_id=98857&peptide_id=11953&scanf=21358&charge=4&value=sp|P01584|IL1B_HUMAN	0	/core/www/modules/match_peptides/blast_html4.php?run_id=98861&search_id=100375&scans_id=98857&peptide_id=11953&scanf=21358&charge=4&value=0	K.ALHLQGQDM*EQQVVFSMSFVQGEESNDKIPVALGLK.E	/core/www/modules/show_out/show_out_wrapper.php?run_id=98861&search_id=100375&scans_id=98857&peptide_id=11953&scanf=21358&charge=4&value=K.ALHLQGQDM*EQQVVFSMSFVQGEESNDKIPVALGLK.E	144	179	IL1B	6723000
21468	4	3.808	0.142	37/210	/core/www/modules//sdig/index.php?run_id=98861&search_id=100375&scans_id=98857&peptide_id=12063&scanf=21468&charge=4&value=37/210	sp|P01584|IL1B_HUMAN	/core/www/modules//consensus/?run_id=98861&search_id=100375&scans_id=98857&peptide_id=12063&scanf=21468&charge=4&value=sp|P01584|IL1B_HUMAN	0	/core/www/modules/match_peptides/blast_html4.php?run_id=98861&search_id=100375&scans_id=98857&peptide_id=12063&scanf=21468&charge=4&value=0	K.ALHLQGQDM*EQQVVFSMSFVQGEESNDKIPVALGLK.E	/core/www/modules/show_out/show_out_wrapper.php?run_id=98861&search_id=100375&scans_id=98857&peptide_id=12063&scanf=21468&charge=4&value=K.ALHLQGQDM*EQQVVFSMSFVQGEESNDKIPVALGLK.E	144	179	IL1B	6723000
21508	4	3.527	0.043	42/210	/core/www/modules//sdig/index.php?run_id=98861&search_id=100375&scans_id=98857&peptide_id=12102&scanf=21508&charge=4&value=42/210	sp|P01584|IL1B_HUMAN	/core/www/modules//consensus/?run_id=98861&search_id=100375&scans_id=98857&peptide_id=12102&scanf=21508&charge=4&value=sp|P01584|IL1B_HUMAN	0	/core/www/modules/match_peptides/blast_html4.php?run_id=98861&search_id=100375&scans_id=98857&peptide_id=12102&scanf=21508&charge=4&value=0	K.ALHLQGQDM*EQQVVFSMSFVQGEESNDKIPVALGLK.E	/core/www/modules/show_out/show_out_wrapper.php?run_id=98861&search_id=100375&scans_id=98857&peptide_id=12102&scanf=21508&charge=4&value=K.ALHLQGQDM*EQQVVFSMSFVQGEESNDKIPVALGLK.E	144	179	IL1B	6723000
21652	4	3.517	0.026	37/210	/core/www/modules//sdig/index.php?run_id=98861&search_id=100375&scans_id=98857&peptide_id=12246&scanf=21652&charge=4&value=37/210	sp|P01584|IL1B_HUMAN	/core/www/modules//consensus/?run_id=98861&search_id=100375&scans_id=98857&peptide_id=12246&scanf=21652&charge=4&value=sp|P01584|IL1B_HUMAN	0	/core/www/modules/match_peptides/blast_html4.php?run_id=98861&search_id=100375&scans_id=98857&peptide_id=12246&scanf=21652&charge=4&value=0	K.ALHLQGQDM*EQQVVFSMSFVQGEESNDKIPVALGLK.E	/core/www/modules/show_out/show_out_wrapper.php?run_id=98861&search_id=100375&scans_id=98857&peptide_id=12246&scanf=21652&charge=4&value=K.ALHLQGQDM*EQQVVFSMSFVQGEESNDKIPVALGLK.E	144	179	IL1B	6723000
14357	2	4.564	0.825	20/32	/core/www/modules//sdig/index.php?run_id=98861&search_id=100375&scans_id=98857&peptide_id=4889&scanf=14357&charge=2&value=20/32	sp|P01584|IL1B_HUMAN	/core/www/modules//consensus/?run_id=98861&search_id=100375&scans_id=98857&peptide_id=4889&scanf=14357&charge=2&value=sp|P01584|IL1B_HUMAN	0	/core/www/modules/match_peptides/blast_html4.php?run_id=98861&search_id=100375&scans_id=98857&peptide_id=4889&scanf=14357&charge=2&value=0	Y.ISTSQAENMPVFLGGTK.G	/core/www/modules/show_out/show_out_wrapper.php?run_id=98861&search_id=100375&scans_id=98857&peptide_id=4889&scanf=14357&charge=2&value=Y.ISTSQAENMPVFLGGTK.G	238	254	IL1B	6530000
14471	2	3.718	0.797	17/32	/core/www/modules//sdig/index.php?run_id=98861&search_id=100375&scans_id=98857&peptide_id=5006&scanf=14471&charge=2&value=17/32	sp|P01584|IL1B_HUMAN	/core/www/modules//consensus/?run_id=98861&search_id=100375&scans_id=98857&peptide_id=5006&scanf=14471&charge=2&value=sp|P01584|IL1B_HUMAN	0	/core/www/modules/match_peptides/blast_html4.php?run_id=98861&search_id=100375&scans_id=98857&peptide_id=5006&scanf=14471&charge=2&value=0	Y.ISTSQAENMPVFLGGTK.G	/core/www/modules/show_out/show_out_wrapper.php?run_id=98861&search_id=100375&scans_id=98857&peptide_id=5006&scanf=14471&charge=2&value=Y.ISTSQAENMPVFLGGTK.G	238	254	IL1B	6530000
4848	2	2.112	0.589	2025-10-12	/core/www/modules//sdig/index.php?run_id=98861&search_id=100375&scans_id=98857&peptide_id=15675&scanf=4848&charge=2&value=10/12	sp|P01584|IL1B_HUMAN	/core/www/modules//consensus/?run_id=98861&search_id=100375&scans_id=98857&peptide_id=15675&scanf=4848&charge=2&value=sp|P01584|IL1B_HUMAN	0	/core/www/modules/match_peptides/blast_html4.php?run_id=98861&search_id=100375&scans_id=98857&peptide_id=15675&scanf=4848&charge=2&value=0	M.SGPYELK.A	/core/www/modules/show_out/show_out_wrapper.php?run_id=98861&search_id=100375&scans_id=98857&peptide_id=15675&scanf=4848&charge=2&value=M.SGPYELK.A	137	143	IL1B	6429000
4863	2	2.477	0.557	2025-10-12	/core/www/modules//sdig/index.php?run_id=98861&search_id=100375&scans_id=98857&peptide_id=15687&scanf=4863&charge=2&value=10/12	sp|P01584|IL1B_HUMAN	/core/www/modules//consensus/?run_id=98861&search_id=100375&scans_id=98857&peptide_id=15687&scanf=4863&charge=2&value=sp|P01584|IL1B_HUMAN	0	/core/www/modules/match_peptides/blast_html4.php?run_id=98861&search_id=100375&scans_id=98857&peptide_id=15687&scanf=4863&charge=2&value=0	M.SGPYELK.A	/core/www/modules/show_out/show_out_wrapper.php?run_id=98861&search_id=100375&scans_id=98857&peptide_id=15687&scanf=4863&charge=2&value=M.SGPYELK.A	137	143	IL1B	6429000
5146	2	2.111	0.487	2025-09-12	/core/www/modules//sdig/index.php?run_id=98861&search_id=100375&scans_id=98857&peptide_id=15910&scanf=5146&charge=2&value=9/12	sp|P01584|IL1B_HUMAN	/core/www/modules//consensus/?run_id=98861&search_id=100375&scans_id=98857&peptide_id=15910&scanf=5146&charge=2&value=sp|P01584|IL1B_HUMAN	0	/core/www/modules/match_peptides/blast_html4.php?run_id=98861&search_id=100375&scans_id=98857&peptide_id=15910&scanf=5146&charge=2&value=0	M.SGPYELK.A	/core/www/modules/show_out/show_out_wrapper.php?run_id=98861&search_id=100375&scans_id=98857&peptide_id=15910&scanf=5146&charge=2&value=M.SGPYELK.A	137	143	IL1B	6429000
8971	2	3.508	0.658	15/24	/core/www/modules//sdig/index.php?run_id=98861&search_id=100375&scans_id=98857&peptide_id=19300&scanf=8971&charge=2&value=15/24	sp|P01584|IL1B_HUMAN	/core/www/modules//consensus/?run_id=98861&search_id=100375&scans_id=98857&peptide_id=19300&scanf=8971&charge=2&value=sp|P01584|IL1B_HUMAN	0	/core/www/modules/match_peptides/blast_html4.php?run_id=98861&search_id=100375&scans_id=98857&peptide_id=19300&scanf=8971&charge=2&value=0	K.ALHLQGQDMEQQV.V	/core/www/modules/show_out/show_out_wrapper.php?run_id=98861&search_id=100375&scans_id=98857&peptide_id=19300&scanf=8971&charge=2&value=K.ALHLQGQDMEQQV.V	144	156	IL1B	6310000
15212	2	4.201	0.824	20/30	/core/www/modules//sdig/index.php?run_id=98861&search_id=100375&scans_id=98857&peptide_id=5758&scanf=15212&charge=2&value=20/30	sp|P01584|IL1B_HUMAN	/core/www/modules//consensus/?run_id=98861&search_id=100375&scans_id=98857&peptide_id=5758&scanf=15212&charge=2&value=sp|P01584|IL1B_HUMAN	0	/core/www/modules/match_peptides/blast_html4.php?run_id=98861&search_id=100375&scans_id=98857&peptide_id=5758&scanf=15212&charge=2&value=0	K.IEINNKLEFESAQFPN.W	/core/www/modules/show_out/show_out_wrapper.php?run_id=98861&search_id=100375&scans_id=98857&peptide_id=5758&scanf=15212&charge=2&value=K.IEINNKLEFESAQFPN.W	220	235	IL1B	6290000
15322	2	4.161	0.88	20/30	/core/www/modules//sdig/index.php?run_id=98861&search_id=100375&scans_id=98857&peptide_id=5870&scanf=15322&charge=2&value=20/30	sp|P01584|IL1B_HUMAN	/core/www/modules//consensus/?run_id=98861&search_id=100375&scans_id=98857&peptide_id=5870&scanf=15322&charge=2&value=sp|P01584|IL1B_HUMAN	0	/core/www/modules/match_peptides/blast_html4.php?run_id=98861&search_id=100375&scans_id=98857&peptide_id=5870&scanf=15322&charge=2&value=0	K.IEINNKLEFESAQFPN.W	/core/www/modules/show_out/show_out_wrapper.php?run_id=98861&search_id=100375&scans_id=98857&peptide_id=5870&scanf=15322&charge=2&value=K.IEINNKLEFESAQFPN.W	220	235	IL1B	6290000
15402	2	3.606	0.782	22/30	/core/www/modules//sdig/index.php?run_id=98861&search_id=100375&scans_id=98857&peptide_id=5953&scanf=15402&charge=2&value=22/30	sp|P01584|IL1B_HUMAN	/core/www/modules//consensus/?run_id=98861&search_id=100375&scans_id=98857&peptide_id=5953&scanf=15402&charge=2&value=sp|P01584|IL1B_HUMAN	0	/core/www/modules/match_peptides/blast_html4.php?run_id=98861&search_id=100375&scans_id=98857&peptide_id=5953&scanf=15402&charge=2&value=0	K.IEINNKLEFESAQFPN.W	/core/www/modules/show_out/show_out_wrapper.php?run_id=98861&search_id=100375&scans_id=98857&peptide_id=5953&scanf=15402&charge=2&value=K.IEINNKLEFESAQFPN.W	220	235	IL1B	6290000
9428	2	2.196	0.927	2025-11-16	/core/www/modules//sdig/index.php?run_id=98861&search_id=100375&scans_id=98857&peptide_id=19729&scanf=9428&charge=2&value=11/16	sp|P01584|IL1B_HUMAN	/core/www/modules//consensus/?run_id=98861&search_id=100375&scans_id=98857&peptide_id=19729&scanf=9428&charge=2&value=sp|P01584|IL1B_HUMAN	0	/core/www/modules/match_peptides/blast_html4.php?run_id=98861&search_id=100375&scans_id=98857&peptide_id=19729&scanf=9428&charge=2&value=0	C.PLDGGIQLR.I	/core/www/modules/show_out/show_out_wrapper.php?run_id=98861&search_id=100375&scans_id=98857&peptide_id=19729&scanf=9428&charge=2&value=C.PLDGGIQLR.I	43	51	IL1B	6054000
20481	4	4.732	0.214	40/210	/core/www/modules//sdig/index.php?run_id=98861&search_id=100375&scans_id=98857&peptide_id=11075&scanf=20481&charge=4&value=40/210	sp|P01584|IL1B_HUMAN	/core/www/modules//consensus/?run_id=98861&search_id=100375&scans_id=98857&peptide_id=11075&scanf=20481&charge=4&value=sp|P01584|IL1B_HUMAN	0	/core/www/modules/match_peptides/blast_html4.php?run_id=98861&search_id=100375&scans_id=98857&peptide_id=11075&scanf=20481&charge=4&value=0	K.ALHLQGQDM*EQQVVFSMSFVQGEESNDKIPVALGLK.E	/core/www/modules/show_out/show_out_wrapper.php?run_id=98861&search_id=100375&scans_id=98857&peptide_id=11075&scanf=20481&charge=4&value=K.ALHLQGQDM*EQQVVFSMSFVQGEESNDKIPVALGLK.E	144	179	IL1B	6014000
20589	4	4.675	0.312	46/210	/core/www/modules//sdig/index.php?run_id=98861&search_id=100375&scans_id=98857&peptide_id=11183&scanf=20589&charge=4&value=46/210	sp|P01584|IL1B_HUMAN	/core/www/modules//consensus/?run_id=98861&search_id=100375&scans_id=98857&peptide_id=11183&scanf=20589&charge=4&value=sp|P01584|IL1B_HUMAN	0	/core/www/modules/match_peptides/blast_html4.php?run_id=98861&search_id=100375&scans_id=98857&peptide_id=11183&scanf=20589&charge=4&value=0	K.ALHLQGQDM*EQQVVFSMSFVQGEESNDKIPVALGLK.E	/core/www/modules/show_out/show_out_wrapper.php?run_id=98861&search_id=100375&scans_id=98857&peptide_id=11183&scanf=20589&charge=4&value=K.ALHLQGQDM*EQQVVFSMSFVQGEESNDKIPVALGLK.E	144	179	IL1B	6014000
20678	4	4.966	0.356	39/210	/core/www/modules//sdig/index.php?run_id=98861&search_id=100375&scans_id=98857&peptide_id=11271&scanf=20678&charge=4&value=39/210	sp|P01584|IL1B_HUMAN	/core/www/modules//consensus/?run_id=98861&search_id=100375&scans_id=98857&peptide_id=11271&scanf=20678&charge=4&value=sp|P01584|IL1B_HUMAN	0	/core/www/modules/match_peptides/blast_html4.php?run_id=98861&search_id=100375&scans_id=98857&peptide_id=11271&scanf=20678&charge=4&value=0	K.ALHLQGQDM*EQQVVFSMSFVQGEESNDKIPVALGLK.E	/core/www/modules/show_out/show_out_wrapper.php?run_id=98861&search_id=100375&scans_id=98857&peptide_id=11271&scanf=20678&charge=4&value=K.ALHLQGQDM*EQQVVFSMSFVQGEESNDKIPVALGLK.E	144	179	IL1B	6014000
21128	4	3.048	0.193	36/210	/core/www/modules//sdig/index.php?run_id=98861&search_id=100375&scans_id=98857&peptide_id=11725&scanf=21128&charge=4&value=36/210	sp|P01584|IL1B_HUMAN	/core/www/modules//consensus/?run_id=98861&search_id=100375&scans_id=98857&peptide_id=11725&scanf=21128&charge=4&value=sp|P01584|IL1B_HUMAN	0	/core/www/modules/match_peptides/blast_html4.php?run_id=98861&search_id=100375&scans_id=98857&peptide_id=11725&scanf=21128&charge=4&value=0	K.ALHLQGQDM*EQQVVFSMSFVQGEESNDKIPVALGLK.E	/core/www/modules/show_out/show_out_wrapper.php?run_id=98861&search_id=100375&scans_id=98857&peptide_id=11725&scanf=21128&charge=4&value=K.ALHLQGQDM*EQQVVFSMSFVQGEESNDKIPVALGLK.E	144	179	IL1B	6014000
21526	4	4.831	0.278	40/210	/core/www/modules//sdig/index.php?run_id=98861&search_id=100375&scans_id=98857&peptide_id=12120&scanf=21526&charge=4&value=40/210	sp|P01584|IL1B_HUMAN	/core/www/modules//consensus/?run_id=98861&search_id=100375&scans_id=98857&peptide_id=12120&scanf=21526&charge=4&value=sp|P01584|IL1B_HUMAN	0	/core/www/modules/match_peptides/blast_html4.php?run_id=98861&search_id=100375&scans_id=98857&peptide_id=12120&scanf=21526&charge=4&value=0	K.ALHLQGQDM*EQQVVFSMSFVQGEESNDKIPVALGLK.E	/core/www/modules/show_out/show_out_wrapper.php?run_id=98861&search_id=100375&scans_id=98857&peptide_id=12120&scanf=21526&charge=4&value=K.ALHLQGQDM*EQQVVFSMSFVQGEESNDKIPVALGLK.E	144	179	IL1B	6014000
21993	4	2.967	0.287	34/210	/core/www/modules//sdig/index.php?run_id=98861&search_id=100375&scans_id=98857&peptide_id=12574&scanf=21993&charge=4&value=34/210	sp|P01584|IL1B_HUMAN	/core/www/modules//consensus/?run_id=98861&search_id=100375&scans_id=98857&peptide_id=12574&scanf=21993&charge=4&value=sp|P01584|IL1B_HUMAN	0	/core/www/modules/match_peptides/blast_html4.php?run_id=98861&search_id=100375&scans_id=98857&peptide_id=12574&scanf=21993&charge=4&value=0	K.ALHLQGQDM*EQQVVFSMSFVQGEESNDKIPVALGLK.E	/core/www/modules/show_out/show_out_wrapper.php?run_id=98861&search_id=100375&scans_id=98857&peptide_id=12574&scanf=21993&charge=4&value=K.ALHLQGQDM*EQQVVFSMSFVQGEESNDKIPVALGLK.E	144	179	IL1B	6014000
22008	4	4.384	0.017	41/210	/core/www/modules//sdig/index.php?run_id=98861&search_id=100375&scans_id=98857&peptide_id=12588&scanf=22008&charge=4&value=41/210	sp|P01584|IL1B_HUMAN	/core/www/modules//consensus/?run_id=98861&search_id=100375&scans_id=98857&peptide_id=12588&scanf=22008&charge=4&value=sp|P01584|IL1B_HUMAN	0	/core/www/modules/match_peptides/blast_html4.php?run_id=98861&search_id=100375&scans_id=98857&peptide_id=12588&scanf=22008&charge=4&value=0	K.ALHLQGQDM*EQQVVFSMSFVQGEESNDKIPVALGLK.E	/core/www/modules/show_out/show_out_wrapper.php?run_id=98861&search_id=100375&scans_id=98857&peptide_id=12588&scanf=22008&charge=4&value=K.ALHLQGQDM*EQQVVFSMSFVQGEESNDKIPVALGLK.E	144	179	IL1B	6014000
17861	3	2.959	0.779	24/68	/core/www/modules//sdig/index.php?run_id=98861&search_id=100375&scans_id=98857&peptide_id=8435&scanf=17861&charge=3&value=24/68	sp|P01584|IL1B_HUMAN	/core/www/modules//consensus/?run_id=98861&search_id=100375&scans_id=98857&peptide_id=8435&scanf=17861&charge=3&value=sp|P01584|IL1B_HUMAN	0	/core/www/modules/match_peptides/blast_html4.php?run_id=98861&search_id=100375&scans_id=98857&peptide_id=8435&scanf=17861&charge=3&value=0	K.NLYLSCVLKDDKPTLQLE.S	/core/www/modules/show_out/show_out_wrapper.php?run_id=98861&search_id=100375&scans_id=98857&peptide_id=8435&scanf=17861&charge=3&value=K.NLYLSCVLKDDKPTLQLE.S	182	199	IL1B	5979000
17968	3	2.5	0.683	23/68	/core/www/modules//sdig/index.php?run_id=98861&search_id=100375&scans_id=98857&peptide_id=8545&scanf=17968&charge=3&value=23/68	sp|P01584|IL1B_HUMAN	/core/www/modules//consensus/?run_id=98861&search_id=100375&scans_id=98857&peptide_id=8545&scanf=17968&charge=3&value=sp|P01584|IL1B_HUMAN	0	/core/www/modules/match_peptides/blast_html4.php?run_id=98861&search_id=100375&scans_id=98857&peptide_id=8545&scanf=17968&charge=3&value=0	K.NLYLSCVLKDDKPTLQLE.S	/core/www/modules/show_out/show_out_wrapper.php?run_id=98861&search_id=100375&scans_id=98857&peptide_id=8545&scanf=17968&charge=3&value=K.NLYLSCVLKDDKPTLQLE.S	182	199	IL1B	5979000
18034	3	2.433	0.515	22/68	/core/www/modules//sdig/index.php?run_id=98861&search_id=100375&scans_id=98857&peptide_id=8613&scanf=18034&charge=3&value=22/68	sp|P01584|IL1B_HUMAN	/core/www/modules//consensus/?run_id=98861&search_id=100375&scans_id=98857&peptide_id=8613&scanf=18034&charge=3&value=sp|P01584|IL1B_HUMAN	0	/core/www/modules/match_peptides/blast_html4.php?run_id=98861&search_id=100375&scans_id=98857&peptide_id=8613&scanf=18034&charge=3&value=0	K.NLYLSCVLKDDKPTLQLE.S	/core/www/modules/show_out/show_out_wrapper.php?run_id=98861&search_id=100375&scans_id=98857&peptide_id=8613&scanf=18034&charge=3&value=K.NLYLSCVLKDDKPTLQLE.S	182	199	IL1B	5979000
12535	2	2.236	0.81	13/16	/core/www/modules//sdig/index.php?run_id=98861&search_id=100375&scans_id=98857&peptide_id=3051&scanf=12535&charge=2&value=13/16	sp|P01584|IL1B_HUMAN	/core/www/modules//consensus/?run_id=98861&search_id=100375&scans_id=98857&peptide_id=3051&scanf=12535&charge=2&value=sp|P01584|IL1B_HUMAN	0	/core/www/modules/match_peptides/blast_html4.php?run_id=98861&search_id=100375&scans_id=98857&peptide_id=3051&scanf=12535&charge=2&value=0	L.VMSGPYELK.A	/core/www/modules/show_out/show_out_wrapper.php?run_id=98861&search_id=100375&scans_id=98857&peptide_id=3051&scanf=12535&charge=2&value=L.VMSGPYELK.A	135	143	IL1B	5934000
16933	2	3.423	0.692	18/32	/core/www/modules//sdig/index.php?run_id=98861&search_id=100375&scans_id=98857&peptide_id=7500&scanf=16933&charge=2&value=18/32	sp|P01584|IL1B_HUMAN	/core/www/modules//consensus/?run_id=98861&search_id=100375&scans_id=98857&peptide_id=7500&scanf=16933&charge=2&value=sp|P01584|IL1B_HUMAN	0	/core/www/modules/match_peptides/blast_html4.php?run_id=98861&search_id=100375&scans_id=98857&peptide_id=7500&scanf=16933&charge=2&value=0	K.ALHLQGQDMEQQVVFSM.S	/core/www/modules/show_out/show_out_wrapper.php?run_id=98861&search_id=100375&scans_id=98857&peptide_id=7500&scanf=16933&charge=2&value=K.ALHLQGQDMEQQVVFSM.S	144	160	IL1B	5815000
15066	3	2.73	0.395	23/64	/core/www/modules//sdig/index.php?run_id=98861&search_id=100375&scans_id=98857&peptide_id=5609&scanf=15066&charge=3&value=23/64	sp|P01584|IL1B_HUMAN	/core/www/modules//consensus/?run_id=98861&search_id=100375&scans_id=98857&peptide_id=5609&scanf=15066&charge=3&value=sp|P01584|IL1B_HUMAN	0	/core/www/modules/match_peptides/blast_html4.php?run_id=98861&search_id=100375&scans_id=98857&peptide_id=5609&scanf=15066&charge=3&value=0	K.ALHLQGQDM*EQQVVFSM.S	/core/www/modules/show_out/show_out_wrapper.php?run_id=98861&search_id=100375&scans_id=98857&peptide_id=5609&scanf=15066&charge=3&value=K.ALHLQGQDM*EQQVVFSM.S	144	160	IL1B	5744000
8631	3	2.983	0.506	23/44	/core/www/modules//sdig/index.php?run_id=98861&search_id=100375&scans_id=98857&peptide_id=18991&scanf=8631&charge=3&value=23/44	sp|P01584|IL1B_HUMAN	/core/www/modules//consensus/?run_id=98861&search_id=100375&scans_id=98857&peptide_id=18991&scanf=8631&charge=3&value=sp|P01584|IL1B_HUMAN	0	/core/www/modules/match_peptides/blast_html4.php?run_id=98861&search_id=100375&scans_id=98857&peptide_id=18991&scanf=8631&charge=3&value=0	D.KPTLQLESVDPK.N	/core/www/modules/show_out/show_out_wrapper.php?run_id=98861&search_id=100375&scans_id=98857&peptide_id=18991&scanf=8631&charge=3&value=D.KPTLQLESVDPK.N	193	204	IL1B	5713000
8728	3	2.811	0.441	19/44	/core/www/modules//sdig/index.php?run_id=98861&search_id=100375&scans_id=98857&peptide_id=19078&scanf=8728&charge=3&value=19/44	sp|P01584|IL1B_HUMAN	/core/www/modules//consensus/?run_id=98861&search_id=100375&scans_id=98857&peptide_id=19078&scanf=8728&charge=3&value=sp|P01584|IL1B_HUMAN	0	/core/www/modules/match_peptides/blast_html4.php?run_id=98861&search_id=100375&scans_id=98857&peptide_id=19078&scanf=8728&charge=3&value=0	D.KPTLQLESVDPK.N	/core/www/modules/show_out/show_out_wrapper.php?run_id=98861&search_id=100375&scans_id=98857&peptide_id=19078&scanf=8728&charge=3&value=D.KPTLQLESVDPK.N	193	204	IL1B	5713000
8821	3	2.506	0.449	17/44	/core/www/modules//sdig/index.php?run_id=98861&search_id=100375&scans_id=98857&peptide_id=19159&scanf=8821&charge=3&value=17/44	sp|P01584|IL1B_HUMAN	/core/www/modules//consensus/?run_id=98861&search_id=100375&scans_id=98857&peptide_id=19159&scanf=8821&charge=3&value=sp|P01584|IL1B_HUMAN	0	/core/www/modules/match_peptides/blast_html4.php?run_id=98861&search_id=100375&scans_id=98857&peptide_id=19159&scanf=8821&charge=3&value=0	D.KPTLQLESVDPK.N	/core/www/modules/show_out/show_out_wrapper.php?run_id=98861&search_id=100375&scans_id=98857&peptide_id=19159&scanf=8821&charge=3&value=D.KPTLQLESVDPK.N	193	204	IL1B	5713000
8898	3	2.327	0.588	17/44	/core/www/modules//sdig/index.php?run_id=98861&search_id=100375&scans_id=98857&peptide_id=19231&scanf=8898&charge=3&value=17/44	sp|P01584|IL1B_HUMAN	/core/www/modules//consensus/?run_id=98861&search_id=100375&scans_id=98857&peptide_id=19231&scanf=8898&charge=3&value=sp|P01584|IL1B_HUMAN	0	/core/www/modules/match_peptides/blast_html4.php?run_id=98861&search_id=100375&scans_id=98857&peptide_id=19231&scanf=8898&charge=3&value=0	D.KPTLQLESVDPK.N	/core/www/modules/show_out/show_out_wrapper.php?run_id=98861&search_id=100375&scans_id=98857&peptide_id=19231&scanf=8898&charge=3&value=D.KPTLQLESVDPK.N	193	204	IL1B	5713000
8940	3	2.363	0.537	16/44	/core/www/modules//sdig/index.php?run_id=98861&search_id=100375&scans_id=98857&peptide_id=19271&scanf=8940&charge=3&value=16/44	sp|P01584|IL1B_HUMAN	/core/www/modules//consensus/?run_id=98861&search_id=100375&scans_id=98857&peptide_id=19271&scanf=8940&charge=3&value=sp|P01584|IL1B_HUMAN	0	/core/www/modules/match_peptides/blast_html4.php?run_id=98861&search_id=100375&scans_id=98857&peptide_id=19271&scanf=8940&charge=3&value=0	D.KPTLQLESVDPK.N	/core/www/modules/show_out/show_out_wrapper.php?run_id=98861&search_id=100375&scans_id=98857&peptide_id=19271&scanf=8940&charge=3&value=D.KPTLQLESVDPK.N	193	204	IL1B	5713000
9070	3	2.696	0.552	17/44	/core/www/modules//sdig/index.php?run_id=98861&search_id=100375&scans_id=98857&peptide_id=19393&scanf=9070&charge=3&value=17/44	sp|P01584|IL1B_HUMAN	/core/www/modules//consensus/?run_id=98861&search_id=100375&scans_id=98857&peptide_id=19393&scanf=9070&charge=3&value=sp|P01584|IL1B_HUMAN	0	/core/www/modules/match_peptides/blast_html4.php?run_id=98861&search_id=100375&scans_id=98857&peptide_id=19393&scanf=9070&charge=3&value=0	D.KPTLQLESVDPK.N	/core/www/modules/show_out/show_out_wrapper.php?run_id=98861&search_id=100375&scans_id=98857&peptide_id=19393&scanf=9070&charge=3&value=D.KPTLQLESVDPK.N	193	204	IL1B	5713000
9210	3	2.477	0.533	16/44	/core/www/modules//sdig/index.php?run_id=98861&search_id=100375&scans_id=98857&peptide_id=19525&scanf=9210&charge=3&value=16/44	sp|P01584|IL1B_HUMAN	/core/www/modules//consensus/?run_id=98861&search_id=100375&scans_id=98857&peptide_id=19525&scanf=9210&charge=3&value=sp|P01584|IL1B_HUMAN	0	/core/www/modules/match_peptides/blast_html4.php?run_id=98861&search_id=100375&scans_id=98857&peptide_id=19525&scanf=9210&charge=3&value=0	D.KPTLQLESVDPK.N	/core/www/modules/show_out/show_out_wrapper.php?run_id=98861&search_id=100375&scans_id=98857&peptide_id=19525&scanf=9210&charge=3&value=D.KPTLQLESVDPK.N	193	204	IL1B	5713000
9385	3	2.264	0.455	15/44	/core/www/modules//sdig/index.php?run_id=98861&search_id=100375&scans_id=98857&peptide_id=19689&scanf=9385&charge=3&value=15/44	sp|P01584|IL1B_HUMAN	/core/www/modules//consensus/?run_id=98861&search_id=100375&scans_id=98857&peptide_id=19689&scanf=9385&charge=3&value=sp|P01584|IL1B_HUMAN	0	/core/www/modules/match_peptides/blast_html4.php?run_id=98861&search_id=100375&scans_id=98857&peptide_id=19689&scanf=9385&charge=3&value=0	D.KPTLQLESVDPK.N	/core/www/modules/show_out/show_out_wrapper.php?run_id=98861&search_id=100375&scans_id=98857&peptide_id=19689&scanf=9385&charge=3&value=D.KPTLQLESVDPK.N	193	204	IL1B	5713000
13534	2	2.835	0.713	13/30	/core/www/modules//sdig/index.php?run_id=98861&search_id=100375&scans_id=98857&peptide_id=4055&scanf=13534&charge=2&value=13/30	sp|P01584|IL1B_HUMAN	/core/www/modules//consensus/?run_id=98861&search_id=100375&scans_id=98857&peptide_id=4055&scanf=13534&charge=2&value=sp|P01584|IL1B_HUMAN	0	/core/www/modules/match_peptides/blast_html4.php?run_id=98861&search_id=100375&scans_id=98857&peptide_id=4055&scanf=13534&charge=2&value=0	K.ALHLQGQDMEQQVVFS.M	/core/www/modules/show_out/show_out_wrapper.php?run_id=98861&search_id=100375&scans_id=98857&peptide_id=4055&scanf=13534&charge=2&value=K.ALHLQGQDMEQQVVFS.M	144	159	IL1B	5635000
4111	2	2.104	0.643	2025-09-12	/core/www/modules//sdig/index.php?run_id=98861&search_id=100375&scans_id=98857&peptide_id=15074&scanf=4111&charge=2&value=9/12	sp|P01584|IL1B_HUMAN	/core/www/modules//consensus/?run_id=98861&search_id=100375&scans_id=98857&peptide_id=15074&scanf=4111&charge=2&value=sp|P01584|IL1B_HUMAN	0	/core/www/modules/match_peptides/blast_html4.php?run_id=98861&search_id=100375&scans_id=98857&peptide_id=15074&scanf=4111&charge=2&value=0	Q.LESVDPK.N	/core/www/modules/show_out/show_out_wrapper.php?run_id=98861&search_id=100375&scans_id=98857&peptide_id=15074&scanf=4111&charge=2&value=Q.LESVDPK.N	198	204	IL1B	5551000
4325	2	2.104	0.749	2025-10-12	/core/www/modules//sdig/index.php?run_id=98861&search_id=100375&scans_id=98857&peptide_id=15243&scanf=4325&charge=2&value=10/12	sp|P01584|IL1B_HUMAN	/core/www/modules//consensus/?run_id=98861&search_id=100375&scans_id=98857&peptide_id=15243&scanf=4325&charge=2&value=sp|P01584|IL1B_HUMAN	0	/core/www/modules/match_peptides/blast_html4.php?run_id=98861&search_id=100375&scans_id=98857&peptide_id=15243&scanf=4325&charge=2&value=0	Q.LESVDPK.N	/core/www/modules/show_out/show_out_wrapper.php?run_id=98861&search_id=100375&scans_id=98857&peptide_id=15243&scanf=4325&charge=2&value=Q.LESVDPK.N	198	204	IL1B	5551000
4472	2	2.174	0.634	2025-09-12	/core/www/modules//sdig/index.php?run_id=98861&search_id=100375&scans_id=98857&peptide_id=15361&scanf=4472&charge=2&value=9/12	sp|P01584|IL1B_HUMAN	/core/www/modules//consensus/?run_id=98861&search_id=100375&scans_id=98857&peptide_id=15361&scanf=4472&charge=2&value=sp|P01584|IL1B_HUMAN	0	/core/www/modules/match_peptides/blast_html4.php?run_id=98861&search_id=100375&scans_id=98857&peptide_id=15361&scanf=4472&charge=2&value=0	Q.LESVDPK.N	/core/www/modules/show_out/show_out_wrapper.php?run_id=98861&search_id=100375&scans_id=98857&peptide_id=15361&scanf=4472&charge=2&value=Q.LESVDPK.N	198	204	IL1B	5551000
4565	2	2.71	0.677	13/18	/core/www/modules//sdig/index.php?run_id=98861&search_id=100375&scans_id=98857&peptide_id=15437&scanf=4565&charge=2&value=13/18	sp|P01584|IL1B_HUMAN	/core/www/modules//consensus/?run_id=98861&search_id=100375&scans_id=98857&peptide_id=15437&scanf=4565&charge=2&value=sp|P01584|IL1B_HUMAN	0	/core/www/modules/match_peptides/blast_html4.php?run_id=98861&search_id=100375&scans_id=98857&peptide_id=15437&scanf=4565&charge=2&value=0	M.SFVQGEESND.K	/core/www/modules/show_out/show_out_wrapper.php?run_id=98861&search_id=100375&scans_id=98857&peptide_id=15437&scanf=4565&charge=2&value=M.SFVQGEESND.K	161	170	IL1B	5462000
4647	2	2.53	0.617	14/18	/core/www/modules//sdig/index.php?run_id=98861&search_id=100375&scans_id=98857&peptide_id=15505&scanf=4647&charge=2&value=14/18	sp|P01584|IL1B_HUMAN	/core/www/modules//consensus/?run_id=98861&search_id=100375&scans_id=98857&peptide_id=15505&scanf=4647&charge=2&value=sp|P01584|IL1B_HUMAN	0	/core/www/modules/match_peptides/blast_html4.php?run_id=98861&search_id=100375&scans_id=98857&peptide_id=15505&scanf=4647&charge=2&value=0	M.SFVQGEESND.K	/core/www/modules/show_out/show_out_wrapper.php?run_id=98861&search_id=100375&scans_id=98857&peptide_id=15505&scanf=4647&charge=2&value=M.SFVQGEESND.K	161	170	IL1B	5462000
4735	2	2.775	0.691	15/18	/core/www/modules//sdig/index.php?run_id=98861&search_id=100375&scans_id=98857&peptide_id=15579&scanf=4735&charge=2&value=15/18	sp|P01584|IL1B_HUMAN	/core/www/modules//consensus/?run_id=98861&search_id=100375&scans_id=98857&peptide_id=15579&scanf=4735&charge=2&value=sp|P01584|IL1B_HUMAN	0	/core/www/modules/match_peptides/blast_html4.php?run_id=98861&search_id=100375&scans_id=98857&peptide_id=15579&scanf=4735&charge=2&value=0	M.SFVQGEESND.K	/core/www/modules/show_out/show_out_wrapper.php?run_id=98861&search_id=100375&scans_id=98857&peptide_id=15579&scanf=4735&charge=2&value=M.SFVQGEESND.K	161	170	IL1B	5462000
4822	2	2.72	0.721	2025-12-18	/core/www/modules//sdig/index.php?run_id=98861&search_id=100375&scans_id=98857&peptide_id=15652&scanf=4822&charge=2&value=12/18	sp|P01584|IL1B_HUMAN	/core/www/modules//consensus/?run_id=98861&search_id=100375&scans_id=98857&peptide_id=15652&scanf=4822&charge=2&value=sp|P01584|IL1B_HUMAN	0	/core/www/modules/match_peptides/blast_html4.php?run_id=98861&search_id=100375&scans_id=98857&peptide_id=15652&scanf=4822&charge=2&value=0	M.SFVQGEESND.K	/core/www/modules/show_out/show_out_wrapper.php?run_id=98861&search_id=100375&scans_id=98857&peptide_id=15652&scanf=4822&charge=2&value=M.SFVQGEESND.K	161	170	IL1B	5462000
4902	2	3.306	0.613	15/18	/core/www/modules//sdig/index.php?run_id=98861&search_id=100375&scans_id=98857&peptide_id=15718&scanf=4902&charge=2&value=15/18	sp|P01584|IL1B_HUMAN	/core/www/modules//consensus/?run_id=98861&search_id=100375&scans_id=98857&peptide_id=15718&scanf=4902&charge=2&value=sp|P01584|IL1B_HUMAN	0	/core/www/modules/match_peptides/blast_html4.php?run_id=98861&search_id=100375&scans_id=98857&peptide_id=15718&scanf=4902&charge=2&value=0	M.SFVQGEESND.K	/core/www/modules/show_out/show_out_wrapper.php?run_id=98861&search_id=100375&scans_id=98857&peptide_id=15718&scanf=4902&charge=2&value=M.SFVQGEESND.K	161	170	IL1B	5462000
4965	2	2.856	0.728	13/18	/core/www/modules//sdig/index.php?run_id=98861&search_id=100375&scans_id=98857&peptide_id=15765&scanf=4965&charge=2&value=13/18	sp|P01584|IL1B_HUMAN	/core/www/modules//consensus/?run_id=98861&search_id=100375&scans_id=98857&peptide_id=15765&scanf=4965&charge=2&value=sp|P01584|IL1B_HUMAN	0	/core/www/modules/match_peptides/blast_html4.php?run_id=98861&search_id=100375&scans_id=98857&peptide_id=15765&scanf=4965&charge=2&value=0	M.SFVQGEESND.K	/core/www/modules/show_out/show_out_wrapper.php?run_id=98861&search_id=100375&scans_id=98857&peptide_id=15765&scanf=4965&charge=2&value=M.SFVQGEESND.K	161	170	IL1B	5462000
11078	3	2.171	0.753	20/64	/core/www/modules//sdig/index.php?run_id=98861&search_id=100375&scans_id=98857&peptide_id=1577&scanf=11078&charge=3&value=20/64	sp|P01584|IL1B_HUMAN	/core/www/modules//consensus/?run_id=98861&search_id=100375&scans_id=98857&peptide_id=1577&scanf=11078&charge=3&value=sp|P01584|IL1B_HUMAN	0	/core/www/modules/match_peptides/blast_html4.php?run_id=98861&search_id=100375&scans_id=98857&peptide_id=1577&scanf=11078&charge=3&value=0	K.ALHLQGQDM*EQQVVFSM*.S	/core/www/modules/show_out/show_out_wrapper.php?run_id=98861&search_id=100375&scans_id=98857&peptide_id=1577&scanf=11078&charge=3&value=K.ALHLQGQDM*EQQVVFSM*.S	144	160	IL1B	5333000
11291	3	2.158	0.658	19/64	/core/www/modules//sdig/index.php?run_id=98861&search_id=100375&scans_id=98857&peptide_id=1795&scanf=11291&charge=3&value=19/64	sp|P01584|IL1B_HUMAN	/core/www/modules//consensus/?run_id=98861&search_id=100375&scans_id=98857&peptide_id=1795&scanf=11291&charge=3&value=sp|P01584|IL1B_HUMAN	0	/core/www/modules/match_peptides/blast_html4.php?run_id=98861&search_id=100375&scans_id=98857&peptide_id=1795&scanf=11291&charge=3&value=0	K.ALHLQGQDM*EQQVVFSM*.S	/core/www/modules/show_out/show_out_wrapper.php?run_id=98861&search_id=100375&scans_id=98857&peptide_id=1795&scanf=11291&charge=3&value=K.ALHLQGQDM*EQQVVFSM*.S	144	160	IL1B	5333000
11499	3	2.759	0.526	20/64	/core/www/modules//sdig/index.php?run_id=98861&search_id=100375&scans_id=98857&peptide_id=2002&scanf=11499&charge=3&value=20/64	sp|P01584|IL1B_HUMAN	/core/www/modules//consensus/?run_id=98861&search_id=100375&scans_id=98857&peptide_id=2002&scanf=11499&charge=3&value=sp|P01584|IL1B_HUMAN	0	/core/www/modules/match_peptides/blast_html4.php?run_id=98861&search_id=100375&scans_id=98857&peptide_id=2002&scanf=11499&charge=3&value=0	K.ALHLQGQDM*EQQVVFSM*.S	/core/www/modules/show_out/show_out_wrapper.php?run_id=98861&search_id=100375&scans_id=98857&peptide_id=2002&scanf=11499&charge=3&value=K.ALHLQGQDM*EQQVVFSM*.S	144	160	IL1B	5333000
11541	3	2.148	0.645	22/64	/core/www/modules//sdig/index.php?run_id=98861&search_id=100375&scans_id=98857&peptide_id=2045&scanf=11541&charge=3&value=22/64	sp|P01584|IL1B_HUMAN	/core/www/modules//consensus/?run_id=98861&search_id=100375&scans_id=98857&peptide_id=2045&scanf=11541&charge=3&value=sp|P01584|IL1B_HUMAN	0	/core/www/modules/match_peptides/blast_html4.php?run_id=98861&search_id=100375&scans_id=98857&peptide_id=2045&scanf=11541&charge=3&value=0	K.ALHLQGQDM*EQQVVFSM*.S	/core/www/modules/show_out/show_out_wrapper.php?run_id=98861&search_id=100375&scans_id=98857&peptide_id=2045&scanf=11541&charge=3&value=K.ALHLQGQDM*EQQVVFSM*.S	144	160	IL1B	5333000
11912	3	2.214	0.561	22/64	/core/www/modules//sdig/index.php?run_id=98861&search_id=100375&scans_id=98857&peptide_id=2417&scanf=11912&charge=3&value=22/64	sp|P01584|IL1B_HUMAN	/core/www/modules//consensus/?run_id=98861&search_id=100375&scans_id=98857&peptide_id=2417&scanf=11912&charge=3&value=sp|P01584|IL1B_HUMAN	0	/core/www/modules/match_peptides/blast_html4.php?run_id=98861&search_id=100375&scans_id=98857&peptide_id=2417&scanf=11912&charge=3&value=0	K.ALHLQGQDM*EQQVVFSM*.S	/core/www/modules/show_out/show_out_wrapper.php?run_id=98861&search_id=100375&scans_id=98857&peptide_id=2417&scanf=11912&charge=3&value=K.ALHLQGQDM*EQQVVFSM*.S	144	160	IL1B	5333000
12181	3	2.572	0.59	19/64	/core/www/modules//sdig/index.php?run_id=98861&search_id=100375&scans_id=98857&peptide_id=2691&scanf=12181&charge=3&value=19/64	sp|P01584|IL1B_HUMAN	/core/www/modules//consensus/?run_id=98861&search_id=100375&scans_id=98857&peptide_id=2691&scanf=12181&charge=3&value=sp|P01584|IL1B_HUMAN	0	/core/www/modules/match_peptides/blast_html4.php?run_id=98861&search_id=100375&scans_id=98857&peptide_id=2691&scanf=12181&charge=3&value=0	K.ALHLQGQDM*EQQVVFSM*.S	/core/www/modules/show_out/show_out_wrapper.php?run_id=98861&search_id=100375&scans_id=98857&peptide_id=2691&scanf=12181&charge=3&value=K.ALHLQGQDM*EQQVVFSM*.S	144	160	IL1B	5333000
12244	3	2.929	0.606	21/64	/core/www/modules//sdig/index.php?run_id=98861&search_id=100375&scans_id=98857&peptide_id=2755&scanf=12244&charge=3&value=21/64	sp|P01584|IL1B_HUMAN	/core/www/modules//consensus/?run_id=98861&search_id=100375&scans_id=98857&peptide_id=2755&scanf=12244&charge=3&value=sp|P01584|IL1B_HUMAN	0	/core/www/modules/match_peptides/blast_html4.php?run_id=98861&search_id=100375&scans_id=98857&peptide_id=2755&scanf=12244&charge=3&value=0	K.ALHLQGQDM*EQQVVFSM*.S	/core/www/modules/show_out/show_out_wrapper.php?run_id=98861&search_id=100375&scans_id=98857&peptide_id=2755&scanf=12244&charge=3&value=K.ALHLQGQDM*EQQVVFSM*.S	144	160	IL1B	5333000
12734	3	2.419	0.755	21/64	/core/www/modules//sdig/index.php?run_id=98861&search_id=100375&scans_id=98857&peptide_id=3241&scanf=12734&charge=3&value=21/64	sp|P01584|IL1B_HUMAN	/core/www/modules//consensus/?run_id=98861&search_id=100375&scans_id=98857&peptide_id=3241&scanf=12734&charge=3&value=sp|P01584|IL1B_HUMAN	0	/core/www/modules/match_peptides/blast_html4.php?run_id=98861&search_id=100375&scans_id=98857&peptide_id=3241&scanf=12734&charge=3&value=0	K.ALHLQGQDM*EQQVVFSM*.S	/core/www/modules/show_out/show_out_wrapper.php?run_id=98861&search_id=100375&scans_id=98857&peptide_id=3241&scanf=12734&charge=3&value=K.ALHLQGQDM*EQQVVFSM*.S	144	160	IL1B	5333000
13114	3	2.357	0.736	19/64	/core/www/modules//sdig/index.php?run_id=98861&search_id=100375&scans_id=98857&peptide_id=3626&scanf=13114&charge=3&value=19/64	sp|P01584|IL1B_HUMAN	/core/www/modules//consensus/?run_id=98861&search_id=100375&scans_id=98857&peptide_id=3626&scanf=13114&charge=3&value=sp|P01584|IL1B_HUMAN	0	/core/www/modules/match_peptides/blast_html4.php?run_id=98861&search_id=100375&scans_id=98857&peptide_id=3626&scanf=13114&charge=3&value=0	K.ALHLQGQDM*EQQVVFSM*.S	/core/www/modules/show_out/show_out_wrapper.php?run_id=98861&search_id=100375&scans_id=98857&peptide_id=3626&scanf=13114&charge=3&value=K.ALHLQGQDM*EQQVVFSM*.S	144	160	IL1B	5333000
13928	2	2.676	0.726	14/22	/core/www/modules//sdig/index.php?run_id=98861&search_id=100375&scans_id=98857&peptide_id=4452&scanf=13928&charge=2&value=14/22	sp|P01584|IL1B_HUMAN	/core/www/modules//consensus/?run_id=98861&search_id=100375&scans_id=98857&peptide_id=4452&scanf=13928&charge=2&value=sp|P01584|IL1B_HUMAN	0	/core/www/modules/match_peptides/blast_html4.php?run_id=98861&search_id=100375&scans_id=98857&peptide_id=4452&scanf=13928&charge=2&value=0	K.MLVPCPQTFQEN.D	/core/www/modules/show_out/show_out_wrapper.php?run_id=98861&search_id=100375&scans_id=98857&peptide_id=4452&scanf=13928&charge=2&value=K.MLVPCPQTFQEN.D	77	88	IL1B	5299000
14039	2	2.877	0.747	14/22	/core/www/modules//sdig/index.php?run_id=98861&search_id=100375&scans_id=98857&peptide_id=4565&scanf=14039&charge=2&value=14/22	sp|P01584|IL1B_HUMAN	/core/www/modules//consensus/?run_id=98861&search_id=100375&scans_id=98857&peptide_id=4565&scanf=14039&charge=2&value=sp|P01584|IL1B_HUMAN	0	/core/www/modules/match_peptides/blast_html4.php?run_id=98861&search_id=100375&scans_id=98857&peptide_id=4565&scanf=14039&charge=2&value=0	K.MLVPCPQTFQEN.D	/core/www/modules/show_out/show_out_wrapper.php?run_id=98861&search_id=100375&scans_id=98857&peptide_id=4565&scanf=14039&charge=2&value=K.MLVPCPQTFQEN.D	77	88	IL1B	5299000
14637	2	2.803	0.547	14/20	/core/www/modules//sdig/index.php?run_id=98861&search_id=100375&scans_id=98857&peptide_id=5175&scanf=14637&charge=2&value=14/20	sp|P01584|IL1B_HUMAN	/core/www/modules//consensus/?run_id=98861&search_id=100375&scans_id=98857&peptide_id=5175&scanf=14637&charge=2&value=sp|P01584|IL1B_HUMAN	0	/core/www/modules/match_peptides/blast_html4.php?run_id=98861&search_id=100375&scans_id=98857&peptide_id=5175&scanf=14637&charge=2&value=0	K.MLVPCPQTFQE.N	/core/www/modules/show_out/show_out_wrapper.php?run_id=98861&search_id=100375&scans_id=98857&peptide_id=5175&scanf=14637&charge=2&value=K.MLVPCPQTFQE.N	77	87	IL1B	5293000
14750	2	2.921	0.646	13/20	/core/www/modules//sdig/index.php?run_id=98861&search_id=100375&scans_id=98857&peptide_id=5289&scanf=14750&charge=2&value=13/20	sp|P01584|IL1B_HUMAN	/core/www/modules//consensus/?run_id=98861&search_id=100375&scans_id=98857&peptide_id=5289&scanf=14750&charge=2&value=sp|P01584|IL1B_HUMAN	0	/core/www/modules/match_peptides/blast_html4.php?run_id=98861&search_id=100375&scans_id=98857&peptide_id=5289&scanf=14750&charge=2&value=0	K.MLVPCPQTFQE.N	/core/www/modules/show_out/show_out_wrapper.php?run_id=98861&search_id=100375&scans_id=98857&peptide_id=5289&scanf=14750&charge=2&value=K.MLVPCPQTFQE.N	77	87	IL1B	5293000
8559	2	2.331	0.466	2025-11-18	/core/www/modules//sdig/index.php?run_id=98861&search_id=100375&scans_id=98857&peptide_id=18925&scanf=8559&charge=2&value=11/18	sp|P01584|IL1B_HUMAN	/core/www/modules//consensus/?run_id=98861&search_id=100375&scans_id=98857&peptide_id=18925&scanf=8559&charge=2&value=sp|P01584|IL1B_HUMAN	0	/core/www/modules/match_peptides/blast_html4.php?run_id=98861&search_id=100375&scans_id=98857&peptide_id=18925&scanf=8559&charge=2&value=0	E.NM*PVFLGGTK.G	/core/www/modules/show_out/show_out_wrapper.php?run_id=98861&search_id=100375&scans_id=98857&peptide_id=18925&scanf=8559&charge=2&value=E.NM*PVFLGGTK.G	245	254	IL1B	5279000
12151	3	2.36	0.922	20/48	/core/www/modules//sdig/index.php?run_id=98861&search_id=100375&scans_id=98857&peptide_id=2659&scanf=12151&charge=3&value=20/48	sp|P01584|IL1B_HUMAN	/core/www/modules//consensus/?run_id=98861&search_id=100375&scans_id=98857&peptide_id=2659&scanf=12151&charge=3&value=sp|P01584|IL1B_HUMAN	0	/core/www/modules/match_peptides/blast_html4.php?run_id=98861&search_id=100375&scans_id=98857&peptide_id=2659&scanf=12151&charge=3&value=0	E.ESNDKIPVALGLK.E	/core/www/modules/show_out/show_out_wrapper.php?run_id=98861&search_id=100375&scans_id=98857&peptide_id=2659&scanf=12151&charge=3&value=E.ESNDKIPVALGLK.E	167	179	IL1B	5165000
8985	2	2.906	0.817	17/24	/core/www/modules//sdig/index.php?run_id=98861&search_id=100375&scans_id=98857&peptide_id=19313&scanf=8985&charge=2&value=17/24	sp|P01584|IL1B_HUMAN	/core/www/modules//consensus/?run_id=98861&search_id=100375&scans_id=98857&peptide_id=19313&scanf=8985&charge=2&value=sp|P01584|IL1B_HUMAN	0	/core/www/modules/match_peptides/blast_html4.php?run_id=98861&search_id=100375&scans_id=98857&peptide_id=19313&scanf=8985&charge=2&value=0	S.QAENM*PVFLGGTK.G	/core/www/modules/show_out/show_out_wrapper.php?run_id=98861&search_id=100375&scans_id=98857&peptide_id=19313&scanf=8985&charge=2&value=S.QAENM*PVFLGGTK.G	242	254	IL1B	5160000
9094	2	3.115	0.747	17/24	/core/www/modules//sdig/index.php?run_id=98861&search_id=100375&scans_id=98857&peptide_id=19415&scanf=9094&charge=2&value=17/24	sp|P01584|IL1B_HUMAN	/core/www/modules//consensus/?run_id=98861&search_id=100375&scans_id=98857&peptide_id=19415&scanf=9094&charge=2&value=sp|P01584|IL1B_HUMAN	0	/core/www/modules/match_peptides/blast_html4.php?run_id=98861&search_id=100375&scans_id=98857&peptide_id=19415&scanf=9094&charge=2&value=0	S.QAENM*PVFLGGTK.G	/core/www/modules/show_out/show_out_wrapper.php?run_id=98861&search_id=100375&scans_id=98857&peptide_id=19415&scanf=9094&charge=2&value=S.QAENM*PVFLGGTK.G	242	254	IL1B	5160000
9382	2	2.293	0.615	2025-11-24	/core/www/modules//sdig/index.php?run_id=98861&search_id=100375&scans_id=98857&peptide_id=19686&scanf=9382&charge=2&value=11/24	sp|P01584|IL1B_HUMAN	/core/www/modules//consensus/?run_id=98861&search_id=100375&scans_id=98857&peptide_id=19686&scanf=9382&charge=2&value=sp|P01584|IL1B_HUMAN	0	/core/www/modules/match_peptides/blast_html4.php?run_id=98861&search_id=100375&scans_id=98857&peptide_id=19686&scanf=9382&charge=2&value=0	S.QAENM*PVFLGGTK.G	/core/www/modules/show_out/show_out_wrapper.php?run_id=98861&search_id=100375&scans_id=98857&peptide_id=19686&scanf=9382&charge=2&value=S.QAENM*PVFLGGTK.G	242	254	IL1B	5160000
13073	2	2.068	0.6	13/26	/core/www/modules//sdig/index.php?run_id=98861&search_id=100375&scans_id=98857&peptide_id=3586&scanf=13073&charge=2&value=13/26	sp|P01584|IL1B_HUMAN	/core/www/modules//consensus/?run_id=98861&search_id=100375&scans_id=98857&peptide_id=3586&scanf=13073&charge=2&value=sp|P01584|IL1B_HUMAN	0	/core/www/modules/match_peptides/blast_html4.php?run_id=98861&search_id=100375&scans_id=98857&peptide_id=3586&scanf=13073&charge=2&value=0	G.EESNDKIPVALGLK.E	/core/www/modules/show_out/show_out_wrapper.php?run_id=98861&search_id=100375&scans_id=98857&peptide_id=3586&scanf=13073&charge=2&value=G.EESNDKIPVALGLK.E	166	179	IL1B	5080000
[truncated: 804 more rows]

## Sheet: IL1b_6h_target-search
ScanF	z	XCorr	&#916;Corr	# Ions	# Ions Link	Reference	Reference Link	Redun	Redun Link	Peptide	Peptide Link	Start Position	End Position	Gene Symbol	Max
[truncated: 594 more rows]

[truncated: 3 more sheets: IL1b_18h_target-search, Unique 6h peptides, Unique 18h peptides]
