# Supplementary material for: Loss of Fsr quorum sensing promotes biofilm formation and worsens outcomes in enterococcal infective endocarditis
Source: Nat Commun. 2026 Jan 14;17:1668. doi: 10.1038/s41467-026-68366-8 (PMC12909850; doi:10.1038/s41467-026-68366-8)
Supplement: Supplementary file 7 — Supplementary Data 5 [file 41467_2026_68366_MOESM7_ESM.xlsx]

## Sheet: Sheet1
Supplementary Data 5. E. faecalis strains and plasmids used in in vitro and in vivo assays
Strain	Description	Reference
OG1RF	Enterococcus faecalis, RifR, FusR	1
Δfsr	OG1RF fsrABDC deletion	This work
ΔgelE	OG1RF gelE deletion	2
ΔsprE	OG1RF sprE deletion	This work
ΔgelEΔsprE	OG1RF ΔgelEΔsprE deletion	This work
ΔgelE::gelEE352A	OG1RF ΔgelE::gelEE352A (proteolytically inactive gelatinase)	This work
WT Pcfb-GFP	OG1RF WT with constitutively expressed Dasher GFP	3
WT PgelE-GFP	OG1RF WT with Dasher GFP expressed under the control of gelE promoter	This work
Δfsr Pcfb-GFP	OG1RF Δfsr with constitutively expressed Dasher GFP	This work
Δfsr PgelE-GFP	OG1RF Δfsr with Dasher GFP expressed under the control of gelE promoter	This work
ΔgelE pTCV-Ptet	gelE deletion mutant with empty expression vector	This work
ΔgelE pTCV-Ptet::gelE	gelE deletion mutant with constitutively expressed gelE	This work
sprE::Tn	OG1RF, Tn insertion at site 1586796, CmR	4
lrgA::Tn	OG1RF, Tn insertion at site 2597437, CmR	4
lrgB::Tn	OG1RF, Tn insertion at site 2597099, CmR	4
pGCP213	Gram-positive, temperature-sensitive shuttle vector for allelic replacement	5
Pcfb-GFP	pBSU101::Pcfb-DasherGFP; for constitutive expression of Dasher GFP under the cfb (CAMP-factor) promoter in Gram-positive bacteria; SpecR	3
PgelE-GFP	pBSU101::PgelE-DasherGFP; for expression of Dasher GFP controlled by the gelE promoter; SpecR	This work
pTCV-Ptet	Low-copy shuttle vector with constitutive Ptet promoter for expression; KanR, ErmR	6,7
pTCV-Ptet::gelE	Complementation plasmid for gelE expression under constitutive Ptet promoter; KanR, ErmR	This work
References
1	Dunny, G.M., Brown, B.L., and Clewell, D.B. (1978). Induced cell aggregation and mating in Streptococcus faecalis: evidence for a bacterial sex pheromone. Proc Natl Acad Sci U S A 75, 3479–3483. https://doi.org/10.1073/PNAS.75.7.3479.
2	Thomas, V.C., Hiromasa, Y., Harms, N., Thurlow, L., Tomich, J., and Hancock, L.E. (2009). A fratricidal mechanism is responsible for eDNA release and contributes to biofilm development of Enterococcus faecalis. Mol Microbiol 72, 1022. https://doi.org/10.1111/J.1365-2958.2009.06703.X.
3	Hallinen, K.M., Guardiola-Flores, K.A., and Wood, K.B. (2020). Fluorescent reporter plasmids for single-cell and bulk-level composition assays in E. faecalis. PLoS One 15, e0232539. https://doi.org/10.1371/JOURNAL.PONE.0232539.
4	Kristich, C.J., Nguyen, V.T., Le, T., Barnes, A.M.T., Grindle, S., and Dunny, G.M. (2008). Development and use of an efficient system for random mariner transposon mutagenesis to identify novel genetic determinants of biofilm formation in the core Enterococcus faecalis genome. Appl Environ Microbiol 74, 3377. https://doi.org/10.1128/AEM.02665-07.
5	Nielsen, H. V., Guiton, P.S., Kline, K.A., Port, G.C., Pinkner, J.S., Neiers, F., Normark, S., Henriques-Normark, B., Caparon, M.G., and Hultgren, S.J. (2012). The metal ion-dependent adhesion site motif of the Enterococcus faecalis EbpA pilin mediates pilus function in catheter-associated urinary tract infection. mBio 3. https://doi.org/10.1128/MBIO.00177-12/SUPPL_FILE/MBO004121300ST4.PDF.
6	Tan, C.A.Z., Chong, K.K.L., Yeong, D.Y.X., Ng, C.H.M., Ismail, M.H., Yap, Z.H., Khetrapal, V., Tay, V.S.Y., Drautz-Moses, D.I., Ali, Y., et al. (2024). Purine and carbohydrate availability drive Enterococcus faecalis fitness during wound and urinary tract infections. mBio 15. https://doi.org/10.1128/mbio.02384-23.
7	Danne, C., Guérillot, R., Glaser, P., Trieu-Cuot, P., and Dramsi, S. (2013). Construction of isogenic mutants in Streptococcus gallolyticus based on the development of new mobilizable vectors. Res Microbiol 164, 973–978. https://doi.org/10.1016/J.RESMIC.2013.09.002.
