# Supplementary material for: Loss of Fsr quorum sensing promotes biofilm formation and worsens outcomes in enterococcal infective endocarditis
Source: Nat Commun. 2026 Jan 14;17:1668. doi: 10.1038/s41467-026-68366-8 (PMC12909850; doi:10.1038/s41467-026-68366-8)
Supplement: Supplementary file 8 — Supplementary Data 6 [file 41467_2026_68366_MOESM8_ESM.xlsx]

## Sheet: Sheet1
Supplementary Data 6. Oligonucleotides used in this study
Oligo	Sequence (5'-3')	Description
fsrA_F	AGCAACCTCAAATCCTGCCT	qPCR
fsrA_R	TACAAGTGGCACACCAGGAC	qPCR
Primer 2	ATGAGTGAACAAATGGCTATTTA1	FW primer, fsrA detection in clinical isolates
Primer 3	CTAAGTAAGAAATAGTGCCTTGA1	RV primer, fsrA detection in clinical isolates
fsrB_F	AGACCTTGGATGACGAGACCG	qPCR
fsrB_R	GGTATGCGCCACAAGGAACA	qPCR
fsrC_F	TGCACTGTTTTCAATCGCGT	qPCR
fsrC_R	ACCGCAAAGCAAGCAAAACT	qPCR
gelE_F	ACAAGATGGGCATCCCTCGA	qPCR
gelE_R	TCAAGCGCCATCACTAGCGA	qPCR
sprE _F	ATTGCGGTAGTGACTGTCGG	qPCR
sprE_R	CGACCATTGCGTGTGGTTTT	qPCR
entV_F	AGCTGCACAAAAGAAAGCCTG	qPCR
entV_R	TAGCCCACATTGAACTGCCC	qPCR
RS04585_F	ACTTGGATAGATTCAGGAGAACTTG	qPCR
RS04585_R	TGGGTATTGCATAGAACATGGC	qPCR
recA_F	GCGGCTGTTCCACCATTTCG	qPCR
recA_R	GTTGCATTGGGCGTAGGTGG	qPCR
dnaB_F	CGTGGTGAAGGAGAAGACGGT	qPCR
dnaB_R	TCCTCGGCGAAAGCGAAGAA	qPCR
fsrABDC_del_1	ATTGCTTACTCGAGTGGCGTGAC2	fsrABDC upstream-F for ΔfsrABDC mutant construction
fsrABDC_del_2	TTCGTTAACAACTTTTTTGTTCACTCATCCCTTTCTC	fsrABDC upstream-R for ΔfsrABDC mutant construction
fsrABDC_del_3	GGATGAGTGAACAAAAAAGTTGTTAACGAATGAATTTG	fsrABDC downstream-F for ΔfsrABDC mutant construction
fsrABDC_del_4	CCGTTTGCTTTTCAAGCTTAAGATGCTT2	fsrABDC downstream-R for ΔfsrABDC mutant construction
pBSU101_Pcfb_F	ctattttagatgaatTCGTAATCATGTCATAGCTG3	Pcfb-GFP inverse PCR-F for cfb promoter replacement
pBSU101_Pcfb_R	atgacggcattgacgGAAG3	Pcfb-GFP inverse PCR-R for cfb promoter replacement
Pgele_F	attcatctaaaatagGAGTTATGAGGGGCAATACAG3	gelE promoter region-F (-86 to +121 bp, relative to +1 transcriptional start site)
Pgele_R	cgtcaatgccgtcatCAAACAATTAACTCCTTCCC3	gelE promoter region-R (-86 to +121 bp, relative to +1 transcriptional start site)
sprE-del-1	GTTGACCGAAAAACAGGAATTCGAAATTTA2	sprE upstream-F for ΔsprE mutant construction
sprE-del-2	CACAGCGGATAAACGGATCATGCCACTCCTTATCC	sprE upstream-R for ΔsprE mutant construction
sprE-del-3	TAAGGAGTGGCATGATCCGTTTATCCGCTGTGCCAGC	sprE downstream-F for ΔsprE mutant construction
sprE_del_4 & gelE_del_4	AAAGAAAGAAAGCTTGTCACAGATAAAACG2	sprE downstream-R for ΔsprE mutant construction
gelE_del_1	GTGTCCAAGCCGAATTCGATTTTAG2	gelE upstream-F for ΔgelE ΔsprE mutant construction
gelE_del_2	GCACAGCGGATAAACGTTCCAACAAAGATGCCTGT	gelE upstream-R for ΔgelE ΔsprE mutant construction
gelE_del_3	TACAGGCATCTTTGTTGGAACGTTTATCCGCTGTGCCAGC	gelE downstream-F for ΔgelE ΔsprE mutant construction
gelE_ins_1	gatgcatgctcgagcGAATTGAAAATGTTCGCTATCTC3	gelE upstream-F for gelE chromosomal insertion
gelE_ins_2	GAATAAACTTGTTCTTCCGCGGC4	gelE upstream-R with silent mutation for gelE chromosomal insertion
gelE_ins_3	GTAGCCGCGGAAGAACAAG4	gelE downstream-F with silent mutation for gelE chromosomal insertion
gelE_ins_4	taccgagctcggatcGACGATCGTTTTGTTTGC3	gelE downstream-R for gelE chromosomal insertion
pGCP213_F	GCTCGAGCATGCATCTAGAGG	pGCP213 inverse PCR-F
pGCP213_R	GATCCGAGCTCGGTACCAAG	pGCP213 inverse PCR-R
P1 lrgAB bis	GGAATTCCCTCAACAGTATCGAACA2	∆fsr ∆lrgAB mutant construction
P2 lrgAB	AATGACCGTTGCAAAGATAATGGCAAAAACTGCTGC	∆fsr ∆lrgAB mutant construction
P3 lrgAB	CAGTTTTTGCCATTATCTTTGCAACGGTCATTGGTC	∆fsr ∆lrgAB mutant construction
P4 lrgAB bis	GGGGTACCCCTATAATTTAGGCTATCA2	∆fsr ∆lrgAB mutant construction
Screen IrgAB F	GCCGTGGTTTAATAACACGT	∆fsr ∆lrgAB mutant verification
Screen IrgAB R	CGCGCCCTATCTATACTCAA	∆fsr ∆lrgAB mutant verification
Intern IrgAB R	GGCCACTAAATGATTATCCATGC	∆fsr ∆lrgAB mutant verification
gelE_E352A_SDM_F	CAGGTGCCTTGAATGCATCTTATTCTG4	gelE(E352A) site directed mutagenesis (SDM)-F
gelE_E352A_SDM_R	CAGAATAAGATGCATTCAAGGCACC4	gelE(E352A) site-directed mutagenesis (SDM)-R
gelE_pTCV-Ptet_F	ATGCCTATGGGATCCGAGGATAAAGCAATACTTTTGTTGG	gelE insert-F for plasmid complementation
gelE_pTCV-Ptet_R	CTTGCATGCCTGCAGGAATTTTTTTCATTCATTGACCAG	gelE insert-R for plasmid complementation
1Nakayama J, Kariyama R, Kumon H, 2002
2Underlined nucleotides indicate restriction site
315bp overhang of homologous region for InFusion (Gibson assembly) in lowercase
4Point mutations for SDM annotated in bold
