# Supplementary material for: Loss of Fsr quorum sensing promotes biofilm formation and worsens outcomes in enterococcal infective endocarditis
Source: Nat Commun. 2026 Jan 14;17:1668. doi: 10.1038/s41467-026-68366-8 (PMC12909850; doi:10.1038/s41467-026-68366-8)
Supplement: Supplementary file 11 — Source Data [file 41467_2026_68366_MOESM11_ESM.xlsx]

## Sheet: Fig. 1
Fig. 1A				Fig. 1B														Fig. 1C
gene ID	logFC	-LogFDR			ATPase activity	menaquinone biosynthetic process	response to oxidative stress	oxidation-reduction process	glycolytic process	plasma membrane ATP synthesis coupled proton transport	nucleoside-triphosphate phosphatase	peptide transport	ATPase-coupled transmembrane transporter activity						fsrA				fsrB				fsrC				gelE				sprE				entV				RS04585					Fig. 1E
OG1RF_RS05700	-3.73216	8.29175		Number of genes (n)	37	5	4	45	7	3	33	3	11						Log2FC				Log2FC				Log2FC				Log2FC				Log2FC				Log2FC				Log2FC					Gelatinase expression
OG1RF_RS01835	-3.39407	8.29175																Biological replicate #	1 dyn/cm2	10 dyn/cm2	20dyn/cm2		1 dyn/cm2	10 dyn/cm2	20dyn/cm2		1 dyn/cm2	10 dyn/cm2	20dyn/cm2		1 dyn/cm2	10 dyn/cm2	20dyn/cm2		1 dyn/cm2	10 dyn/cm2	20dyn/cm2		1 dyn/cm2	10 dyn/cm2	20dyn/cm2		1 dyn/cm2	10 dyn/cm2	20dyn/cm2			Surface	Embedded
OG1RF_RS12890	-3.05156	8.29175																1	-0.11053	-2.32044	-1.09265		-2.40524	-3.88904	-3.6196		-2.35607	-3.62439	-3.3855		-4.21579	-4.42217	-5.05219		-4.47648	-4.13751	-4.80551		-1.88946	-3.21418	-2.82403		-1.69682	-2.8346	-2.50038			123.052	660.169
OG1RF_RS06860	-5.16783	8.02084																2	-0.677342	-2.49035	-0.887027		-2.85238	-3.94399	-3.00078		-2.74931	-4.06615	-2.98823		-3.44352	-4.87336	-3.01434		-3.69732	-4.46779	-2.97863		-2.39888	-3.54677	-2.32243		-2.36491	-3.12508	-2.2492			109.098	43.983
OG1RF_RS08720	-2.68396	8.02084																3	-0.175543	-0.604988	-0.635719		-2.81272	-2.84038	-3.06873		-2.4392	-2.59781	-3.05031		-3.40181	-3.4668	-3.45439		-3.16139	-3.40804	-3.51292		-2.48861	-2.6999	-2.73271		-2.3355	-2.36381	-2.50839			114.922	153.731
OG1RF_RS11445	-4.03319	8.0147																4	-1.22572	-0.997101	-0.811961		-3.36518	-3.04215	-2.71044		-3.37911	-3.06486	-2.71237		-4.0283	-3.61056	-3.53027		-4.12335	-3.69382	-3.7124		-2.81783	-2.55854	-2.351		-2.53747	-2.32127	-2.27352			110.805	184.938
OG1RF_RS05695	-3.43783	8.0147																5	-3.20606	-1.00682	-1.40928		-5.62177	-3.03124	-3.3909		-5.40352	-2.92837	-3.15723		-7.35128	-3.28935	-3.72111		-7.34792	-3.38664	-4.23107		-5.075	-2.58439	-2.90252		-4.4066	-2.34145	-2.57789			101.156	23.176
OG1RF_RS00445	-4.57076	7.89035																																														117.156	25.951
OG1RF_RS12670	-3.44336	7.89035																																														99.443	64.624
OG1RF_RS12885	-3.02763	7.89035																																														119.162	76.527
OG1RF_RS06865	-5.32384	7.35525																																														37.25	72.773
OG1RF_RS03265	-5.09552	7.35525																																														109.764	245.882
OG1RF_RS10750	-2.63622	7.35525																																														213.065	60.028
OG1RF_RS12795	-3.95191	7.31235																																														8.086	340.196
OG1RF_RS12880	-2.33787	7.07214																																														0.825	195.055
OG1RF_RS10755	-2.78277	6.93896																																														8.825	190.798
OG1RF_RS08345	-1.72109	6.57968																																														188.493	52.51
OG1RF_RS01950	-2.7649	6.41969																																														332.173	141.89
OG1RF_RS08510	1.64409	6.35888																																														371.579	87.221
OG1RF_RS08515	1.32329	5.79481																																														283.512	149.789
OG1RF_RS11630	2.2234	5.69795																																														71.121	164.663
OG1RF_RS12790	-2.16226	5.63391																																														27.652	86.833
OG1RF_RS07845	-3.45182	5.60487																																														57.322	26.681
OG1RF_RS12475	-2.08757	5.47236																																														70.899	21.949
OG1RF_RS02565	1.59111	5.464																																														66.616	5.896
OG1RF_RS12785	-2.05268	5.36																																														90.593	380.897
OG1RF_RS08485	-3.21969	5.23973																																														126.205	207.995
OG1RF_RS13840	-3.36404	5.16232																																														148.068	205.194
OG1RF_RS01370	-0.97913	4.90861																																														129.932	25.315
OG1RF_RS05295	1.16027	4.81534																																														74.984	373.21
OG1RF_RS07835	-4.17811	4.78902																																														62.502	143.337
OG1RF_RS06250	-3.19574	4.78665																																														288.718	314.081
OG1RF_RS06320	-2.34923	4.78665																																														245.862	313.176
OG1RF_RS07300	-1.07825	4.78665																																														195.63	126.512
OG1RF_RS05195	-1.71961	4.72488																																														141.218	136.617
OG1RF_RS06235	-0.99638	4.72488																																														87.063	294.431
OG1RF_RS09915	-1.99173	4.69538																																														143.965	239.992
OG1RF_RS04580	-4.18048	4.63748																																															161.023
OG1RF_RS05630	-1.87032	4.63748																																															51.32
OG1RF_RS06265	1.19184	4.62615																																															61.438
OG1RF_RS10455	-1.49251	4.53538																																															33.165
OG1RF_RS06720	-2.5996	4.53367																																															192.244
OG1RF_RS01945	-2.82892	4.50014																																															84.464
OG1RF_RS06260	1.09851	4.45125																																															25.226
OG1RF_RS01575	-1.77764	4.38865																																															60.911
OG1RF_RS10065	-0.95915	4.38865																																															113.167
OG1RF_RS13520	1.69868	4.38865																																															138.676
OG1RF_RS06275	1.07395	4.33532																																															170.517
OG1RF_RS01585	-1.16448	4.32472																																															118.492
OG1RF_RS08340	-1.43657	4.272																																															107.069
OG1RF_RS10080	-0.97652	4.20428																																															126.419
OG1RF_RS07295	-1.01524	4.18057																																															477.885
OG1RF_RS10485	-1.93189	4.1646																																															504.045
OG1RF_RS05920	1.58022	4.0985																																															94.846
OG1RF_RS06850	-1.14393	4.08346																																															520.686
OG1RF_RS00455	-1.61684	4.08216																																															74.855
OG1RF_RS05930	1.67912	4.04575																																															77.324
OG1RF_RS06270	1.07249	4.03087																																															71.837
OG1RF_RS05925	1.66243	4.03087																																															43.916
OG1RF_RS05935	1.65384	4.01755																																															126.449
OG1RF_RS03205	0.97374	4.01481																																															69.28
OG1RF_RS03355	1.6631	4.01481																																															119.659
OG1RF_RS12595	1.62731	4.00246																																															263.274
OG1RF_RS03215	0.938838	4.00053																																															357.748
OG1RF_RS01830	-2.08926	3.95277																																															260.672
OG1RF_RS05670	-0.90767	3.9414																																															66.198
OG1RF_RS06295	0.968682	3.93147																																															123.678
OG1RF_RS01915	-2.53899	3.92487																																															286.052
OG1RF_RS01660	-1.27735	3.90557																																															86.527
OG1RF_RS12580	1.17023	3.88431																																															127.929
OG1RF_RS10825	-2.4661	3.87999																																															78.519
OG1RF_RS01665	-1.36579	3.86621																																															64.209
OG1RF_RS12575	1.27723	3.86291																																															70.17
OG1RF_RS03200	0.856587	3.86036																																															73.435
OG1RF_RS03300	-3.31748	3.81329																																															317.575
OG1RF_RS00965	-1.58894	3.80991																																															324.27
OG1RF_RS05290	1.14126	3.79831																																															77.793
OG1RF_RS00995	-3.28513	3.75458																																															143.316
OG1RF_RS10615	0.826566	3.74182																																															164.52
OG1RF_RS06255	1.09002	3.74182																																															47.287
OG1RF_RS08335	-1.15874	3.73054																																															377.758
OG1RF_RS06285	1.05054	3.70413																																															58.45
OG1RF_RS10390	-0.76141	3.67684																																															68.362
OG1RF_RS13390	-0.9964	3.65788																																															245.128
OG1RF_RS12390	0.76667	3.65788																																															471.808
OG1RF_RS07830	-4.3211	3.62753																																															240.092
OG1RF_RS04785	1.04669	3.62753																																															309.576
OG1RF_RS01955	-2.58708	3.62091																																															339.458
OG1RF_RS12585	1.30312	3.61801																																															248.873
OG1RF_RS01825	0.759234	3.61646																																															169.033
OG1RF_RS07840	-3.45911	3.61297																																															251.736
OG1RF_RS03220	0.928916	3.60052																																															279.197
OG1RF_RS08330	-1.10409	3.57677																																															76.242
OG1RF_RS05185	-3.52075	3.57097																																															1026.79
OG1RF_RS04345	-0.85914	3.57097																																															108.022
OG1RF_RS10060	-0.81658	3.57097																																															147.639
OG1RF_RS13395	-0.87074	3.56486
OG1RF_RS06315	-0.79482	3.56486
OG1RF_RS10120	-0.70392	3.5375
OG1RF_RS12590	1.6943	3.5375
OG1RF_RS06010	0.743303	3.48142
OG1RF_RS08730	-4.92314	3.48138
OG1RF_RS03065	-2.15344	3.48138
OG1RF_RS06290	1.01405	3.48138
OG1RF_RS00450	-1.98168	3.44374
OG1RF_RS08735	-5.12036	3.43786
OG1RF_RS11910	-1.27265	3.42587
OG1RF_RS02555	1.38448	3.42587
OG1RF_RS11635	2.00624	3.3485
OG1RF_RS01580	-1.63332	3.34292
OG1RF_RS11010	-1.52974	3.34292
OG1RF_RS12800	-1.32134	3.34292
OG1RF_RS06280	1.02304	3.32997
OG1RF_RS11985	-1.7932	3.32977
OG1RF_RS04585	-4.53937	3.28898
OG1RF_RS03070	-0.89998	3.28898
OG1RF_RS06300	1.0258	3.28898
OG1RF_RS08505	0.595894	3.26206
OG1RF_RS06830	0.85856	3.26206
OG1RF_RS06755	0.906259	3.26206
OG1RF_RS07850	-1.70505	3.22703
OG1RF_RS11015	-1.08732	3.21309
OG1RF_RS07100	0.754986	3.18344
OG1RF_RS04320	-0.56449	3.17146
OG1RF_RS04640	-1.41757	3.15344
OG1RF_RS12135	-3.94073	3.14721
OG1RF_RS12140	-4.30188	3.14701
OG1RF_RS01920	-1.72706	3.14701
OG1RF_RS13090	0.727352	3.14701
OG1RF_RS11895	0.870208	3.12414
OG1RF_RS01655	-1.15198	3.1105
OG1RF_RS13155	-1.56697	3.10428
OG1RF_RS03325	-0.9573	3.10428
OG1RF_RS01555	-1.05847	3.09765
OG1RF_RS06425	0.603718	3.07376
OG1RF_RS12125	-3.35444	3.06528
OG1RF_RS04905	0.730917	3.06528
OG1RF_RS05710	-1.71364	3.0584
OG1RF_RS06430	0.530184	3.04689
OG1RF_RS10285	1.04157	3.04689
OG1RF_RS05190	-3.74196	3.04105
OG1RF_RS11280	0.685835	3.03269
OG1RF_RS13085	0.850533	3.03269
OG1RF_RS06375	0.878892	3.03269
OG1RF_RS06200	-0.52256	3.01076
OG1RF_RS11625	2.51336	3.01076
OG1RF_RS08555	0.821367	2.99646
OG1RF_RS03660	1.3773	2.9894
OG1RF_RS01890	1.02541	2.96201
OG1RF_RS03320	-0.95985	2.95279
OG1RF_RS12815	-0.9275	2.94993
OG1RF_RS03310	-1.14988	2.9278
OG1RF_RS04635	-1.03367	2.9278
OG1RF_RS07315	-0.74635	2.92142
OG1RF_RS02020	-3.0597	2.90848
OG1RF_RS12805	-0.94877	2.90848
OG1RF_RS06835	0.73943	2.90848
OG1RF_RS11385	-0.53038	2.86088
OG1RF_RS11765	-0.54538	2.85944
OG1RF_RS09620	-0.76963	2.82848
OG1RF_RS04355	-1.1211	2.81164
OG1RF_RS05385	0.822035	2.8113
OG1RF_RS00690	-1.21832	2.80833
OG1RF_RS12570	-5.02495	2.80405
OG1RF_RS05435	-0.7239	2.80405
OG1RF_RS12130	-3.97241	2.78091
OG1RF_RS04760	-0.71529	2.78091
OG1RF_RS06785	-0.48133	2.78091
OG1RF_RS03210	0.947795	2.78091
OG1RF_RS05635	-0.64519	2.75168
OG1RF_RS04595	1.7338	2.74656
OG1RF_RS07445	0.748691	2.74277
OG1RF_RS03315	-1.01769	2.74033
OG1RF_RS10580	-0.59066	2.74033
OG1RF_RS00700	-0.85006	2.72964
OG1RF_RS04340	-1.05018	2.72382
OG1RF_RS12145	-3.72462	2.71596
OG1RF_RS11020	-0.84304	2.71596
OG1RF_RS12030	-0.59683	2.71595
OG1RF_RS03655	0.552046	2.69659
OG1RF_RS10115	-0.78208	2.69299
OG1RF_RS02175	-1.1319	2.68926
OG1RF_RS03435	0.574091	2.68926
OG1RF_RS06370	0.828228	2.68926
OG1RF_RS06415	1.26146	2.68926
OG1RF_RS12060	-1.53631	2.68695
OG1RF_RS02200	1.36231	2.68198
OG1RF_RS12895	-0.76957	2.67898
OG1RF_RS00695	-0.89208	2.67805
OG1RF_RS10245	-0.87244	2.67805
OG1RF_RS12175	-1.81148	2.665
OG1RF_RS08150	-0.70246	2.64867
OG1RF_RS07455	0.763746	2.64867
OG1RF_RS10200	0.512808	2.63952
OG1RF_RS04350	-0.91158	2.6389
OG1RF_RS10070	-0.67658	2.63697
OG1RF_RS09040	1.59033	2.63697
OG1RF_RS03960	1.1808	2.63563
OG1RF_RS02640	-2.95263	2.62745
OG1RF_RS04790	1.12679	2.61557
OG1RF_RS05865	-0.92715	2.60814
OG1RF_RS02560	1.05458	2.60814
OG1RF_RS10820	-2.57096	2.601
OG1RF_RS01340	0.500211	2.601
OG1RF_RS10885	0.852796	2.601
OG1RF_RS09330	-0.85378	2.59316
OG1RF_RS04225	-0.76331	2.59316
OG1RF_RS10075	-0.86685	2.59093
OG1RF_RS13850	2.19599	2.56079
OG1RF_RS11320	0.607546	2.54703
OG1RF_RS03920	-1.16605	2.54542
OG1RF_RS12630	0.525968	2.54497
OG1RF_RS09285	-2.14335	2.54399
OG1RF_RS05665	-0.81318	2.54204
OG1RF_RS00260	0.998562	2.53973
OG1RF_RS10445	1.23877	2.53895
OG1RF_RS09530	0.953682	2.52845
OG1RF_RS04625	-0.70149	2.46547
OG1RF_RS02910	0.730062	2.46547
OG1RF_RS01420	-1.12549	2.46376
OG1RF_RS13130	-1.25265	2.457
OG1RF_RS01820	0.657362	2.45283
OG1RF_RS01840	0.907394	2.4525
OG1RF_RS00940	-0.96856	2.44597
OG1RF_RS03225	0.91105	2.44597
OG1RF_RS05215	1.21054	2.43879
OG1RF_RS08140	0.816274	2.42811
OG1RF_RS06205	-0.46052	2.42612
OG1RF_RS09325	-0.51805	2.42345
OG1RF_RS08375	-0.53374	2.41958
OG1RF_RS08105	0.444884	2.41958
OG1RF_RS10635	-0.79607	2.41333
OG1RF_RS02145	0.674555	2.41296
OG1RF_RS07025	0.462353	2.40985
OG1RF_RS10715	-0.48783	2.40689
OG1RF_RS03330	-1.49767	2.39506
OG1RF_RS00400	-2.82681	2.37958
OG1RF_RS01445	-0.90868	2.3774
OG1RF_RS05200	-0.90085	2.3774
OG1RF_RS04445	-2.07661	2.37495
OG1RF_RS06610	-0.58965	2.37495
OG1RF_RS05625	-0.44127	2.3743
OG1RF_RS02065	-0.56366	2.37228
OG1RF_RS05340	0.967192	2.36946
OG1RF_RS08325	-0.62135	2.35901
OG1RF_RS02625	-2.6204	2.35596
OG1RF_RS04810	0.512911	2.32916
OG1RF_RS06890	-2.10613	2.32194
OG1RF_RS07240	-0.4394	2.32194
OG1RF_RS01810	0.528854	2.32194
OG1RF_RS08545	0.418585	2.31374
OG1RF_RS02205	1.12633	2.31374
OG1RF_RS04695	-6.14034	2.30929
OG1RF_RS03190	0.522708	2.30929
OG1RF_RS12055	-1.68068	2.29934
OG1RF_RS11120	0.399435	2.29077
OG1RF_RS10450	1.14024	2.28235
OG1RF_RS00265	0.99527	2.27471
OG1RF_RS13160	-1.58147	2.25791
OG1RF_RS04690	-5.43684	2.24843
OG1RF_RS12810	-0.76118	2.24843
OG1RF_RS04910	0.788512	2.24843
OG1RF_RS08180	0.836598	2.24762
OG1RF_RS02005	1.0418	2.24455
OG1RF_RS01815	0.551963	2.23543
OG1RF_RS03370	0.840905	2.23543
OG1RF_RS11265	-0.53095	2.20926
OG1RF_RS09525	0.844367	2.20926
OG1RF_RS09155	-1.36952	2.20643
OG1RF_RS12865	-1.10002	2.20452
OG1RF_RS04765	-0.63491	2.20452
OG1RF_RS11330	0.50481	2.20452
OG1RF_RS02725	0.565419	2.20452
OG1RF_RS05430	-0.75238	2.19163
OG1RF_RS12045	-1.70646	2.18544
OG1RF_RS06915	-2.24227	2.18399
OG1RF_RS08520	0.527932	2.17984
OG1RF_RS07450	0.827055	2.17713
OG1RF_RS03925	-1.13979	2.17266
OG1RF_RS11315	0.645754	2.16709
OG1RF_RS03185	0.438632	2.16125
OG1RF_RS13215	2.09875	2.14444
OG1RF_RS00505	-1.05167	2.1324
OG1RF_RS12640	0.592693	2.12266
OG1RF_RS13165	-1.40509	2.12041
OG1RF_RS07000	0.52867	2.12041
OG1RF_RS02210	1.04077	2.11802
OG1RF_RS04685	-4.90926	2.11343
OG1RF_RS07325	0.797165	2.11343
OG1RF_RS11400	0.461035	2.10204
OG1RF_RS13125	-1.08299	2.10018
OG1RF_RS11700	-1.07617	2.10018
OG1RF_RS09600	0.516651	2.10018
OG1RF_RS10570	-0.51781	2.09547
OG1RF_RS00105	-1.04434	2.09424
OG1RF_RS04645	-0.7671	2.09267
OG1RF_RS05640	-0.41377	2.09267
OG1RF_RS04190	-0.78713	2.08853
OG1RF_RS00380	-1.57277	2.08523
OG1RF_RS03480	-0.58213	2.08523
OG1RF_RS02810	-0.36959	2.08523
OG1RF_RS05970	0.527942	2.08523
OG1RF_RS12875	-1.58641	2.08396
OG1RF_RS10895	0.77414	2.08396
OG1RF_RS08265	0.96242	2.08396
OG1RF_RS10335	-0.51954	2.07296
OG1RF_RS09445	0.376913	2.07296
OG1RF_RS03445	0.469737	2.07296
OG1RF_RS06960	-0.77473	2.0679
OG1RF_RS02905	0.498669	2.06729
OG1RF_RS04325	-0.44406	2.06705
OG1RF_RS11305	0.665535	2.06644
OG1RF_RS07135	0.731483	2.06644
OG1RF_RS07320	0.982133	2.06229
OG1RF_RS13120	-1.10398	2.0597
OG1RF_RS04775	-1.00526	2.0597
OG1RF_RS07610	-0.68889	2.0597
OG1RF_RS07430	-0.67369	2.0597
OG1RF_RS12260	-0.50909	2.0597
OG1RF_RS01805	0.386923	2.0597
OG1RF_RS07870	-1.10592	2.05718
OG1RF_RS02125	-0.60444	2.05303
OG1RF_RS03270	0.349974	2.04783
OG1RF_RS06330	0.689077	2.04212
OG1RF_RS12050	-1.6032	2.03922
OG1RF_RS05090	0.612746	2.03922
OG1RF_RS03845	0.528592	2.02979
OG1RF_RS00145	-0.78318	2.02004
OG1RF_RS05965	-0.63124	2.01116
OG1RF_RS09735	0.353492	2.01116
OG1RF_RS02665	0.486221	2.00481
OG1RF_RS02355	-0.70332	2.00206
OG1RF_RS08145	-0.49269	2.00206
OG1RF_RS00115	-0.85041	1.99435
OG1RF_RS03525	-0.73305	1.98669
OG1RF_RS02380	-0.41678	1.97216
OG1RF_RS04795	-0.53317	1.96855
OG1RF_RS03665	-0.38547	1.96855
OG1RF_RS06230	0.528039	1.96855
OG1RF_RS03195	0.554222	1.96322
OG1RF_RS12755	1.77831	1.96322
OG1RF_RS08320	0.378586	1.96277
OG1RF_RS03910	-0.58032	1.96068
OG1RF_RS06945	-2.42463	1.95578
OG1RF_RS02160	-0.47713	1.95202
OG1RF_RS03365	0.518988	1.95025
OG1RF_RS00270	0.830409	1.95012
OG1RF_RS03440	0.416415	1.94965
OG1RF_RS11800	-0.54574	1.94671
OG1RF_RS02620	-2.39127	1.94255
OG1RF_RS08985	0.849771	1.93595
OG1RF_RS10660	0.805554	1.93466
OG1RF_RS03045	-2.08574	1.9278
OG1RF_RS06825	1.13375	1.92756
OG1RF_RS05860	0.494899	1.92507
OG1RF_RS03560	0.996912	1.92354
OG1RF_RS12675	-0.53648	1.92261
OG1RF_RS06845	1.00074	1.92261
OG1RF_RS11890	0.772452	1.90312
OG1RF_RS11135	0.36201	1.90171
OG1RF_RS11295	0.488985	1.89736
OG1RF_RS00495	-1.36384	1.89585
OG1RF_RS04865	0.397641	1.89585
OG1RF_RS06525	0.671794	1.89585
OG1RF_RS11110	0.397852	1.89479
OG1RF_RS08700	-0.48405	1.89102
OG1RF_RS10890	0.645663	1.89102
OG1RF_RS00335	-0.52162	1.88582
OG1RF_RS08165	-1.42448	1.88427
OG1RF_RS07790	-1.34463	1.88412
OG1RF_RS10735	-0.40123	1.88412
OG1RF_RS09680	0.562391	1.88412
OG1RF_RS04950	1.03878	1.88412
OG1RF_RS02325	-0.5288	1.88387
OG1RF_RS08160	-1.59919	1.88349
OG1RF_RS08680	-0.8135	1.87586
OG1RF_RS04840	0.507897	1.8739
OG1RF_RS04680	-4.75244	1.873
OG1RF_RS10240	-0.47509	1.86909
OG1RF_RS06905	-2.01056	1.86875
OG1RF_RS11915	0.614607	1.86088
OG1RF_RS04835	0.458483	1.85151
OG1RF_RS07725	-0.48586	1.8459
OG1RF_RS04855	0.346927	1.84131
OG1RF_RS10195	0.451595	1.84131
OG1RF_RS05310	0.508528	1.84131
OG1RF_RS08110	0.40774	1.83852
OG1RF_RS02260	-0.39945	1.83821
OG1RF_RS03160	-0.55653	1.83734
OG1RF_RS02630	0.683985	1.83636
OG1RF_RS04575	0.858616	1.83636
OG1RF_RS06795	0.873633	1.83636
OG1RF_RS00500	-1.41595	1.82787
OG1RF_RS06545	0.404032	1.82079
OG1RF_RS06725	0.687417	1.81737
OG1RF_RS03730	0.625401	1.81118
OG1RF_RS11310	0.62236	1.80853
OG1RF_RS06730	0.817629	1.80853
OG1RF_RS13135	-1.2042	1.80699
OG1RF_RS06855	-0.49052	1.80636
OG1RF_RS03670	-0.43791	1.80636
OG1RF_RS05325	0.652061	1.80636
OG1RF_RS08245	-0.38806	1.79615
OG1RF_RS02485	-1.48471	1.78709
OG1RF_RS06820	0.529461	1.78709
OG1RF_RS12565	-2.81067	1.78466
OG1RF_RS08685	-1.68658	1.78466
OG1RF_RS12730	0.549666	1.78466
OG1RF_RS00100	-1.01593	1.78221
OG1RF_RS04805	0.367191	1.78044
OG1RF_RS07010	0.450021	1.78044
OG1RF_RS02845	0.629945	1.78044
OG1RF_RS10900	0.989133	1.78044
OG1RF_RS03725	0.842861	1.78022
OG1RF_RS03020	0.587813	1.77489
OG1RF_RS04900	0.745397	1.77369
OG1RF_RS01605	-0.83919	1.77269
OG1RF_RS01975	-0.40954	1.76972
OG1RF_RS01055	0.502733	1.76902
OG1RF_RS10085	0.74739	1.76902
OG1RF_RS03180	0.395177	1.76706
OG1RF_RS09885	-0.31994	1.76545
OG1RF_RS06435	0.287395	1.7632
OG1RF_RS06790	1.26579	1.75331
OG1RF_RS08580	0.852363	1.75262
OG1RF_RS08915	-0.4583	1.75205
OG1RF_RS02090	0.637103	1.74994
OG1RF_RS04540	0.440109	1.74877
OG1RF_RS08525	0.426774	1.74575
OG1RF_RS07035	-0.79217	1.74563
OG1RF_RS01050	0.452088	1.74563
OG1RF_RS05145	-1.08264	1.74318
OG1RF_RS06455	0.429752	1.74318
OG1RF_RS11685	-1.00216	1.74284
OG1RF_RS02735	0.391458	1.73706
OG1RF_RS11125	0.423326	1.73706
OG1RF_RS12180	-1.61365	1.73545
OG1RF_RS06245	0.737227	1.73545
OG1RF_RS07620	-0.38054	1.73458
OG1RF_RS04925	-0.53898	1.73021
OG1RF_RS02275	-0.37263	1.73021
OG1RF_RS07735	0.717345	1.7208
OG1RF_RS05180	-0.88943	1.71807
OG1RF_RS12090	-0.6111	1.71807
OG1RF_RS08980	0.614885	1.71807
OG1RF_RS11290	0.664983	1.71807
OG1RF_RS02635	0.741842	1.71807
OG1RF_RS09045	0.894566	1.71807
OG1RF_RS04360	-0.78979	1.71224
OG1RF_RS04860	0.314326	1.71224
OG1RF_RS08975	-0.76784	1.71123
OG1RF_RS11530	-1.54306	1.71096
OG1RF_RS00110	-0.96466	1.70132
OG1RF_RS03745	0.371258	1.70132
OG1RF_RS11395	0.349869	1.69882
OG1RF_RS05960	0.538897	1.69666
OG1RF_RS10415	0.412193	1.69611
OG1RF_RS01800	0.29655	1.69314
OG1RF_RS07215	0.419864	1.69314
OG1RF_RS12725	0.557665	1.69314
OG1RF_RS08675	-0.75115	1.6877
OG1RF_RS08380	-0.39343	1.6877
OG1RF_RS01045	0.414386	1.68721
OG1RF_RS11970	0.311701	1.67958
OG1RF_RS02330	0.299934	1.67777
OG1RF_RS03360	0.464806	1.67777
OG1RF_RS03130	0.535495	1.67777
OG1RF_RS08070	0.369123	1.67666
OG1RF_RS05080	0.504151	1.67666
OG1RF_RS07425	-0.52191	1.67191
OG1RF_RS05855	0.715895	1.67006
OG1RF_RS08370	-0.3323	1.6684
OG1RF_RS00685	-0.69868	1.66239
OG1RF_RS09790	0.312162	1.66039
OG1RF_RS07115	0.621052	1.65854
OG1RF_RS06920	-1.93724	1.65647
OG1RF_RS10145	0.449532	1.6532
OG1RF_RS11460	-2.32146	1.65265
OG1RF_RS03135	-0.5502	1.65219
OG1RF_RS00515	-1.10808	1.64872
OG1RF_RS05420	0.383614	1.64872
OG1RF_RS05945	0.576136	1.64787
OG1RF_RS08920	0.892899	1.64787
OG1RF_RS07005	0.520067	1.63854
OG1RF_RS07630	-0.43884	1.63219
OG1RF_RS05275	0.426107	1.631
OG1RF_RS05280	0.467941	1.62789
OG1RF_RS01990	-3.05358	1.62556
OG1RF_RS08220	0.388913	1.62527
OG1RF_RS12605	1.65245	1.61133
OG1RF_RS02060	0.576623	1.60946
OG1RF_RS11085	0.725627	1.60946
OG1RF_RS05205	-0.64969	1.60321
OG1RF_RS10590	0.607659	1.59404
OG1RF_RS11105	0.344049	1.59389
OG1RF_RS00980	-0.40412	1.58879
OG1RF_RS08550	0.285985	1.58452
OG1RF_RS02900	-0.90753	1.57875
OG1RF_RS03485	0.612756	1.57748
OG1RF_RS09505	-0.42771	1.57698
OG1RF_RS12385	0.311638	1.57698
OG1RF_RS00280	-0.37256	1.57434
OG1RF_RS06940	-1.70034	1.5738
OG1RF_RS03260	0.362803	1.57202
OG1RF_RS11380	-0.34735	1.56487
OG1RF_RS13140	-1.13447	1.56011
OG1RF_RS00290	-1.39039	1.55411
OG1RF_RS01985	-2.96103	1.55377
OG1RF_RS00485	-0.84351	1.55377
OG1RF_RS12015	-0.4801	1.55377
OG1RF_RS05025	0.585607	1.55377
OG1RF_RS07590	-0.41611	1.551
OG1RF_RS05175	1.05758	1.55037
OG1RF_RS09015	0.655861	1.54581
OG1RF_RS03275	0.301976	1.54364
OG1RF_RS13150	-1.28974	1.54352
OG1RF_RS11210	-0.37372	1.53891
OG1RF_RS12405	-0.37884	1.5372
OG1RF_RS05160	1.12142	1.53551
OG1RF_RS02795	-0.60112	1.53213
OG1RF_RS05955	0.512513	1.53213
OG1RF_RS09520	0.784594	1.53213
OG1RF_RS06930	-1.92772	1.52708
OG1RF_RS12430	0.638249	1.52648
OG1RF_RS02470	0.302254	1.52584
OG1RF_RS05885	-1.22851	1.52485
OG1RF_RS12635	0.580472	1.52485
OG1RF_RS08115	-0.50138	1.52234
OG1RF_RS01910	-0.55738	1.52124
OG1RF_RS06535	0.493262	1.52124
OG1RF_RS06840	-0.44068	1.51989
OG1RF_RS03820	0.323635	1.51265
OG1RF_RS06540	0.452068	1.49405
OG1RF_RS09450	0.258596	1.47968
OG1RF_RS13115	-1.08661	1.47751
OG1RF_RS13105	-0.81254	1.47751
OG1RF_RS00120	-0.79536	1.47751
OG1RF_RS07145	-0.68514	1.47751
OG1RF_RS01215	-0.53334	1.47751
OG1RF_RS08695	-0.43256	1.47751
OG1RF_RS10780	-0.31015	1.47751
OG1RF_RS08390	-0.25583	1.47751
OG1RF_RS09795	0.323117	1.47751
OG1RF_RS01615	0.349441	1.47751
OG1RF_RS01335	0.386648	1.47751
OG1RF_RS00510	-1.01469	1.47481
OG1RF_RS03090	-0.5561	1.47481
OG1RF_RS12150	-0.31261	1.47481
OG1RF_RS09050	-0.30089	1.47343
OG1RF_RS05525	0.369095	1.47343
OG1RF_RS11500	-0.45868	1.4656
OG1RF_RS02965	-1.31873	1.46416
OG1RF_RS02870	-0.75098	1.46416
OG1RF_RS10290	-0.35703	1.45932
OG1RF_RS09295	-2.01834	1.45651
OG1RF_RS06900	-1.84631	1.45248
OG1RF_RS00180	-0.51871	1.45248
OG1RF_RS09545	-0.38246	1.45248
OG1RF_RS05415	0.351378	1.45248
OG1RF_RS10095	0.590809	1.45108
OG1RF_RS00765	0.398681	1.45095
OG1RF_RS06810	-0.80108	1.44958
OG1RF_RS00775	0.461329	1.44863
OG1RF_RS05370	0.308254	1.44703
OG1RF_RS05330	0.536815	1.44525
OG1RF_RS08945	-0.49466	1.44179
OG1RF_RS05850	0.670045	1.44068
OG1RF_RS09090	-1.72889	1.43686
OG1RF_RS06445	0.326733	1.43583
OG1RF_RS01300	-1.64135	1.43289
OG1RF_RS10110	-1.07958	1.43289
OG1RF_RS01280	-0.26702	1.43289
OG1RF_RS11045	0.291685	1.43204
OG1RF_RS05085	0.471211	1.43204
OG1RF_RS10600	0.414207	1.43191
OG1RF_RS12080	0.394263	1.42979
OG1RF_RS05165	1.14247	1.42937
OG1RF_RS11750	-0.58312	1.42412
OG1RF_RS00095	-0.78626	1.42315
OG1RF_RS02240	-0.33639	1.42315
OG1RF_RS08810	-0.29569	1.42224
OG1RF_RS01595	0.3875	1.42224
OG1RF_RS08660	0.522975	1.42224
OG1RF_RS09575	-1.1412	1.41563
OG1RF_RS06935	-1.86711	1.41364
OG1RF_RS06490	-0.90958	1.41207
OG1RF_RS03170	0.3431	1.41028
OG1RF_RS00430	0.459922	1.40923
OG1RF_RS13075	0.767916	1.40564
OG1RF_RS07920	0.883445	1.40531
OG1RF_RS06420	0.343697	1.40505
OG1RF_RS03240	-0.78138	1.39677
OG1RF_RS10995	-0.33783	1.39368
OG1RF_RS11115	0.307986	1.3818
OG1RF_RS00715	-0.37167	1.3802
OG1RF_RS02235	0.251714	1.37215
OG1RF_RS02230	-0.3526	1.36802
OG1RF_RS12715	0.344952	1.36715
OG1RF_RS08535	0.394867	1.36715
OG1RF_RS12870	-1.47282	1.3669
OG1RF_RS02280	-0.27019	1.36089
OG1RF_RS08890	-0.33608	1.35932
OG1RF_RS10205	0.384624	1.35826
OG1RF_RS01405	-0.29151	1.35201
OG1RF_RS00085	0.312606	1.3459
OG1RF_RS09390	0.410827	1.34551
OG1RF_RS04290	0.923624	1.34551
OG1RF_RS07125	1.04494	1.34551
OG1RF_RS00425	0.645865	1.34399
OG1RF_RS11140	0.335306	1.34247
OG1RF_RS05610	0.301293	1.33655
OG1RF_RS09185	0.28253	1.33646
OG1RF_RS12560	-0.45192	1.33469
OG1RF_RS11455	-0.90461	1.33329
OG1RF_RS03255	0.237033	1.33329
OG1RF_RS03175	0.398785	1.32732
OG1RF_RS00345	0.48518	1.32714
OG1RF_RS02270	-0.36284	1.32553
OG1RF_RS09190	0.259278	1.32553
OG1RF_RS00755	0.397014	1.32553
OG1RF_RS11485	-1.70176	1.3234
OG1RF_RS03895	-0.37718	1.31963
OG1RF_RS01305	-1.56718	1.31864
OG1RF_RS12025	-0.38105	1.3156
OG1RF_RS00810	0.448393	1.3156
OG1RF_RS13825	-0.47778	1.31462
OG1RF_RS07910	0.94173	1.31027
OG1RF_RS06440	0.233572	1.30774
OG1RF_RS02140	0.648285	1.30774
OG1RF_RS07210	0.660417	1.30313
OG1RF_RS03050	-1.02083	1.29722
OG1RF_RS12380	0.294733	1.29722
OG1RF_RS12095	0.29504	1.29722
OG1RF_RS10910	0.483985	1.2911
OG1RF_RS04705	0.298453	1.2897
OG1RF_RS02740	0.380675	1.28462
OG1RF_RS06765	0.606836	1.28124
OG1RF_RS02675	-0.3617	1.27353
OG1RF_RS11600	0.451727	1.27353
OG1RF_RS06770	0.981193	1.27353
OG1RF_RS04850	0.264503	1.27276
OG1RF_RS09580	-0.9097	1.26837
OG1RF_RS00750	-0.653	1.26837
OG1RF_RS10530	-0.284	1.26837
OG1RF_RS10050	0.284701	1.26613
OG1RF_RS02450	-0.27059	1.26102
OG1RF_RS12420	-0.52274	1.2605
OG1RF_RS07785	-1.01099	1.25895
OG1RF_RS01465	0.69303	1.25881
OG1RF_RS00760	0.362705	1.25239
OG1RF_RS02765	-0.23479	1.25127
OG1RF_RS07710	-0.49762	1.2457
OG1RF_RS05130	1.11173	1.24508
OG1RF_RS02710	1.11365	1.24403
OG1RF_RS02385	-0.30721	1.23309
OG1RF_RS09740	0.287742	1.2248
OG1RF_RS09585	-0.99582	1.2192
OG1RF_RS09435	0.419887	1.2159
OG1RF_RS02265	-0.35136	1.21566
OG1RF_RS06055	0.251257	1.21566
OG1RF_RS05170	1.2107	1.21566
OG1RF_RS02405	0.290975	1.2149
OG1RF_RS05260	-0.34913	1.21325
OG1RF_RS09655	-0.23414	1.21013
OG1RF_RS07310	-0.85222	1.20823
OG1RF_RS07820	-1.2708	1.20446
OG1RF_RS06240	-0.33993	1.2027
OG1RF_RS00705	0.539634	1.19738
OG1RF_RS12990	-0.37684	1.19706
OG1RF_RS06980	-0.4021	1.19059
OG1RF_RS05690	0.28299	1.18947
OG1RF_RS00360	0.578422	1.18058
OG1RF_RS05125	0.865588	1.17976
OG1RF_RS12600	0.784256	1.17656
OG1RF_RS07160	-0.97674	1.17191
OG1RF_RS01440	-0.51272	1.17191
OG1RF_RS03165	0.285131	1.16298
OG1RF_RS09630	-0.31203	1.16288
OG1RF_RS04710	0.350461	1.16071
OG1RF_RS04815	0.315233	1.15868
OG1RF_RS04495	-0.40494	1.1582
OG1RF_RS06565	-0.37714	1.14844
OG1RF_RS04830	0.270822	1.14343
OG1RF_RS09430	0.234299	1.14288
OG1RF_RS08285	-3.59317	1.14039
OG1RF_RS11540	-0.45941	1.14039
OG1RF_RS01600	0.404778	1.14039
OG1RF_RS05880	-1.87772	1.13477
OG1RF_RS10945	0.255064	1.13
OG1RF_RS08780	0.29509	1.13
OG1RF_RS12920	-0.74303	1.12792
OG1RF_RS00535	-0.69161	1.12792
OG1RF_RS10190	-0.4577	1.12792
OG1RF_RS10535	0.326896	1.12792
OG1RF_RS03955	0.621351	1.12792
OG1RF_RS11960	0.362436	1.12791
OG1RF_RS09645	-0.25255	1.1236
OG1RF_RS06735	-0.21908	1.1207
OG1RF_RS03825	0.656648	1.1137
OG1RF_RS01375	0.686368	1.1137
OG1RF_RS06880	0.320412	1.11274
OG1RF_RS03755	0.344388	1.11256
OG1RF_RS00350	0.479853	1.11256
OG1RF_RS05835	-1.83015	1.11018
OG1RF_RS09440	0.359699	1.10972
OG1RF_RS09160	0.255087	1.10441
OG1RF_RS08690	-0.42829	1.10145
OG1RF_RS11275	0.233072	1.10097
OG1RF_RS03750	0.347483	1.10097
OG1RF_RS00795	0.386004	1.10093
OG1RF_RS01995	-1.48053	1.09955
OG1RF_RS10235	-0.31751	1.09929
OG1RF_RS04000	0.378482	1.09382
OG1RF_RS04985	0.260698	1.09317
OG1RF_RS00970	-0.2795	1.08544
OG1RF_RS06220	-0.56205	1.08142
OG1RF_RS11005	0.636984	1.08142
OG1RF_RS01480	-0.37866	1.07557
OG1RF_RS01620	0.422452	1.07557
OG1RF_RS04010	-0.2713	1.07368
OG1RF_RS03740	0.324147	1.07097
OG1RF_RS10280	-0.39606	1.07014
OG1RF_RS10585	-0.33022	1.07011
OG1RF_RS03430	0.323725	1.06496
OG1RF_RS07705	-0.35234	1.06444
OG1RF_RS02080	0.546066	1.06002
OG1RF_RS05020	1.65589	1.06002
OG1RF_RS01035	0.205697	1.05527
OG1RF_RS05530	0.31956	1.05527
OG1RF_RS05320	0.426643	1.05523
OG1RF_RS09350	0.257727	1.0531
OG1RF_RS09225	0.299759	1.05104
OG1RF_RS00975	-0.26467	1.04998
OG1RF_RS09875	0.735533	1.04998
OG1RF_RS08530	0.327327	1.04853
OG1RF_RS08950	-0.45884	1.04626
OG1RF_RS03715	-0.2135	1.04406
OG1RF_RS03770	0.244978	1.04406
OG1RF_RS10410	0.265934	1.04406
OG1RF_RS13720	-0.45109	1.03919
OG1RF_RS09355	0.236822	1.03724
OG1RF_RS00780	0.373471	1.03724
OG1RF_RS06995	-0.35442	1.03664
OG1RF_RS10150	0.231358	1.03664
OG1RF_RS09745	0.308267	1.03664
OG1RF_RS10880	0.338553	1.03664
OG1RF_RS06650	0.423002	1.03533
OG1RF_RS05735	-0.74666	1.03489
OG1RF_RS03765	0.261576	1.03489
OG1RF_RS03030	-0.37604	1.03434
OG1RF_RS10950	0.207056	1.03434
OG1RF_RS12625	2.04007	1.0324
OG1RF_RS00785	0.367594	1.03182
OG1RF_RS10480	0.276147	1.0301
OG1RF_RS12360	-0.30546	1.02982
OG1RF_RS09980	-0.78445	1.02905
OG1RF_RS00275	0.395215	1.0278
OG1RF_RS11130	0.31216	1.02598
OG1RF_RS00790	0.395267	1.02373
OG1RF_RS01550	0.483997	1.02123
OG1RF_RS03295	-0.4236	1.02062
OG1RF_RS00565	-0.41922	1.02041
OG1RF_RS03790	0.226686	1.02041
OG1RF_RS00310	0.287237	1.02041
OG1RF_RS06985	-0.37903	1.01995
OG1RF_RS05155	0.906624	1.01995
OG1RF_RS08315	0.299222	1.01513
OG1RF_RS07760	-1.96717	1.01091
OG1RF_RS10805	-1.15445	1.01091
OG1RF_RS01310	-1.50585	1.00993
OG1RF_RS01365	-0.48873	1.00993
OG1RF_RS01625	0.861456	1.00993
OG1RF_RS01790	1.70275	1.00993
OG1RF_RS01350	0.308166	1.00574
OG1RF_RS00305	0.307665	1.0015
OG1RF_RS09880	-0.53289	1.00041
OG1RF_RS08885	-0.22311	0.996845
OG1RF_RS09470	-0.28303	0.994865
OG1RF_RS09635	-0.41451	0.993583
OG1RF_RS06925	-1.70981	0.992199
OG1RF_RS01535	0.660558	0.992199
OG1RF_RS05550	-0.99196	0.990194
OG1RF_RS00805	0.377271	0.987945
OG1RF_RS05715	-1.09412	0.987842
OG1RF_RS00800	0.34805	0.987842
OG1RF_RS10705	0.459097	0.987842
OG1RF_RS06380	-2.70459	0.986053
OG1RF_RS00555	-0.94662	0.986053
OG1RF_RS09610	-0.6485	0.986053
OG1RF_RS02360	0.486186	0.986053
OG1RF_RS11495	-1.25759	0.985829
OG1RF_RS03830	0.427376	0.985367
OG1RF_RS07095	-2.87332	0.981328
OG1RF_RS08595	0.35179	0.97945
OG1RF_RS10090	0.448314	0.978184
OG1RF_RS01870	-0.66453	0.977431
OG1RF_RS07865	-0.66616	0.976544
OG1RF_RS13100	0.782098	0.976544
OG1RF_RS09720	-0.38023	0.974816
OG1RF_RS05015	1.62292	0.973271
OG1RF_RS13170	-0.73589	0.973098
OG1RF_RS11000	-0.29033	0.972959
OG1RF_RS02335	0.200046	0.970969
OG1RF_RS03405	0.344407	0.970969
OG1RF_RS06990	-0.40515	0.965795
OG1RF_RS05150	0.689376	0.965795
OG1RF_RS04700	0.330201	0.965775
OG1RF_RS06805	-0.40766	0.96533
OG1RF_RS01250	-0.35786	0.96533
OG1RF_RS09025	0.898872	0.96462
OG1RF_RS06590	-0.28621	0.96237
OG1RF_RS07635	-0.26647	0.96237
OG1RF_RS04990	0.22097	0.960486
OG1RF_RS12610	1.25096	0.958828
OG1RF_RS07780	-1.05459	0.957058
OG1RF_RS13065	1.01964	0.955557
OG1RF_RS06450	0.401282	0.953254
OG1RF_RS06815	0.678943	0.953145
OG1RF_RS01025	-0.19015	0.952106
OG1RF_RS11950	0.244462	0.952106
OG1RF_RS06950	-0.61434	0.943366
OG1RF_RS08725	-0.4385	0.943366
OG1RF_RS01325	-0.39671	0.942064
OG1RF_RS10155	0.243582	0.942064
OG1RF_RS12905	1.01372	0.938625
OG1RF_RS11195	0.790827	0.938398
OG1RF_RS03245	-0.64051	0.936374
OG1RF_RS02425	-0.44207	0.936351
OG1RF_RS10955	0.196706	0.936351
OG1RF_RS06955	-0.55634	0.934402
OG1RF_RS06400	1.67527	0.932236
OG1RF_RS05265	0.3483	0.93078
OG1RF_RS12710	3.77473	0.93078
OG1RF_RS02510	-0.34272	0.929092
OG1RF_RS07730	0.35147	0.927483
OG1RF_RS08930	-0.1876	0.927204
OG1RF_RS00030	0.258292	0.925826
OG1RF_RS11680	-0.45863	0.924817
OG1RF_RS08200	0.219196	0.922686
OG1RF_RS00935	0.312206	0.920261
OG1RF_RS03815	0.241576	0.919314
OG1RF_RS02370	1.00964	0.917852
OG1RF_RS11885	-0.31517	0.91424
OG1RF_RS05120	-0.31288	0.913479
OG1RF_RS12900	1.28106	0.913479
OG1RF_RS09900	0.240344	0.91312
OG1RF_RS12310	-1.54389	0.91218
OG1RF_RS07305	-0.53514	0.91218
OG1RF_RS03840	0.334454	0.91218
OG1RF_RS07855	-0.95518	0.912115
OG1RF_RS13110	-0.84121	0.912115
OG1RF_RS10965	0.208342	0.912115
OG1RF_RS02315	-1.37574	0.906659
OG1RF_RS09995	-0.51178	0.906659
OG1RF_RS02730	-0.25377	0.906659
OG1RF_RS13175	-0.20642	0.906659
OG1RF_RS09395	0.252712	0.906659
OG1RF_RS08540	0.322662	0.906659
OG1RF_RS05055	0.345355	0.906659
OG1RF_RS12615	1.16982	0.906659
OG1RF_RS10160	0.252569	0.906234
OG1RF_RS02305	-1.33824	0.90517
OG1RF_RS08310	-0.74731	0.902919
OG1RF_RS02430	-0.42729	0.902919
OG1RF_RS08655	-0.34403	0.902919
OG1RF_RS10055	0.289655	0.901683
OG1RF_RS04245	-0.50618	0.900784
OG1RF_RS10925	0.550715	0.900784
OG1RF_RS04915	-0.22971	0.898877
OG1RF_RS11695	-0.35615	0.89673
OG1RF_RS04755	0.338673	0.894177
OG1RF_RS01290	0.392221	0.894055
OG1RF_RS04995	0.241475	0.888102
OG1RF_RS01640	-1.15244	0.888076
OG1RF_RS12305	-1.50854	0.886305
OG1RF_RS09170	-0.27263	0.886305
OG1RF_RS13095	1.6234	0.886305
OG1RF_RS04205	1.00571	0.885818
OG1RF_RS07675	0.574972	0.885716
OG1RF_RS10125	-0.23736	0.885276
OG1RF_RS02920	0.286025	0.885276
OG1RF_RS03080	0.218932	0.882234
OG1RF_RS06025	-0.28267	0.880019
OG1RF_RS12720	0.266183	0.878451
OG1RF_RS07120	1.56587	0.876727
OG1RF_RS03495	-0.34385	0.876096
OG1RF_RS08600	0.8839	0.875446
OG1RF_RS01895	0.364097	0.87298
OG1RF_RS10140	0.247272	0.872479
OG1RF_RS06350	-0.30019	0.870622
OG1RF_RS09400	-0.49611	0.869266
OG1RF_RS09020	0.557216	0.869266
OG1RF_RS01675	-0.51921	0.867961
OG1RF_RS12275	-0.34505	0.867961
OG1RF_RS03940	0.359929	0.867961
OG1RF_RS06555	-0.2221	0.866459
OG1RF_RS02835	-0.88895	0.866215
OG1RF_RS02220	-0.49208	0.866215
OG1RF_RS06655	0.214445	0.866215
OG1RF_RS05400	0.232703	0.866215
OG1RF_RS08785	0.256421	0.866215
OG1RF_RS05075	0.465608	0.866215
OG1RF_RS11100	-0.1749	0.864606
OG1RF_RS08665	-0.49911	0.860879
OG1RF_RS00820	0.351578	0.858092
OG1RF_RS02190	-0.67433	0.854913
OG1RF_RS11075	-0.2112	0.854251
OG1RF_RS11335	-0.18852	0.850266
OG1RF_RS03685	-0.25295	0.848626
OG1RF_RS00910	-0.34751	0.845707
OG1RF_RS02075	0.503025	0.845707
OG1RF_RS04160	3.46409	0.845707
OG1RF_RS01795	-0.53211	0.845331
OG1RF_RS00385	-1.02206	0.844449
OG1RF_RS07155	-0.82582	0.844449
OG1RF_RS06465	-0.48681	0.844449
OG1RF_RS08300	-0.46049	0.844449
OG1RF_RS07495	0.210578	0.844276
OG1RF_RS09345	0.269432	0.844276
OG1RF_RS09855	-0.38386	0.842211
OG1RF_RS05315	0.460795	0.842211
OG1RF_RS09895	0.233153	0.840459
OG1RF_RS02540	-0.53638	0.840396
OG1RF_RS01210	-0.59894	0.838079
OG1RF_RS11940	0.62834	0.838079
OG1RF_RS06885	-0.97727	0.835518
OG1RF_RS06875	-0.1853	0.834636
OG1RF_RS02525	-0.27658	0.83419
OG1RF_RS06750	0.741188	0.83419
OG1RF_RS03475	-0.22772	0.83298
OG1RF_RS09165	-0.18079	0.832372
OG1RF_RS00720	-0.24509	0.830959
OG1RF_RS06470	-2.20922	0.830492
OG1RF_RS08410	0.211092	0.830456
OG1RF_RS11255	0.221687	0.830401
OG1RF_RS07055	0.673532	0.830401
OG1RF_RS07905	0.522435	0.827454
OG1RF_RS00525	-0.607	0.826511
OG1RF_RS03235	-0.70474	0.826133
OG1RF_RS07130	0.91485	0.826133
OG1RF_RS11690	-0.41783	0.825903
OG1RF_RS13830	-0.53805	0.824659
OG1RF_RS02840	0.476972	0.824377
OG1RF_RS05520	0.272627	0.822158
OG1RF_RS10970	0.340378	0.821662
OG1RF_RS07490	0.213814	0.81917
OG1RF_RS09845	-0.18763	0.817686
OG1RF_RS10990	-0.24274	0.816508
OG1RF_RS10315	0.433402	0.816159
OG1RF_RS07665	0.682717	0.816159
OG1RF_RS05110	-0.8891	0.813538
OG1RF_RS03915	-0.60159	0.813538
OG1RF_RS12250	-0.22401	0.813538
OG1RF_RS01775	-1.32411	0.813256
OG1RF_RS06895	-1.41489	0.813003
OG1RF_RS06020	-0.25388	0.812861
OG1RF_RS00815	0.347332	0.811602
OG1RF_RS04450	-0.59527	0.810576
OG1RF_RS05230	-1.06604	0.80998
OG1RF_RS05225	-2.70124	0.809432
OG1RF_RS05375	0.238643	0.809432
OG1RF_RS08215	0.356458	0.809432
OG1RF_RS11760	-0.19845	0.803773
OG1RF_RS06045	0.233014	0.803254
OG1RF_RS10250	-0.86748	0.798237
OG1RF_RS06550	0.205438	0.798237
OG1RF_RS05950	0.42641	0.798237
OG1RF_RS00390	-1.64126	0.796892
OG1RF_RS03735	0.232173	0.793675
OG1RF_RS00585	0.245954	0.793675
OG1RF_RS13420	1.49909	0.793675
OG1RF_RS03075	-0.29252	0.791732
OG1RF_RS02420	-0.43704	0.789148
OG1RF_RS02480	0.614902	0.788703
OG1RF_RS03865	-3.58736	0.788236
OG1RF_RS01875	-0.5637	0.787897
OG1RF_RS10325	-0.54876	0.787897
OG1RF_RS13055	0.829516	0.787897
OG1RF_RS08255	0.336708	0.782496
OG1RF_RS06870	-0.18782	0.781293
OG1RF_RS08585	-0.20434	0.78091
OG1RF_RS13145	-1.05079	0.779802
OG1RF_RS03965	-0.52382	0.776755
OG1RF_RS11050	0.253814	0.776755
OG1RF_RS00375	-0.99567	0.77581
OG1RF_RS08155	-0.8191	0.775332
OG1RF_RS09930	-1.34451	0.775269
OG1RF_RS02985	-0.93363	0.77475
OG1RF_RS08590	0.30508	0.77475
OG1RF_RS06510	0.240994	0.774517
OG1RF_RS00195	0.201853	0.773689
OG1RF_RS11145	0.807817	0.770472
OG1RF_RS09850	-0.25014	0.770105
OG1RF_RS08240	0.288813	0.768204
OG1RF_RS05615	0.245258	0.767345
OG1RF_RS04230	1.30202	0.761042
OG1RF_RS03510	0.297701	0.759815
OG1RF_RS06680	0.199124	0.758163
OG1RF_RS10565	-0.30776	0.757844
OG1RF_RS13735	1.69845	0.757528
OG1RF_RS00435	-1.59669	0.756498
OG1RF_RS01780	0.356904	0.75063
OG1RF_RS11870	-1.03678	0.747502
OG1RF_RS03500	-0.33982	0.743564
OG1RF_RS07740	-0.23401	0.743564
OG1RF_RS07140	-0.37284	0.743327
OG1RF_RS00245	0.646963	0.743327
OG1RF_RS02930	-0.42164	0.742329
OG1RF_RS07720	-0.4122	0.742329
OG1RF_RS10255	-0.72814	0.742104
OG1RF_RS07150	-0.6636	0.740449
OG1RF_RS04260	0.285607	0.740217
OG1RF_RS00130	-0.77656	0.737712
OG1RF_RS00880	0.257171	0.736126
OG1RF_RS06505	0.199325	0.735975
OG1RF_RS09485	-0.16346	0.73556
OG1RF_RS03285	0.176987	0.73556
OG1RF_RS11825	-0.18673	0.735243
OG1RF_RS09890	0.187277	0.734658
OG1RF_RS07440	-2.31201	0.734351
OG1RF_RS10400	0.187821	0.733903
OG1RF_RS10870	0.198277	0.733903
OG1RF_RS04740	3.10152	0.733903
OG1RF_RS00580	0.169701	0.733273
OG1RF_RS08750	-0.24538	0.732996
OG1RF_RS02915	0.376999	0.732996
OG1RF_RS10775	-0.24664	0.732193
OG1RF_RS01410	-0.19632	0.731737
OG1RF_RS05990	-0.17026	0.731737
OG1RF_RS12985	0.225164	0.731737
OG1RF_RS07470	0.541066	0.731737
OG1RF_RS03795	0.197278	0.728953
OG1RF_RS11560	1.20473	0.723463
OG1RF_RS01255	-0.25781	0.722362
OG1RF_RS13835	-0.432	0.721726
OG1RF_RS02605	-0.46361	0.719394
OG1RF_RS03950	0.334138	0.718135
OG1RF_RS01710	-0.4698	0.717572
OG1RF_RS08895	-0.20254	0.716835
OG1RF_RS03455	-0.51644	0.71546
OG1RF_RS04425	-0.29785	0.71546
OG1RF_RS01295	-0.17644	0.71546
OG1RF_RS02155	-0.15449	0.714671
OG1RF_RS10395	0.188847	0.714671
OG1RF_RS00035	0.216347	0.714671
OG1RF_RS10005	-2.51773	0.714638
OG1RF_RS09290	-1.3706	0.714638
OG1RF_RS01880	-0.8721	0.709871
OG1RF_RS07465	-0.15122	0.709751
OG1RF_RS07535	-0.47916	0.70863
OG1RF_RS09500	-0.18105	0.70863
OG1RF_RS06480	-1.40461	0.705516
OG1RF_RS03230	-0.54671	0.704246
OG1RF_RS00040	0.192344	0.703279
OG1RF_RS12010	-0.32697	0.702651
OG1RF_RS09490	-0.25405	0.702651
OG1RF_RS05210	-3.59456	0.700413
OG1RF_RS05335	0.345593	0.699751
OG1RF_RS02890	0.902105	0.699751
OG1RF_RS10310	0.319954	0.699372
OG1RF_RS02800	-0.45477	0.698937
OG1RF_RS04055	-1.48567	0.698375
OG1RF_RS10330	-0.46604	0.698375
OG1RF_RS11440	0.230988	0.698375
OG1RF_RS05985	-0.22963	0.697681
OG1RF_RS02135	0.297384	0.697405
OG1RF_RS03760	0.250508	0.696291
OG1RF_RS07655	0.538081	0.693602
OG1RF_RS11420	-0.18225	0.693329
OG1RF_RS00200	0.151267	0.692873
OG1RF_RS12490	-0.22188	0.692015
OG1RF_RS10740	-0.21759	0.690763
OG1RF_RS12355	-0.53355	0.687204
OG1RF_RS05540	-0.44276	0.682908
OG1RF_RS06515	0.168766	0.681889
OG1RF_RS03060	-1.03449	0.679248
OG1RF_RS02790	-0.2284	0.679248
OG1RF_RS12500	-0.37593	0.675511
OG1RF_RS07460	-0.18306	0.674006
OG1RF_RS09380	0.203356	0.671902
OG1RF_RS05705	-0.17186	0.670995
OG1RF_RS00055	0.178185	0.670995
OG1RF_RS06310	0.340005	0.670995
OG1RF_RS00770	0.283253	0.670882
OG1RF_RS02165	-0.1599	0.669991
OG1RF_RS08615	0.216511	0.669634
OG1RF_RS06065	0.149029	0.669547
OG1RF_RS07545	0.208765	0.669514
OG1RF_RS05405	0.284711	0.669514
OG1RF_RS00250	-0.27019	0.666666
OG1RF_RS05045	0.167551	0.666666
OG1RF_RS04380	-0.86331	0.665587
OG1RF_RS13780	-1.16914	0.664826
OG1RF_RS11150	0.83339	0.664155
OG1RF_RS09495	-0.20727	0.66406
OG1RF_RS05900	-0.71088	0.663871
OG1RF_RS02295	-0.64836	0.663111
OG1RF_RS03120	0.848706	0.663111
OG1RF_RS11900	0.298807	0.660354
OG1RF_RS05555	-0.99163	0.657608
OG1RF_RS04975	-0.43683	0.653758
OG1RF_RS02000	0.461483	0.652967
OG1RF_RS07980	2.10256	0.651816
OG1RF_RS11360	-0.13096	0.651533
OG1RF_RS11805	0.35963	0.651533
OG1RF_RS04400	0.834266	0.651533
OG1RF_RS06965	-0.70066	0.651103
OG1RF_RS06005	-0.58115	0.651103
OG1RF_RS08755	-0.2055	0.650112
OG1RF_RS04770	-0.18971	0.650093
OG1RF_RS08440	0.206852	0.650093
OG1RF_RS03150	0.304932	0.648958
OG1RF_RS07925	0.501731	0.648604
OG1RF_RS12375	0.189655	0.6485
OG1RF_RS00835	0.301524	0.64735
OG1RF_RS08575	1.41119	0.646813
OG1RF_RS11535	-0.63054	0.640098
OG1RF_RS12505	0.405688	0.638779
OG1RF_RS11705	-0.28397	0.636888
OG1RF_RS13715	-2.31768	0.63636
OG1RF_RS09195	0.703131	0.634918
OG1RF_RS08610	0.758495	0.63489
OG1RF_RS06105	1.69486	0.634868
OG1RF_RS00905	-0.37108	0.634515
OG1RF_RS06800	-0.31542	0.634515
OG1RF_RS02340	0.162257	0.633164
OG1RF_RS08015	0.820057	0.630023
OG1RF_RS04275	-0.93727	0.628217
OG1RF_RS05870	-0.35874	0.628107
OG1RF_RS06600	-0.17008	0.62672
OG1RF_RS07700	0.808994	0.62672
OG1RF_RS03385	0.381538	0.624628
OG1RF_RS10625	1.34961	0.620782
OG1RF_RS06685	-0.2126	0.620383
OG1RF_RS06305	0.897471	0.620383
OG1RF_RS03460	0.311567	0.61794
OG1RF_RS09475	-0.16234	0.616998
OG1RF_RS00395	-1.19928	0.613343
OG1RF_RS04570	-0.30736	0.613035
OG1RF_RS06705	0.195207	0.609362
OG1RF_RS08850	-0.37928	0.608387
OG1RF_RS09465	0.782351	0.608221
OG1RF_RS06745	0.321816	0.606964
OG1RF_RS09665	-0.15237	0.60685
OG1RF_RS11435	-0.19272	0.606689
OG1RF_RS08935	-0.48567	0.606391
OG1RF_RS09920	-0.17255	0.604969
OG1RF_RS07410	-0.38945	0.604682
OG1RF_RS00870	0.248067	0.604682
OG1RF_RS01740	-1.08945	0.604636
OG1RF_RS04005	0.187803	0.604117
OG1RF_RS11155	0.783167	0.604029
OG1RF_RS03980	-0.2977	0.603794
OG1RF_RS11510	-0.39478	0.601475
OG1RF_RS01540	-0.31188	0.601475
OG1RF_RS10710	0.248705	0.601226
OG1RF_RS09830	0.154612	0.600065
OG1RF_RS07715	-0.25086	0.599841
OG1RF_RS11820	-0.16023	0.599841
OG1RF_RS04485	-0.7026	0.598961
OG1RF_RS00740	0.240691	0.598664
OG1RF_RS01220	-0.44636	0.596955
OG1RF_RS03680	0.19102	0.596955
OG1RF_RS04465	0.234463	0.596955
OG1RF_RS10675	2.30002	0.596955
OG1RF_RS10135	0.235804	0.595625
OG1RF_RS09550	-0.53875	0.594915
OG1RF_RS13855	-0.25405	0.594915
OG1RF_RS09555	-0.81149	0.593564
OG1RF_RS00885	0.218745	0.593564
OG1RF_RS05545	-0.36145	0.592385
OG1RF_RS01650	0.468267	0.591712
OG1RF_RS05905	-0.46115	0.590352
OG1RF_RS09765	-0.232	0.588201
OG1RF_RS10260	-0.73411	0.587695
OG1RF_RS00320	0.42075	0.584202
OG1RF_RS11160	0.704817	0.584202
OG1RF_RS06015	-0.27479	0.584032
OG1RF_RS12820	0.237087	0.58358
OG1RF_RS10595	-0.62264	0.582815
OG1RF_RS07255	-0.24601	0.582467
OG1RF_RS08075	-0.17918	0.581198
OG1RF_RS11285	1.16841	0.580743
OG1RF_RS11665	-0.92459	0.58031
OG1RF_RS00630	-0.38961	0.58031
OG1RF_RS12735	0.289751	0.58031
OG1RF_RS01455	0.317767	0.58031
OG1RF_RS00520	-0.4548	0.580284
OG1RF_RS01700	-0.73663	0.577879
OG1RF_RS02130	-0.8233	0.576557
OG1RF_RS08790	0.17893	0.576198
OG1RF_RS09055	-0.42837	0.575921
OG1RF_RS02250	0.152959	0.575921
OG1RF_RS04375	0.238023	0.575921
OG1RF_RS12170	-0.1357	0.57548
OG1RF_RS01610	0.261666	0.57548
OG1RF_RS03555	-0.3181	0.573436
OG1RF_RS09770	-0.18213	0.572976
OG1RF_RS04545	0.374782	0.572943
OG1RF_RS12620	1.87433	0.572943
OG1RF_RS11300	0.292788	0.572539
OG1RF_RS07960	-2.70307	0.5722
OG1RF_RS07395	-0.23644	0.569715
OG1RF_RS06640	0.304321	0.569715
OG1RF_RS05605	0.37222	0.569715
OG1RF_RS03900	0.377041	0.569026
OG1RF_RS00540	-0.40229	0.568201
OG1RF_RS07595	0.768839	0.568201
OG1RF_RS10860	0.172502	0.567501
OG1RF_RS02670	0.818836	0.566887
OG1RF_RS02310	-1.55525	0.566582
OG1RF_RS03010	-0.13136	0.565073
OG1RF_RS00895	0.243788	0.565073
OG1RF_RS09335	0.450623	0.565073
OG1RF_RS06210	-0.39485	0.559538
OG1RF_RS10670	0.18267	0.558794
OG1RF_RS00830	0.307121	0.558794
OG1RF_RS00865	0.261848	0.558693
OG1RF_RS12695	-0.23667	0.556778
OG1RF_RS03095	0.436574	0.556778
OG1RF_RS11745	-0.41182	0.554908
OG1RF_RS03945	0.258422	0.553284
OG1RF_RS08230	0.423317	0.552141
OG1RF_RS09300	0.128679	0.55095
OG1RF_RS08000	-0.21096	0.548653
OG1RF_RS00845	0.258456	0.548653
OG1RF_RS00840	0.285886	0.546995
OG1RF_RS10935	0.321422	0.546995
OG1RF_RS08025	0.178157	0.545595
OG1RF_RS11905	0.20941	0.545595
OG1RF_RS10015	-1.35797	0.544598
OG1RF_RS12365	-0.57642	0.544598
OG1RF_RS09905	0.158687	0.544598
OG1RF_RS01355	0.43745	0.544488
OG1RF_RS02990	-0.70533	0.542701
OG1RF_RS06075	-0.27598	0.541485
OG1RF_RS08420	0.197166	0.53975
OG1RF_RS02545	-0.45583	0.538958
OG1RF_RS07435	-0.1849	0.538958
OG1RF_RS08605	0.77851	0.538958
OG1RF_RS13005	0.159178	0.538874
OG1RF_RS00710	-0.21045	0.538695
OG1RF_RS11205	0.146883	0.538695
OG1RF_RS00945	-0.54414	0.538015
OG1RF_RS11490	-1.09623	0.537522
OG1RF_RS06710	-0.19182	0.537522
OG1RF_RS11405	-0.18287	0.537522
OG1RF_RS02215	-0.19078	0.535529
OG1RF_RS06635	0.306201	0.532304
OG1RF_RS01980	0.260427	0.531792
OG1RF_RS00355	0.326891	0.531792
OG1RF_RS00415	-0.40409	0.53168
OG1RF_RS11945	0.219998	0.528897
OG1RF_RS04295	-0.63878	0.528672
OG1RF_RS06605	-0.16623	0.528672
OG1RF_RS11840	0.215817	0.528672
OG1RF_RS07770	-1.74851	0.526757
OG1RF_RS04385	-0.71105	0.524341
OG1RF_RS07015	0.230965	0.524115
OG1RF_RS00825	0.28356	0.519868
OG1RF_RS05785	0.52989	0.518334
OG1RF_RS05815	0.73238	0.518334
OG1RF_RS07695	0.585604	0.517444
OG1RF_RS07575	0.277356	0.516848
OG1RF_RS01565	-0.22598	0.516707
OG1RF_RS08210	-0.14475	0.516707
OG1RF_RS10420	-0.18999	0.515277
OG1RF_RS05940	0.307856	0.515277
OG1RF_RS10560	0.143237	0.514572
OG1RF_RS01765	-0.88977	0.514071
OG1RF_RS02535	-0.19888	0.514071
OG1RF_RS11200	0.617375	0.514071
OG1RF_RS11715	0.833635	0.51357
OG1RF_RS08120	0.828512	0.511063
OG1RF_RS13260	-1.53244	0.511018
OG1RF_RS07090	-2.07125	0.5109
OG1RF_RS08775	0.194241	0.5109
OG1RF_RS04780	0.207934	0.510561
OG1RF_RS01905	0.209731	0.507151
OG1RF_RS00735	0.283142	0.504963
OG1RF_RS03145	1.12325	0.504189
OG1RF_RS01470	0.212943	0.503681
OG1RF_RS02365	1.25802	0.503681
OG1RF_RS11170	0.680349	0.501283
OG1RF_RS01560	-0.21472	0.501245
OG1RF_RS07020	0.189825	0.501245
OG1RF_RS04395	0.764187	0.501245
OG1RF_RS05725	-2.70164	0.501104
OG1RF_RS13650	-0.55582	0.500999
OG1RF_RS09480	-0.13648	0.500579
OG1RF_RS04845	0.118483	0.49821
OG1RF_RS03785	0.136429	0.49821
OG1RF_RS04030	0.157879	0.496548
OG1RF_RS07080	-2.06362	0.49631
OG1RF_RS01860	-0.38823	0.495252
OG1RF_RS06630	0.246727	0.495252
OG1RF_RS02695	-0.56086	0.494753
OG1RF_RS11185	0.605538	0.494753
OG1RF_RS12510	0.39719	0.492028
OG1RF_RS02805	0.276015	0.491402
OG1RF_RS02225	-0.34935	0.490988
OG1RF_RS03595	0.613146	0.490988
OG1RF_RS01935	-0.16851	0.49077
OG1RF_RS06740	0.754399	0.49077
OG1RF_RS08645	0.321693	0.486952
OG1RF_RS05825	0.781978	0.486952
OG1RF_RS08900	-0.14126	0.485424
OG1RF_RS10425	0.130419	0.485424
OG1RF_RS11175	0.653333	0.485407
OG1RF_RS00365	0.270509	0.484939
OG1RF_RS09640	-0.21584	0.484793
OG1RF_RS09280	-0.53973	0.483537
OG1RF_RS07570	0.283037	0.483537
OG1RF_RS02595	-0.3127	0.483297
OG1RF_RS08845	-0.14899	0.483136
OG1RF_RS09840	-0.19281	0.482947
OG1RF_RS03380	0.302856	0.482182
OG1RF_RS02995	0.416616	0.481669
OG1RF_RS08430	-0.30896	0.480806
OG1RF_RS05410	0.295167	0.477872
OG1RF_RS12745	0.259424	0.476875
OG1RF_RS07420	0.182902	0.475583
OG1RF_RS00285	0.431187	0.475583
OG1RF_RS11165	0.623668	0.475322
OG1RF_RS01205	-0.3347	0.474524
OG1RF_RS03780	0.137499	0.474524
OG1RF_RS08395	0.129866	0.473413
OG1RF_RS06530	0.32969	0.473413
OG1RF_RS12700	0.229221	0.472951
OG1RF_RS13050	0.350379	0.471385
OG1RF_RS00325	-0.36849	0.469778
OG1RF_RS07825	-0.29746	0.469571
OG1RF_RS10270	-0.37036	0.466552
OG1RF_RS08005	-0.29296	0.466388
OG1RF_RS04940	0.143672	0.462737
OG1RF_RS04745	-1.08321	0.462602
OG1RF_RS03890	-0.73442	0.462602
OG1RF_RS07775	-0.68625	0.462602
OG1RF_RS07795	-0.63428	0.462602
OG1RF_RS12395	-0.39762	0.462602
OG1RF_RS02350	-0.23757	0.462602
OG1RF_RS05655	-0.15346	0.462602
OG1RF_RS09825	0.154948	0.462602
OG1RF_RS07285	0.186116	0.462602
OG1RF_RS04430	0.214475	0.462602
OG1RF_RS07935	2.11007	0.462602
OG1RF_RS09820	0.139712	0.462547
OG1RF_RS12860	0.338291	0.462547
OG1RF_RS11180	0.602532	0.462547
OG1RF_RS05845	0.553568	0.462457
OG1RF_RS02085	0.291256	0.46195
OG1RF_RS04505	0.442832	0.46195
OG1RF_RS03390	-0.41322	0.460792
OG1RF_RS10320	-0.19283	0.458839
OG1RF_RS06135	-2.70449	0.45649
OG1RF_RS08450	-2.70449	0.45649
OG1RF_RS05875	-0.72205	0.455932
OG1RF_RS10690	-0.32645	0.455932
OG1RF_RS10470	-0.15444	0.455932
OG1RF_RS08355	-1.04619	0.455348
OG1RF_RS12075	-0.34581	0.455348
OG1RF_RS13185	-0.13344	0.455348
OG1RF_RS12160	-0.13005	0.455348
OG1RF_RS12465	0.175633	0.455295
OG1RF_RS01970	-0.23098	0.454463
OG1RF_RS11270	0.511149	0.454463
OG1RF_RS09120	-1.24711	0.45348
OG1RF_RS12840	-0.30483	0.452193
OG1RF_RS10225	-0.29502	0.452193
OG1RF_RS05755	0.462852	0.450771
OG1RF_RS08085	-0.16431	0.449783
OG1RF_RS00230	0.245495	0.449783
OG1RF_RS04615	-0.49818	0.448595
OG1RF_RS01395	-0.8775	0.44851
OG1RF_RS02660	-0.25397	0.44851
OG1RF_RS00930	0.123335	0.44851
OG1RF_RS08030	0.129606	0.44851
OG1RF_RS02850	-0.4095	0.448373
OG1RF_RS03550	-0.3496	0.448373
OG1RF_RS00370	0.219731	0.448373
OG1RF_RS06185	0.198461	0.447144
OG1RF_RS10000	1.85815	0.446361
OG1RF_RS07400	-0.19928	0.445526
OG1RF_RS07985	-2.70164	0.444417
OG1RF_RS00480	-0.17834	0.444417
OG1RF_RS07550	0.161035	0.443251
OG1RF_RS08415	0.208559	0.439755
OG1RF_RS00460	-2.70449	0.436588
OG1RF_RS04660	0.159297	0.436358
OG1RF_RS08350	0.158074	0.436224
OG1RF_RS02515	-2.70449	0.43298
OG1RF_RS12320	-1.09377	0.43298
OG1RF_RS08365	-1.00719	0.43298
OG1RF_RS05365	-0.47492	0.43298
OG1RF_RS12525	-0.15543	0.43298
OG1RF_RS07175	-0.14063	0.43298
OG1RF_RS04670	-0.10652	0.43298
OG1RF_RS08910	0.129455	0.43298
OG1RF_RS13060	0.297778	0.43298
OG1RF_RS04655	0.159979	0.432851
OG1RF_RS06335	0.909603	0.432387
OG1RF_RS09000	0.177989	0.432092
OG1RF_RS00605	-0.18143	0.43152
OG1RF_RS00960	0.266797	0.431196
OG1RF_RS08190	-0.25686	0.423225
OG1RF_RS06695	0.171788	0.423225
OG1RF_RS02955	1.19384	0.423225
OG1RF_RS07965	-2.70449	0.422424
OG1RF_RS03800	0.129668	0.422368
OG1RF_RS11055	-0.23011	0.420545
OG1RF_RS05560	0.347359	0.419049
OG1RF_RS11935	-0.19821	0.416938
OG1RF_RS06615	0.211557	0.416938
OG1RF_RS12825	0.249133	0.416938
OG1RF_RS01725	1.51967	0.41691
OG1RF_RS10630	-0.48697	0.416349
OG1RF_RS05270	-0.20084	0.415746
OG1RF_RS07290	0.136502	0.415746
OG1RF_RS12550	0.13133	0.414133
OG1RF_RS04435	-0.36216	0.414123
OG1RF_RS05300	-0.12739	0.413893
OG1RF_RS05040	0.115271	0.413657
OG1RF_RS10525	0.127711	0.413101
OG1RF_RS06190	0.118687	0.411964
OG1RF_RS05830	0.696257	0.411964
OG1RF_RS08745	-0.12522	0.411506
OG1RF_RS09605	-0.15408	0.411418
OG1RF_RS06060	0.104502	0.408447
OG1RF_RS11595	0.16927	0.408447
OG1RF_RS11615	-0.39947	0.408385
OG1RF_RS06910	-0.6876	0.406302
OG1RF_RS03630	1.51927	0.406302
OG1RF_RS05285	-0.18215	0.404733
OG1RF_RS08630	0.684695	0.404155
OG1RF_RS09275	-1.06721	0.403595
OG1RF_RS10295	-0.15103	0.402728
OG1RF_RS02415	-0.29258	0.400087
OG1RF_RS10835	-0.12872	0.397507
OG1RF_RS05355	0.121427	0.397507
OG1RF_RS06325	-0.19227	0.397159
OG1RF_RS11410	-0.51977	0.396767
OG1RF_RS00465	-1.91065	0.396308
OG1RF_RS08080	-0.20134	0.396061
OG1RF_RS01415	-0.13771	0.396061
OG1RF_RS07275	-0.18227	0.394367
OG1RF_RS01385	-0.66487	0.3939
OG1RF_RS05445	-0.81057	0.391419
OG1RF_RS05570	-1.0049	0.390999
OG1RF_RS03860	-1.91065	0.389864
OG1RF_RS00190	-0.14154	0.389732
OG1RF_RS12995	-0.10352	0.389732
OG1RF_RS03700	0.105189	0.389732
OG1RF_RS03450	-0.25391	0.3892
OG1RF_RS00595	-0.14238	0.3892
OG1RF_RS05070	0.235306	0.3892
OG1RF_RS09670	-0.20375	0.386986
OG1RF_RS03055	-0.82374	0.38569
OG1RF_RS00890	0.18798	0.384874
OG1RF_RS00125	-0.50772	0.384047
OG1RF_RS04605	0.260254	0.383072
OG1RF_RS06645	0.277932	0.382239
OG1RF_RS02645	0.11025	0.381897
OG1RF_RS12035	0.301573	0.381709
OG1RF_RS12780	-0.4499	0.381412
OG1RF_RS03575	0.201249	0.380633
OG1RF_RS03675	0.102327	0.380427
OG1RF_RS13805	-0.20128	0.379971
OG1RF_RS12495	0.143061	0.379348
OG1RF_RS01475	-0.14796	0.378855
OG1RF_RS12410	-0.25889	0.377295
OG1RF_RS08040	0.174834	0.377295
OG1RF_RS01425	-0.17407	0.377102
OG1RF_RS02115	0.16155	0.377102
OG1RF_RS05105	-0.40812	0.375039
OG1RF_RS11790	0.222267	0.371534
OG1RF_RS09660	-0.10356	0.370347
OG1RF_RS11735	0.965957	0.370347
OG1RF_RS00405	-1.42849	0.369208
OG1RF_RS04610	-0.46646	0.369208
OG1RF_RS01270	-0.24726	0.369208
OG1RF_RS10650	0.159358	0.369208
OG1RF_RS01590	-0.25747	0.369148
OG1RF_RS11920	-0.11867	0.369148
OG1RF_RS10975	0.205661	0.368111
OG1RF_RS13435	-0.76605	0.367824
OG1RF_RS09375	0.133362	0.367824
OG1RF_RS01235	0.267801	0.367824
OG1RF_RS08360	-0.83979	0.366759
OG1RF_RS13610	-0.68587	0.366759
OG1RF_RS11080	-0.2096	0.366759
OG1RF_RS02410	0.130622	0.364376
OG1RF_RS05255	0.165571	0.363346
OG1RF_RS07075	-1.77094	0.36221
OG1RF_RS08970	-0.14366	0.36221
OG1RF_RS09810	-0.11952	0.361786
OG1RF_RS05065	0.274644	0.361786
OG1RF_RS00670	-0.13721	0.360298
OG1RF_RS10605	0.25694	0.360298
OG1RF_RS11855	-0.3214	0.359219
OG1RF_RS03280	0.14688	0.359219
OG1RF_RS09705	0.837414	0.359219
OG1RF_RS00045	0.144268	0.359171
OG1RF_RS12980	0.132484	0.35881
OG1RF_RS02970	-0.75432	0.358365
OG1RF_RS04215	-0.74338	0.358365
OG1RF_RS07810	-0.43421	0.358365
OG1RF_RS11095	-0.19107	0.358365
OG1RF_RS03565	-0.17056	0.358365
OG1RF_RS12105	0.10947	0.358365
OG1RF_RS02895	0.2285	0.358365
OG1RF_RS03335	0.14601	0.358297
OG1RF_RS07085	-1.76891	0.357572
OG1RF_RS13000	0.105888	0.357326
OG1RF_RS10695	0.174165	0.357326
OG1RF_RS13670	0.205428	0.357326
OG1RF_RS05395	0.161302	0.357182
OG1RF_RS04590	0.368587	0.356885
OG1RF_RS04720	-1.24297	0.355863
OG1RF_RS01435	-0.1158	0.355468
OG1RF_RS04970	-0.32852	0.355466
OG1RF_RS01030	-0.11011	0.355466
OG1RF_RS11930	0.18303	0.355466
OG1RF_RS13455	1.045	0.355466
OG1RF_RS01900	0.18667	0.35427
OG1RF_RS07605	-0.20825	0.35411
OG1RF_RS11190	0.412677	0.353183
OG1RF_RS10300	0.502568	0.353183
OG1RF_RS10220	-0.2272	0.352739
OG1RF_RS00075	-0.20146	0.352739
OG1RF_RS10360	-0.22224	0.352164
OG1RF_RS02825	-0.32886	0.350539
OG1RF_RS02440	0.087548	0.350539
OG1RF_RS02830	-0.42924	0.349925
OG1RF_RS07875	-0.41657	0.349523
OG1RF_RS09865	-0.52622	0.347854
OG1RF_RS03835	0.183355	0.347854
OG1RF_RS03855	-0.92892	0.346065
OG1RF_RS12285	-0.46323	0.345923
OG1RF_RS07755	1.01645	0.344295
OG1RF_RS01430	-0.12943	0.34364
OG1RF_RS09685	0.090389	0.34364
OG1RF_RS03375	-0.20042	0.34317
OG1RF_RS06150	-1.91366	0.342379
OG1RF_RS03875	-0.6227	0.342379
OG1RF_RS06780	0.230716	0.342379
OG1RF_RS04885	-0.68594	0.341779
OG1RF_RS09595	0.194227	0.341779
OG1RF_RS10495	0.366277	0.341779
OG1RF_RS11575	-1.05439	0.341521
OG1RF_RS08135	0.163425	0.340676
OG1RF_RS11780	0.20821	0.340442
OG1RF_RS03650	0.132136	0.34001
OG1RF_RS01285	-0.37137	0.339365
OG1RF_RS06975	-0.3703	0.33932
OG1RF_RS12425	0.138148	0.33932
OG1RF_RS12845	0.188417	0.33932
OG1RF_RS04370	-0.16035	0.338534
OG1RF_RS11655	0.245328	0.336429
OG1RF_RS09925	-0.27143	0.335874
OG1RF_RS04955	0.601775	0.335874
OG1RF_RS10405	0.138818	0.334669
OG1RF_RS04500	0.189751	0.33463
OG1RF_RS03605	-0.46992	0.333894
OG1RF_RS11325	-0.12101	0.333894
OG1RF_RS04650	0.104533	0.3337
OG1RF_RS12280	0.834918	0.333675
OG1RF_RS07745	-0.11135	0.332735
OG1RF_RS06100	-1.9092	0.33246
OG1RF_RS13180	-0.12408	0.331683
OG1RF_RS10980	-0.09227	0.331234
OG1RF_RS13750	0.515272	0.331234
OG1RF_RS01460	0.229539	0.330546
OG1RF_RS10505	-1.05686	0.329996
OG1RF_RS08235	0.181738	0.329684
OG1RF_RS08840	-0.08709	0.328636
OG1RF_RS02755	0.194293	0.328636
OG1RF_RS09940	-1.91065	0.326982
OG1RF_RS09950	-1.01161	0.326982
OG1RF_RS10905	-0.21665	0.326754
OG1RF_RS09970	0.709211	0.326754
OG1RF_RS00150	-0.11949	0.326597
OG1RF_RS05675	0.166988	0.326597
OG1RF_RS11250	-1.91366	0.321999
OG1RF_RS13315	0.352742	0.321999
OG1RF_RS11995	-1.91065	0.32148
OG1RF_RS05535	-0.34529	0.321261
OG1RF_RS08435	0.142223	0.321261
OG1RF_RS11980	-0.15061	0.319371
OG1RF_RS05660	-0.09728	0.318637
OG1RF_RS01020	0.430832	0.318614
OG1RF_RS07270	-0.08707	0.312647
OG1RF_RS07200	0.0856	0.312647
OG1RF_RS07045	0.106423	0.312647
OG1RF_RS08995	0.252525	0.312152
OG1RF_RS03400	-0.09911	0.310448
OG1RF_RS06180	-0.09618	0.310448
OG1RF_RS12470	0.180163	0.310448
OG1RF_RS00725	0.190309	0.308813
OG1RF_RS10230	0.380442	0.30753
OG1RF_RS13725	-1.91366	0.306931
OG1RF_RS03805	0.09764	0.306421
OG1RF_RS12370	-0.83483	0.305365
OG1RF_RS13035	-0.13378	0.304418
OG1RF_RS09370	0.125031	0.304418
OG1RF_RS00420	0.191846	0.304418
OG1RF_RS09220	0.219166	0.304418
OG1RF_RS00730	0.188585	0.30285
OG1RF_RS08465	1.81984	0.30285
OG1RF_RS13405	1.81984	0.30285
OG1RF_RS09310	-0.55639	0.302303
OG1RF_RS05035	0.108136	0.302303
OG1RF_RS00135	0.814823	0.302271
OG1RF_RS00090	0.352744	0.302038
OG1RF_RS02860	0.441462	0.302038
OG1RF_RS05115	-0.1922	0.301527
OG1RF_RS06170	-0.11041	0.300186
OG1RF_RS13810	-0.19916	0.29998
OG1RF_RS01680	0.275985	0.299529
OG1RF_RS05750	1.81358	0.299529
OG1RF_RS10985	-0.07545	0.299028
OG1RF_RS10930	0.236645	0.299028
OG1RF_RS13655	0.814735	0.299028
OG1RF_RS06475	1.81358	0.29896
OG1RF_RS02550	0.173704	0.297962
OG1RF_RS12910	0.299575	0.297828
OG1RF_RS02815	0.240599	0.297728
OG1RF_RS09945	-1.39704	0.295832
OG1RF_RS00140	-0.75504	0.295832
OG1RF_RS13335	-0.6263	0.295832
OG1RF_RS11475	-0.36372	0.294792
OG1RF_RS04675	-0.09044	0.294304
OG1RF_RS07660	0.410793	0.293683
OG1RF_RS10940	0.307606	0.293507
OG1RF_RS12740	-0.11153	0.293419
OG1RF_RS09240	0.075317	0.293419
OG1RF_RS00745	-0.86312	0.292981
OG1RF_RS09415	-0.14662	0.292981
OG1RF_RS00955	0.168264	0.292981
OG1RF_RS06360	0.441081	0.292981
OG1RF_RS03350	-0.34727	0.292875
OG1RF_RS11565	0.587668	0.292784
OG1RF_RS02285	0.097365	0.290156
OG1RF_RS11465	-0.32197	0.289009
OG1RF_RS08740	-0.08982	0.288914
OG1RF_RS13045	-0.30112	0.287449
OG1RF_RS09230	0.194783	0.286457
OG1RF_RS00860	0.17796	0.285189
OG1RF_RS10030	-0.37607	0.285001
OG1RF_RS03395	-0.10507	0.285001
OG1RF_RS10645	-0.14742	0.283768
OG1RF_RS00255	-0.11103	0.283658
OG1RF_RS09360	0.102107	0.28153
OG1RF_RS09110	1.06869	0.28153
OG1RF_RS11795	1.82071	0.28153
OG1RF_RS07505	-0.10891	0.280975
OG1RF_RS00060	0.091336	0.2799
OG1RF_RS05840	0.623207	0.279848
OG1RF_RS09570	-0.15098	0.279608
OG1RF_RS01360	-0.27207	0.278853
OG1RF_RS11065	0.146906	0.278853
OG1RF_RS03610	0.530048	0.277645
OG1RF_RS11620	-0.31961	0.277308
OG1RF_RS02025	-0.29349	0.277308
OG1RF_RS07335	0.572537	0.277079
OG1RF_RS11815	-0.09133	0.276942
OG1RF_RS13070	0.399326	0.276942
OG1RF_RS02615	0.470433	0.276942
OG1RF_RS00850	0.148288	0.275296
OG1RF_RS00550	0.369853	0.275081
OG1RF_RS04410	-0.47032	0.274497
OG1RF_RS00050	0.117979	0.273445
OG1RF_RS02445	-0.14947	0.272353
OG1RF_RS07170	-0.14844	0.270594
OG1RF_RS01925	-0.1078	0.270261
OG1RF_RS04455	-0.47784	0.269512
OG1RF_RS03885	-0.69994	0.268847
OG1RF_RS09315	-0.98663	0.267236
OG1RF_RS10020	-1.38991	0.266195
OG1RF_RS01630	-0.60068	0.26597
OG1RF_RS07615	-0.2242	0.26597
OG1RF_RS02245	0.098184	0.265562
OG1RF_RS01520	0.403147	0.265373
OG1RF_RS13800	0.271887	0.264535
OG1RF_RS12665	-0.10754	0.264341
OG1RF_RS05060	0.129184	0.263561
OG1RF_RS01275	-0.24312	0.262898
OG1RF_RS04800	-0.10848	0.262522
OG1RF_RS08640	0.413986	0.261022
OG1RF_RS10655	0.118331	0.260906
OG1RF_RS02050	-0.18306	0.2607
OG1RF_RS02375	0.207673	0.2607
OG1RF_RS05245	-0.61389	0.260199
OG1RF_RS02960	-0.6115	0.260199
OG1RF_RS10845	0.109127	0.260199
OG1RF_RS12850	0.25518	0.260199
OG1RF_RS02390	0.675372	0.260199
OG1RF_RS07940	0.974209	0.260199
OG1RF_RS07110	1.06512	0.260199
OG1RF_RS06660	0.092327	0.260133
OG1RF_RS02880	-0.6763	0.259398
OG1RF_RS06460	-0.47641	0.258595
OG1RF_RS07070	-1.06091	0.258582
OG1RF_RS11670	-0.68788	0.258582
OG1RF_RS01645	-0.10213	0.258582
OG1RF_RS00855	0.195506	0.258582
OG1RF_RS06040	-0.12685	0.257473
OG1RF_RS09690	-0.11245	0.256993
OG1RF_RS03140	-0.0726	0.256993
OG1RF_RS08855	-0.14745	0.256592
OG1RF_RS12020	-0.5112	0.256247
OG1RF_RS06760	-0.44554	0.256247
OG1RF_RS08990	0.229074	0.253951
OG1RF_RS09935	-1.03822	0.253788
OG1RF_RS11755	-0.11643	0.253788
OG1RF_RS06560	0.091857	0.253788
OG1RF_RS02855	0.321192	0.253788
OG1RF_RS06160	-0.357	0.253783
OG1RF_RS00610	-0.15485	0.25288
OG1RF_RS01400	-0.93262	0.251624
OG1RF_RS03775	0.084258	0.251363
OG1RF_RS12685	0.125753	0.25111
OG1RF_RS12315	-0.76585	0.250439
OG1RF_RS12270	-0.17258	0.250439
OG1RF_RS10855	0.070407	0.250185
OG1RF_RS06625	0.164461	0.24996
OG1RF_RS08875	0.085984	0.249355
OG1RF_RS04870	-0.24152	0.248774
OG1RF_RS03930	-0.11734	0.246994
OG1RF_RS00205	-0.07669	0.24689
OG1RF_RS11845	-0.64624	0.246085
OG1RF_RS11370	0.113301	0.246085
OG1RF_RS04145	0.80877	0.246085
OG1RF_RS01390	0.447251	0.245981
OG1RF_RS06665	-0.19647	0.245886
OG1RF_RS12530	-0.13355	0.244293
OG1RF_RS11720	-1.38851	0.244106
OG1RF_RS04150	-1.0012	0.244106
OG1RF_RS10180	-0.13527	0.244106
OG1RF_RS01885	-0.11143	0.244106
OG1RF_RS13460	-0.11127	0.244106
OG1RF_RS05005	0.089276	0.244106
OG1RF_RS09985	-0.16781	0.242144
OG1RF_RS02495	-1.03602	0.241882
OG1RF_RS07670	0.281684	0.240511
OG1RF_RS07500	-0.08456	0.239612
OG1RF_RS10130	-0.12588	0.239581
OG1RF_RS12400	-0.23261	0.238817
OG1RF_RS02035	0.273511	0.238208
OG1RF_RS07970	0.730627	0.237723
OG1RF_RS08795	0.081219	0.236851
OG1RF_RS10765	0.113335	0.236851
OG1RF_RS11550	0.160721	0.236068
OG1RF_RS05895	-0.26181	0.235378
OG1RF_RS05345	-0.07633	0.233993
OG1RF_RS00545	0.350918	0.233993
OG1RF_RS11590	-0.68422	0.232337
OG1RF_RS01010	0.138089	0.230898
OG1RF_RS02720	0.078584	0.230087
OG1RF_RS12555	0.107179	0.230087
OG1RF_RS09180	0.845413	0.229866
OG1RF_RS13365	-0.14247	0.229454
OG1RF_RS01525	0.218227	0.229454
OG1RF_RS05765	0.414666	0.229454
OG1RF_RS02490	-0.78565	0.22929
OG1RF_RS13540	-0.31625	0.228093
OG1RF_RS00985	-0.07177	0.228093
OG1RF_RS02395	0.495109	0.228093
OG1RF_RS04035	0.109588	0.224124
OG1RF_RS11650	-0.25779	0.223233
OG1RF_RS11710	-0.11519	0.223032
OG1RF_RS01705	0.317883	0.222629
OG1RF_RS08385	-0.08237	0.221844
OG1RF_RS08400	0.084684	0.221844
OG1RF_RS12065	0.090283	0.221844
OG1RF_RS08570	0.445932	0.221844
OG1RF_RS10435	-0.09215	0.221429
OG1RF_RS01940	-0.10911	0.221157
OG1RF_RS05720	-0.9942	0.22097
OG1RF_RS08010	-0.42797	0.22097
OG1RF_RS03705	0.070315	0.22097
OG1RF_RS10385	-0.08775	0.219685
OG1RF_RS11850	0.407251	0.218924
OG1RF_RS07030	0.079379	0.218861
OG1RF_RS10700	0.100972	0.218731
OG1RF_RS00025	0.106961	0.218731
OG1RF_RS08225	0.18719	0.21668
OG1RF_RS03985	0.30351	0.21668
OG1RF_RS03975	0.177348	0.215913
OG1RF_RS09775	0.186592	0.215913
OG1RF_RS03620	0.214442	0.214471
OG1RF_RS02650	0.07254	0.214023
OG1RF_RS10720	-0.11561	0.213778
OG1RF_RS03425	0.228074	0.212066
OG1RF_RS11425	0.093033	0.211928
OG1RF_RS06345	0.130742	0.211928
OG1RF_RS02180	-0.34481	0.210983
OG1RF_RS02400	-0.40606	0.2107
OG1RF_RS03540	0.337088	0.210533
OG1RF_RS12655	-0.43925	0.210527
OG1RF_RS09260	-0.18376	0.210527
OG1RF_RS08100	-0.56193	0.210121
OG1RF_RS09510	0.098779	0.210121
OG1RF_RS11610	-0.24238	0.209641
OG1RF_RS05645	0.120574	0.209641
OG1RF_RS01850	-0.45451	0.208852
OG1RF_RS10305	0.263465	0.208852
OG1RF_RS00530	-0.15124	0.208688
OG1RF_RS07245	-0.11558	0.208231
OG1RF_RS06675	0.104541	0.207887
OG1RF_RS00650	0.226397	0.207887
OG1RF_RS04305	-0.16433	0.207368
OG1RF_RS03410	-0.07667	0.207123
OG1RF_RS06595	-0.08431	0.206348
OG1RF_RS13080	0.300687	0.206348
OG1RF_RS02865	0.44862	0.206348
OG1RF_RS04405	-0.14045	0.205879
OG1RF_RS05240	-0.47402	0.20564
OG1RF_RS11525	1.04645	0.204357
OG1RF_RS13785	1.18871	0.204357
OG1RF_RS02570	-0.25967	0.203294
OG1RF_RS09385	0.089218	0.202093
OG1RF_RS04665	0.085714	0.200441
OG1RF_RS08800	-0.10039	0.200067
OG1RF_RS04945	0.105614	0.199753
OG1RF_RS08500	-0.07242	0.199616
OG1RF_RS00300	0.455842	0.199616
OG1RF_RS07860	0.386177	0.199086
OG1RF_RS07885	-0.39382	0.198892
OG1RF_RS04390	0.215314	0.198892
OG1RF_RS06970	-0.24957	0.198156
OG1RF_RS12220	-0.07546	0.197808
OG1RF_RS07250	-0.12337	0.196952
OG1RF_RS09590	0.081031	0.196952
OG1RF_RS11355	-0.08637	0.194998
OG1RF_RS12855	0.191875	0.194998
OG1RF_RS07680	-0.45522	0.194853
OG1RF_RS04040	0.073306	0.194779
OG1RF_RS05465	-0.3619	0.194311
OG1RF_RS01330	0.082564	0.194311
OG1RF_RS07540	0.09059	0.194311
OG1RF_RS11480	-0.24715	0.192867
OG1RF_RS05775	-0.22534	0.192867
OG1RF_RS08830	0.062291	0.192867
OG1RF_RS04935	0.08099	0.192867
OG1RF_RS11220	0.103949	0.192867
OG1RF_RS07800	0.254915	0.192867
OG1RF_RS03115	-0.11894	0.192697
OG1RF_RS12455	0.081081	0.192461
OG1RF_RS05305	0.089577	0.192461
OG1RF_RS07995	-0.34272	0.192269
OG1RF_RS06690	0.088893	0.192269
OG1RF_RS09305	-0.0668	0.190784
OG1RF_RS09125	-0.99215	0.190612
OG1RF_RS12680	-0.15597	0.190612
OG1RF_RS04535	0.272716	0.190612
OG1RF_RS01735	0.408224	0.190612
OG1RF_RS12775	-0.07413	0.189913
OG1RF_RS04980	0.070409	0.189489
OG1RF_RS11340	0.087161	0.189489
OG1RF_RS00950	0.140367	0.189489
OG1RF_RS08960	0.084339	0.189096
OG1RF_RS11025	0.117406	0.188624
OG1RF_RS11645	-0.51847	0.188573
OG1RF_RS04050	-0.08001	0.188573
OG1RF_RS02255	0.075285	0.188573
OG1RF_RS11555	0.096043	0.188573
OG1RF_RS06175	-0.06493	0.186954
OG1RF_RS07975	0.806533	0.186848
OG1RF_RS06080	-0.12351	0.186584
OG1RF_RS09405	-0.09605	0.186584
OG1RF_RS10785	0.142943	0.184966
OG1RF_RS08125	-0.3236	0.184946
OG1RF_RS11470	-0.29672	0.184833
OG1RF_RS03025	-0.99215	0.184693
OG1RF_RS05600	0.213421	0.184429
OG1RF_RS10170	0.093278	0.183943
OG1RF_RS11090	-0.17269	0.18245
OG1RF_RS07330	0.386483	0.182303
OG1RF_RS03990	0.064696	0.181892
OG1RF_RS07195	0.078204	0.18179
OG1RF_RS04960	-0.1636	0.180183
OG1RF_RS03250	0.063958	0.180183
OG1RF_RS06520	0.413823	0.180183
OG1RF_RS01380	0.180579	0.179054
OG1RF_RS04235	-0.3129	0.178936
OG1RF_RS06365	0.322619	0.178936
OG1RF_RS09145	-0.58191	0.177493
OG1RF_RS12340	0.070751	0.176968
OG1RF_RS02980	-0.16099	0.176086
OG1RF_RS07480	0.146607	0.175966
OG1RF_RS06195	-0.38082	0.175344
OG1RF_RS02600	-0.18484	0.175344
OG1RF_RS08905	0.068572	0.175128
OG1RF_RS11975	0.090902	0.174861
OG1RF_RS10550	-0.05703	0.174559
OG1RF_RS05810	0.810876	0.174012
OG1RF_RS08270	-0.29647	0.173589
OG1RF_RS03880	-0.31718	0.172027
OG1RF_RS05350	-0.07686	0.171844
OG1RF_RS08090	-0.15285	0.171651
OG1RF_RS09540	-0.07364	0.171651
OG1RF_RS12255	0.071005	0.171651
OG1RF_RS08925	0.156855	0.170513
OG1RF_RS11865	0.571485	0.170513
OG1RF_RS09255	-0.11451	0.170202
OG1RF_RS05050	0.049793	0.170129
OG1RF_RS09965	0.514385	0.170129
OG1RF_RS04730	0.521666	0.170129
OG1RF_RS09460	-0.07456	0.167823
OG1RF_RS08710	-0.05321	0.167556
OG1RF_RS01685	0.207172	0.167556
OG1RF_RS03995	-0.20747	0.167205
OG1RF_RS11365	-0.14873	0.166607
OG1RF_RS10830	0.155477	0.166607
OG1RF_RS02935	-0.21335	0.166304
OG1RF_RS04480	0.263286	0.166304
OG1RF_RS10850	-0.06989	0.165822
OG1RF_RS08955	0.085475	0.165356
OG1RF_RS04045	0.064058	0.164496
OG1RF_RS06090	-0.89388	0.164042
OG1RF_RS01865	-0.17771	0.163892
OG1RF_RS07280	-0.08333	0.163892
OG1RF_RS02105	0.139472	0.163892
OG1RF_RS04180	-0.65579	0.163318
OG1RF_RS02120	0.095604	0.163318
OG1RF_RS09150	-0.57888	0.16316
OG1RF_RS11520	-0.21076	0.16316
OG1RF_RS05235	-0.65847	0.162937
OG1RF_RS12205	-0.06095	0.162937
OG1RF_RS07650	0.160837	0.161508
OG1RF_RS00635	-0.12939	0.160564
OG1RF_RS12645	-0.41134	0.160445
OG1RF_RS10025	-0.57276	0.16043
OG1RF_RS09080	-0.39236	0.16043
OG1RF_RS13815	0.389787	0.160228
OG1RF_RS02030	0.17842	0.15856
OG1RF_RS10100	-0.12681	0.158339
OG1RF_RS00675	-0.06556	0.158339
OG1RF_RS00020	-0.06304	0.157808
OG1RF_RS04420	-0.28637	0.157694
OG1RF_RS04255	0.168665	0.157593
OG1RF_RS05740	0.768598	0.157559
OG1RF_RS10685	-0.38862	0.156649
OG1RF_RS07230	0.055968	0.156649
OG1RF_RS09955	-0.88236	0.156247
OG1RF_RS07555	0.067675	0.152951
OG1RF_RS02975	-0.19867	0.152725
OG1RF_RS10545	0.144479	0.151906
OG1RF_RS08095	-0.10832	0.151321
OG1RF_RS12005	-0.07986	0.151321
OG1RF_RS13010	0.055337	0.151321
OG1RF_RS10760	0.061666	0.151321
OG1RF_RS12480	0.525632	0.151037
OG1RF_RS00065	-0.06481	0.150885
OG1RF_RS12300	0.446073	0.150503
OG1RF_RS09085	-0.56809	0.149846
OG1RF_RS02500	-0.47466	0.149846
OG1RF_RS06485	-0.05877	0.149846
OG1RF_RS12445	-0.05034	0.149846
OG1RF_RS09200	0.104328	0.149846
OG1RF_RS02045	0.211571	0.149846
OG1RF_RS10430	-0.06602	0.149679
OG1RF_RS08805	0.129652	0.149679
OG1RF_RS12350	-0.19968	0.149299
OG1RF_RS12450	-0.11766	0.148706
OG1RF_RS04165	-0.88323	0.147817
OG1RF_RS06155	-0.65029	0.147817
OG1RF_RS02580	-0.13714	0.147817
OG1RF_RS12540	-0.09177	0.147817
OG1RF_RS06580	0.067704	0.147817
OG1RF_RS00240	0.083319	0.147817
OG1RF_RS08405	0.086867	0.147817
OG1RF_RS08175	0.112948	0.147817
OG1RF_RS10865	0.089604	0.147674
OG1RF_RS07385	0.081426	0.147424
OG1RF_RS05590	0.426915	0.147424
OG1RF_RS13845	0.427683	0.147324
OG1RF_RS07220	0.054229	0.147119
OG1RF_RS08305	0.277929	0.147063
OG1RF_RS04530	-0.11583	0.146878
OG1RF_RS03535	0.098113	0.146878
OG1RF_RS07390	-0.05924	0.146758
OG1RF_RS03105	0.087882	0.146758
OG1RF_RS13790	0.505897	0.146477
OG1RF_RS00210	-0.06855	0.144884
OG1RF_RS10920	-0.15554	0.142862
OG1RF_RS09420	-0.09852	0.142862
OG1RF_RS02455	-0.06545	0.142862
OG1RF_RS05460	-0.31038	0.142524
OG1RF_RS09265	-0.05255	0.142524
OG1RF_RS00920	-0.05008	0.142524
OG1RF_RS08560	0.105669	0.142524
OG1RF_RS10500	0.266787	0.142524
OG1RF_RS10810	-0.08672	0.141979
OG1RF_RS09650	-0.08215	0.141979
OG1RF_RS09065	0.558186	0.141157
OG1RF_RS12190	0.283398	0.140141
OG1RF_RS00575	-0.36678	0.139907
[truncated: 585 more rows]

## Sheet: Fig. 2
	Fig. 2A			Fig. 2B				Fig. 2C
	Vegetation weight (mg)				Vegetation Log10(CFU/mg)				Blood Log10(CFU/ml)
	WT	Δfsr		Rat ID	WT	Δfsr		Rat ID	WT	Δfsr
	4.9	4		1	3.96302	3.28724		1	1.25527	1.34242
	7.2	6.8		2	5.27939	3.88765		2	0	0
	6.4	5.5		3	3.9497	3.8451		3	0.30103	0
	7	3.7		4	4.05527	3.1039		4	0.60206	0.30103
	5.2	3.8		5	2.79588	3.1684		5	0.60206	0.60206
		3.3		6		3.06127		6		0

## Sheet: Fig. 3
	Fig. 3A					Fig. 3B					Fig. 3C					Fig. 3D				Fig. 3E
		fsrC DCt (recA Ct-fsr Ct)						Vegetation weight (mg)					Vegetation Log10(CFU/mg)				Mean biofilm area (%)			Microcolony area (um2)
	Sample ID	Inoc.	24 hpi	72 hpi		Experiment ID	rat ID	wt	Δfsr		Experiment ID	rat ID	wt	Δfsr		Animal ID	WT	Δfsr		WT	Δfsr
	1	-6.03	-1.48	-2.78		1	1	0.0249	0.0179		1	1	9.90915	10.7605		1	5.193	21.87		698.539	2995.23			Animal ID
	2	-5.62	-1.38	-3.52		1	2	0.0126	0.017		1	2	9.59423	10.0151		2	8.336	42.1		40.476	356.665			Δfsr-1
	3		-0.54	-2.81		1	3	0.0128	0.0224		1	3	9.78209	10.9409		3	15.35	25.31		46.539	207.084			WT-1
	4		0.28			1	4		0.0283		1	4		11.699		4	8.57	26.8		72.583	95.539			Δfsr-2
						1	5		0.0233		1	5		10.961		5	7.544			113.309	60.244			WT-2
						1	6		0.0267		1	6		9.9537						44.626	517.389			WT-3
						2	1	0.0143	0.0276		2	1	9.94023	10.2539						64.209	142.785
						2	2	0.0258	0.0194		2	2	9.75802	10.2459						12.335	46.594
						2	3	0.0127	0.0225		2	3	10.0511	10.2153						439.321	90.493
						2	4	0.0194			2	4	9.8316							28.814	29.701
						2	5	0.0182			2	5	9.31706							11.672	57.559
						2	6	0.0353			2	6	8.81779							27.848	115.451
						3	1	0.0165	0.0151											8.618	157.616
						3	2	0.0163	0.0294											300.048	46.414
						3	3	0.0077	0.0302											25.442	38.045
						3	4		0.0385											27.085	1684.27
																				8.065	184.542
																				81.68	162.976
																				14.626	386.928
																				293.487	409.884
																				58.376	106.11
																				53.09	216.674
																				236.949	131.382
																				149.785	217.675
																				38.907	134.586
																				303.027	269.475
																				172.098	311.381
																				94.662	433.497
																				57.942	2676.26
																				15.882	54.579
																				9.286	497.881
																				23.06	216.435
																				34.92	81.869
																				14.582	99.4
																				18.63	49.902
																				32.11	44.073
																				90.041	1091.35
																				13.171	35.33
																				76.214	408.614
																				97.814	115.55
																				35.353	89.222
																				47.273	234.384
																				22.195	361.821
																				15.003	267.592
																				13.851	77.49
																				71.634	155.025
																				11.326	112.392
																				24.286	387.895
																				48.424	815.404
																				53.401	18.995
																				11.76	18.906
																				20.523	119.635
																				23.383	204.374
																				44.203	286.769
																				17.342	104.793
																				23.742	188.529
																				115.627	126.695
																				17.218	594.064
																				33.558	996.132
																				37.878	266.427
																				29.708	220.185
																				29.733	540.621
																				25.264	284.781
																				29.188	779.275
																				28.978	1605.08
																				52.695	105.602
																				10.497	447.108
																				845.309	273.893
																				233.039	507.566
																				165.173	252.281
																				208.912	148.036
																				507.849	74.859
																				37.273	150.671
																				140.364	259.51
																				19.468	253.199
																				43.51	203.166
																				82.915	364.638
																				58.52	116.259
																				53.822	820.785
																				20.794	1358.56
																				73.595	116.328
																				23.518	397.959
																				28.773	395.48
																				32.5	201.641
																				72.006	524.995
																				11.527	38.938
																				13.084	24.444
																				16.332	23.283
																					22.867
																					249.952
																					428.65
																					381.836
																					278.736
																					103.169
																					31.864
																					66.017
																					20.353
																					72.588
																					25.311
																					25.121
																					21.197

## Sheet: Fig. 4
	Fig. 4A					Fig. 4B					Fig. 4C					Fig. 4D					Fig. 4E				Fig. 4F						Fig. 4I			Fig. 4J			Fig. 4K					Fig. 4L
		gelE DCt (recA Ct-gelE Ct)					sprE DCt (recA Ct-sprE Ct)						Vegetation (mg)					Vegetation log10(CFU/mg)				Biofilm area (%)			Microcolony area (um2)						Vegetation (mg)			Vegetation Log10(CFU/mg)					Vegetation (mg)					Vegetation Log10(CFU/mg)
	Animal ID	Inoc.	72 hpi			Animal ID	Inoc.	72 hpi			Experiment ID	Rat ID	wt	ΔgelE		Experiment ID	Rat ID	wt	ΔgelE		Animal ID	WT	ΔgelE		WT	ΔgelE			Animal ID		WT	ΔsprE		WT	ΔsprE		Experiment ID	Animal ID	WT	ΔgelEΔsprE		Experiment ID	Animal ID	WT	ΔgelEΔsprE
	1	-5.18	-1.74			1	-0.5	2.34			1	1	15.1	13.8		1	1	9.10432	9.01088		1	12.1	38.6		256.217	919.773			gelE-1		27.7	21.8		4.76703	6.69497		1	1	19.4	16.2		1	1	7.49753	7.69897
	2	-5.47	-3.6			2	-0.52	1.96			1	2	17.9	21.8		1	2	9.7983	9.8643		2	6.139	33.3989		115.007	3056.19			wt-1		20.1	22.5		6.38255	6.61396		1	2	24.4	24.9		1	2	7.3569	7.98672
	3	-4.39	-2.06			3	0.66	2.01			1	3	22.2	21.9		1	3	8.86047	9.49841		3	9.974	12.8		163.279	212.421			wt-2		26.2	22.6		6.54074	6.66914		1	3	10.8	14.8		1	3	7.55764	7.73283
											1	4	17.5	33.6		1	4	8.85387	9.79738		4		11.49		52.492	2904.76			wt-3		22.4	14.8		6.30776	6.4318		1	4	14.2			1	4	7.72277
											1	5		14.5		1	5		9.69294						38.424	587.387			gelE-2			29.8			7.60857		2	1	23.7	17.6		2	1	6.8361	7.07151
											1	6		11.2		1	6		9.96362						241.885	3088.67			gelE-3								2	2	14.3	22.9		2	2	6.06215	6.89904
											2	1	13.8	22.2		2	1	9.52288	9.70286						64.098	234.035			gelE-4								2	3	21.8	33.5		2	3	6.78047	7.73383
											2	2	19.7	21.1		2	2	9.47269	9.66024						85.464	135.587											2			20.2		2	4		7.80692
											2	3	12.6	12.5		2	3	9.58537	9.95999						68.055	737.291											2			23.7		2	5		7.59606
											2	4	18.4	20.5		2	4	9.44699	10.3958						511.818	1326.07											2			22.2		2	6		7.95359
																									113.776	724.842
																									451.941	3917.51
																									290.156	2057.64
																									173.566	45.338
																									36.753	783.108
																									49.766	368.257
																									105.687	421.208
																									51.085	817.556
																									196.515	514.256
																									25.938	171.674
																									20.135	418.752
																									45.37	1002.52
																									18.816	487.992
																									23.388	435.963
																									99.445	366.489
																									343.879	236.855
																									259.118	266.541
																									152.464	561.886
																									448.511	369.139
																									84.233	499.181
																									181.743	223.3
																									100.675	1664.72
																									129.252	369.358
																									51.085	189.728
																									2031.45	434.001
																									442.884	552.63
																									3116.46	310.733
																									67.791	806.123
																									204.868	1069.65
																									524.04	471.787
																									36.138	172.526
																									87.047	233.427
																									101.906	480.5
																									42.029	233.124
																									14.068	348.046
																									55.745	498.09
																									3.165	464.165
																									2.726	670.028
																									6.419	309.717
																									3.957	616.864
																									6.155	257.579
																									9.232	496.954
																									9.936	145.301
																									26.202	432.317
																									20.223	314.988
																									46.513	279.543
																									106.039	302.912
																									31.653	444.323
																									58.647	709.897
																									31.829	155.668
																									8.265	96.769
																									35.786	111.68
																									29.631	219.105
																									86.08	77.934
																									50.821	154.567
																									1732.23	747.935
																									1120.97	2645.22
																									273.45	42.222
																									95.927	392.58
																									147.364	59.326
																									92.059	1352.32
																									335.438	141.703
																									195.812	77.637
																									125.734	240.58
																									317.15	104.435
																									246.985	181.771
																									95.4	22.576
																									87.135	95.172
																									38.688	29.039
																									38.512	73.113
																									136.725	3217.72
																									278.902	349.711
																									283.21	39.465
																									103.225	62.256
																									19.608	275.866
																									97.334	18.181
																									75.177	22.533
																									276.176	6.29
																									19.432	8924.99
																									324.799	338.251
																									128.284	121.109
																									146.837	194.222
																									119.58	64.712
																									262.196	44.678
																									133.472	536.997
																									113.161	120.032
																									66.296	189.957
																									191.415	43.773
																									346.077	110.984
																									95.224	14.347
																									84.761	51.916
																									1191.4	31.451
																									542.944	290.256
																									882.955	420.412
																									138.22	103.229
																									87.487	132.397
																									1188.06	61.567
																									1121.15	490.337
																									1878.54	372.201
																									225.091	85.349
																									178.226	113.655
																									681.164	331.659
																									466.8	108.787
																									95.576	395.984
																									214.012	986.189
																									124.534	473.319
																									27.892	136.188
																									51.64	181.857
																									182.375	1349.04
																									22.844	428.383
																									14.492	101.333
																									11.375	139.161
																									9.256	36.707
																									20.974	465.865
																									32.816	201.115
																									15.987	441.782
																									26.303	54.027
																									22.594	20.723
																									668.169	21.887
																									36.93	7.884
																									58.247	253.204
																									40.171	203.916
																									199.235	667.799
																									359.889	170.655
																									344.337	113.181
																									25.274	175.48
																									170.657	109.261
																									185.647	637.296
																									326.418	422.135
																									701.639	110.079
																									760.042	462.85
																									357.053	77.379
																									2972.29	156.524
																									164.3	464.487
																									34.749	153.422
																									44.41	99.437
																									83.895	2004.28
																									47.838	637.465
																									64.199	1238.79
																									73.985	1790.97
																									184.993	61.109
																									30.323	162.751
																									55.13	821.758
																									237.381	1237.91
																									46.965	2004.28
																									79.688	637.465
																									131.421	1238.79
																									124.658	1790.97
																									49.863	61.109
																									57.218	162.751
																									135.784	821.758
																									164.175	1237.91
																									172.247	18732.4
																									75.013	1094.33
																									376.873	325.767
																									21.722	262.196
																									37.678	33.588
																									20.724	41.765
																										98.389
																										167.587
																										176.995
																										164.05
																										185.336
																										406.48
																										15.208
																										210.641
																										78.535
																										91.593
																										38.488
																										37.834
																										85.547
																										104.027
																										66.91
																										14.118
																										7.106
																										984.707
																										154.732
																										75.979
																										1810.38
																										35.091
																										7.137
																										334.396
																										244.019
																										239.874
																										248.506
																										327.384
																										154.67
																										668.48
																										276.056
																										248.413
																										77.101
																										70.868
																										46.965
																										64.355
																										30.323
																										18.512
																										20.288
																										177.171
																										114.468
																										41.948
																										16.829
																										438.33
																										808.627
																										185.429
																										14.305
																										990.036
																										922.004
																										58.34
																										1469.57
																										564.266
																										188.67

## Sheet: Fig. 5
	Fig. 5A					Fig. 5B
	gene ID	logFC	-log10(p-value)				'de novo' IMP biosynthetic process	lyase activity	phosphoenolpyruvate-dependent sugar phosphotransferase system	carbohydrate metabolic process	acetyl-CoA carboxylase activity	hydrolase activity, hydrolyzing O-glycosyl compounds	transmembrane transport	protein peptidyl-prolyl isomerization	peptidyl-prolyl cis-trans isomerase activity	carbohydrate binding			Fig. 5C								Fig. 5D								Fig. 5E				Fig. 5F				Fig. 5G				Fig. 5H
	lrgA	5.02723	6.89683			gene (n)	12	13	50	30	5	10	62	4	4	9				OD600nm (AU)								OD600nm (AU)							Extracelullar pyruvate (rel. abundance)				Extracelullar pyruvate (rel. abundance)					Vegetation (mg)			Animal ID	WT	Δfsr Δlrg
	lrgB	5.01054	6.29915																	M1			M1 + pyr.					M1			M1 + pyr.				WT	lrgA::Tn	lrgB::Tn		WT	lrgA::Tn	lrgB::Tn		Animal ID	WT	Δfsr Δlrg		1	5.94652	6.57326
	OG1RF_RS01315	4.72696	5.36399																WT	0.191233	0.233367	0.215767	0.5029	0.5342	0.5143		WT	0.0593667	0.0778	0.0810667	0.479633	0.366433	0.3982		0.980597	53.7897	1.18756		0.98991	0.995084	1.312		1	12.3	18.7		2	6.86884	6.98794
	OG1RF_RS12280	4.67093	5.2316																lrgA::Tn	0.1907	0.2386	0.180933	0.285967	0.462567	0.2826		lrgA::Tn	0.0425667	0.0765667	0.0775667	0.1996	0.1361	0.210567		1.30448	40.4493	1.18791		0.910478	0.818187	0.815722		2	20.9	17.8		3	6.85822	6.81799
	OG1RF_RS01320	4.55023	3.54263																lrgB::Tn	0.216367	0.2701	0.236467	0.550067	0.5505	0.5609		lrgB::Tn	0.0419667	0.0778333	0.0750333	0.3227	0.234267	0.263267		0.736281	47.3413	1.22545		1.12584	0.676667	0.898591		3	14.9	13.4		4	6.64539	7.7518
	OG1RF_RS12285	4.34514	3.9828																																0.978641	38.8799			0.97377		1.87833		4	18.3	25.9		5	6.60031	6.81637
	OG1RF_RS02315	4.02774	3.10352																	OD600nm (AU)								OD600nm (AU)															5	17.1	20.7		6		7.83028
	OG1RF_RS12295	3.92146	3.24892																	M1			M1+glucose					M1			M1+glucose				Intracelullar pyruvate (rel. abundance)								6		18.2		7		7.62599
	OG1RF_RS12290	3.8567	3.19051																WT	0.1986	0.1957	0.208333	0.3393	0.3414	0.388133		WT	0.0780333	0.0733667	0.0848333	0.180367	0.185833	0.198933		WT	lrgA::Tn	lrgB::Tn		Intracelullar pyruvate (rel. abundance)				7		37.5		8		7.74769
	OG1RF_RS02310	3.78918	2.76989																lrgA::Tn	0.214333	0.185333	0.2059	0.379567	0.3469	0.3863		lrgA::Tn	0.0751667	0.0747333	0.0737	0.176433	0.191133	0.225567		0.703044	4.01087	1.05002		WT	lrgA::Tn	lrgB::Tn		8		29.1
	OG1RF_RS02305	3.57232	2.31479																lrgB::Tn	0.213367	0.207167	0.197767	0.366333	0.333733	0.3724		lrgB::Tn	0.0735333	0.0722	0.0697667	0.171767	0.175733	0.2096		1.25283	1.76651	1.68409		0.669048	0.617458	2.76735
	OG1RF_RS12300	3.38897	2.65488																																1.41716	3.90027	0.434542		0.686992	0.394256	2.15056
	OG1RF_RS02300	3.28915	2.03226																																0.62696	3.2711	1.82642		1.45736	0.402606	1.32391
	OG1RF_RS08975	3.2779	2.87422																																				1.1866	0.880906	3.18015
	OG1RF_RS01505	3.15922	4.38729
	OG1RF_RS01515	3.09829	4.48801
	OG1RF_RS01510	3.04869	4.61352
	OG1RF_RS13290	3.04363	3.98101
	OG1RF_RS12305	2.99606	2.0965
	OG1RF_RS00500	2.96161	3.05705
	OG1RF_RS13165	2.784	3.03701
	OG1RF_RS12310	2.76019	1.75178
	OG1RF_RS10020	2.74086	2.60894
	OG1RF_RS07960	2.7304	3.15305
	OG1RF_RS07090	2.69472	2.10127
	OG1RF_RS07875	2.62946	3.88301
	OG1RF_RS08285	2.60047	2.08382
	OG1RF_RS00495	2.5987	2.35715
	OG1RF_RS12535	2.57342	6.33504
	OG1RF_RS01395	2.55206	2.52815
	OG1RF_RS07885	2.54838	3.29212
	OG1RF_RS09110	2.52886	4.04674
	OG1RF_RS07755	2.52621	3.3714
	OG1RF_RS12530	2.5236	6.20978
	OG1RF_RS07880	2.49412	3.74961
	OG1RF_RS12540	2.48195	6.11047
	OG1RF_RS05240	2.47182	2.49371
	OG1RF_RS09945	2.43433	2.30546
	OG1RF_RS01855	2.42147	2.47318
	OG1RF_RS12545	2.42115	5.71423
	OG1RF_RS00505	2.40184	3.02644
	OG1RF_RS09080	2.4007	2.11558
	OG1RF_RS07860	2.37729	1.82925
	OG1RF_RS06390	2.37581	2.4338
	OG1RF_RS12550	2.36382	5.70622
	OG1RF_RS01720	2.36016	3.28477
	OG1RF_RS07890	2.34884	3.57998
	OG1RF_RS10010	2.33575	3.43279
	OG1RF_RS01635	2.33167	2.08422
	OG1RF_RS10015	2.32708	2.88153
	OG1RF_RS01400	2.31686	2.2613
	OG1RF_RS13155	2.31627	2.69615
	OG1RF_RS09115	2.27254	3.80548
	OG1RF_RS01640	2.27181	2.78237
	OG1RF_RS04735	2.26109	2.0274
	OG1RF_RS07990	2.26015	2.93826
	OG1RF_RS05230	2.26012	2.43192
	OG1RF_RS09085	2.24797	1.79158
	OG1RF_RS09935	2.23748	2.51092
	OG1RF_RS06465	2.22704	3.13674
	OG1RF_RS09130	2.22168	2.34659
	OG1RF_RS13150	2.21738	3.4237
	OG1RF_RS05220	2.2144	1.84848
	OG1RF_RS09940	2.21309	2.01593
	OG1RF_RS07760	2.2115	2.77288
	OG1RF_RS06460	2.19952	2.34668
	OG1RF_RS00510	2.19097	3.40343
	OG1RF_RS08275	2.17999	2.30431
	OG1RF_RS10025	2.16341	3.66884
	OG1RF_RS00515	2.15922	4.04503
	OG1RF_RS10035	2.12861	2.15673
	OG1RF_RS07855	2.12455	3.93718
		2.10164	3.13548
	OG1RF_RS09930	2.0884	2.68344
	OG1RF_RS07765	2.07382	1.91361
	OG1RF_RS09120	2.07075	2.68736
	OG1RF_RS05225	2.07064	2.03685
	OG1RF_RS01525	2.0472	4.51664
	OG1RF_RS00990	2.04645	3.49917
	OG1RF_RS07950	2.03927	2.30074
	OG1RF_RS02885	2.03503	2.9617
	OG1RF_RS12055	2.02706	4.7411
	OG1RF_RS04745	2.02611	2.73859
	OG1RF_RS04740	2.02589	3.32306
	OG1RF_RS11575	2.02054	2.82288
	OG1RF_RS05095	2.00827	2.74947
	OG1RF_RS13160	1.98388	2.4364
	OG1RF_RS12525	1.98383	4.79427
	OG1RF_RS07085	1.98149	2.8019
	OG1RF_RS12050	1.97881	4.52458
	OG1RF_RS05245	1.96405	2.32906
	OG1RF_RS01520	1.96192	5.70946
	OG1RF_RS01730	1.95925	2.79084
	OG1RF_RS00540	1.95287	1.99973
	OG1RF_RS11725	1.95264	2.482
	OG1RF_RS09125	1.94937	1.95928
	OG1RF_RS10680	1.9387	4.57873
	OG1RF_RS12060	1.93836	4.64467
	OG1RF_RS09925	1.93382	3.5046
	OG1RF_RS12045	1.93346	4.82525
	OG1RF_RS13120	1.92934	3.87545
	OG1RF_RS13130	1.92278	3.77061
	OG1RF_RS10685	1.92107	5.25342
	OG1RF_RS13115	1.91558	3.98238
	OG1RF_RS10005	1.91187	2.53782
	OG1RF_RS13135	1.90726	3.46707
	OG1RF_RS08430	1.89543	3.08378
	OG1RF_RS09015	1.89309	1.79486
	OG1RF_RS13125	1.87684	3.814
	OG1RF_RS13140	1.87037	3.47241
	OG1RF_RS11570	1.86208	2.75722
	OG1RF_RS09575	1.84647	1.79382
	OG1RF_RS09105	1.84312	2.40304
	OG1RF_RS04730	1.84185	2.19338
	OG1RF_RS12410	1.8401	2.5532
	OG1RF_RS12910	1.83984	3.96559
	OG1RF_RS02100	1.83915	5.53277
	OG1RF_RS11585	1.83405	2.30855
	OG1RF_RS09985	1.82928	2.28432
	OG1RF_RS10675	1.82638	5.47069
	OG1RF_RS02960	1.81784	1.86321
	OG1RF_RS11730	1.79158	3.52354
	OG1RF_RS02540	1.78904	1.75239
	OG1RF_RS09950	1.77864	1.86798
	OG1RF_RS12415	1.76247	2.59609
	OG1RF_RS03975	1.76099	3.96892
	OG1RF_RS12070	1.7537	2.36546
	OG1RF_RS02225	1.75363	3.34479
	OG1RF_RS11510	1.74426	1.89055
	OG1RF_RS04715	1.73308	2.60952
	OG1RF_RS05100	1.73198	2.04188
	OG1RF_RS04445	1.73075	2.89377
	OG1RF_RS02220	1.72751	2.93644
	OG1RF_RS11720	1.72529	2.0264
	OG1RF_RS02880	1.72253	1.95072
	OG1RF_RS00140	1.72181	2.48592
	OG1RF_RS01210	1.71694	1.97015
	OG1RF_RS02395	1.71096	3.3957
	OG1RF_RS08165	1.7047	2.34084
	OG1RF_RS07865	1.7013	3.67751
	OG1RF_RS07310	1.69816	2.36093
	OG1RF_RS07660	1.6949	1.95661
	OG1RF_RS10030	1.68523	1.92294
	OG1RF_RS07075	1.67999	1.86061
	OG1RF_RS05700	1.67471	3.58982
	OG1RF_RS07680	1.67336	2.08131
	OG1RF_RS01850	1.66543	1.98194
	OG1RF_RS07065	1.66316	1.86519
	OG1RF_RS03960	1.65994	4.05582
	OG1RF_RS01955	1.65512	5.40603
	OG1RF_RS07080	1.65082	1.76829
	OG1RF_RS07655	1.65035	1.97656
	OG1RF_RS00560	1.64946	4.30852
	OG1RF_RS00135	1.64654	2.33486
	OG1RF_RS01725	1.64423	2.85428
	OG1RF_RS13110	1.6422	3.76203
	OG1RF_RS08160	1.63748	2.81773
	OG1RF_RS07650	1.63718	2.0128
	OG1RF_RS03455	1.63373	1.82662
	OG1RF_RS07690	1.6335	2.20456
	OG1RF_RS07675	1.62819	1.94411
	OG1RF_RS10625	1.62752	2.91199
	OG1RF_RS00465	1.62675	1.81098
	OG1RF_RS05170	1.6174	3.12912
	OG1RF_RS07305	1.61531	2.78023
	OG1RF_RS02590	1.61338	4.17551
	OG1RF_RS11735	1.60577	3.87912
	OG1RF_RS11645	1.60571	3.1135
	OG1RF_RS07685	1.60527	1.9727
	OG1RF_RS05175	1.60357	2.88119
	OG1RF_RS06145	1.60238	1.96514
	OG1RF_RS04450	1.60163	2.723
	OG1RF_RS06150	1.5967	1.85215
	OG1RF_RS05250	1.5966	3.17214
	OG1RF_RS06935	1.58811	2.43018
	OG1RF_RS01735	1.58603	4.1164
	OG1RF_RS09990	1.5721	2.48088
	OG1RF_RS12585	1.56168	3.71823
	OG1RF_RS02660	1.55746	2.63525
	OG1RF_RS11590	1.55674	2.27003
	OG1RF_RS03915	1.55428	3.96873
	OG1RF_RS05160	1.54735	3.433
	OG1RF_RS11090	1.54617	1.8726
	OG1RF_RS07870	1.5372	3.3978
	OG1RF_RS06405	1.53405	3.58506
	OG1RF_RS07670	1.53108	1.78109
	OG1RF_RS01710	1.53004	2.47502
	OG1RF_RS07695	1.5277	2.20894
	OG1RF_RS00555	1.52293	2.70743
	OG1RF_RS07665	1.51875	1.77092
	OG1RF_RS01875	1.51137	3.88679
	OG1RF_RS01870	1.51022	3.42894
	OG1RF_RS12590	1.50981	3.76658
	OG1RF_RS08155	1.50242	2.81464
	OG1RF_RS02585	1.50029	4.00197
	OG1RF_RS01705	1.49403	2.98172
	OG1RF_RS06400	1.48441	2.05785
	OG1RF_RS10000	1.47097	2.3492
	OG1RF_RS11535	1.4708	2.40595
	OG1RF_RS01225	1.4626	3.25915
	OG1RF_RS01215	1.46073	3.01942
	OG1RF_RS01880	1.45281	3.42842
	OG1RF_RS05165	1.44949	3.11994
	OG1RF_RS02580	1.44723	3.79216
	OG1RF_RS01700	1.4362	1.90573
	OG1RF_RS01530	1.43541	4.32502
	OG1RF_RS08270	1.43159	3.45778
	OG1RF_RS01775	1.42753	1.78845
	OG1RF_RS06920	1.4261	3.45681
	OG1RF_RS05155	1.41995	3.45349
	OG1RF_RS12915	1.4127	1.9681
	OG1RF_RS06360	1.40986	4.47673
	OG1RF_RS10105	1.409	2.64587
	OG1RF_RS04720	1.40836	2.16288
	OG1RF_RS12595	1.40317	3.45177
	OG1RF_RS02400	1.39882	2.61649
	OG1RF_RS03965	1.39653	2.3361
	OG1RF_RS06365	1.3943	4.74343
	OG1RF_RS03970	1.39392	2.42446
	OG1RF_RS02575	1.38285	3.83646
	OG1RF_RS12865	1.37194	3.65944
	OG1RF_RS07070	1.36685	2.23511
	OG1RF_RS11790	1.35824	1.85909
	OG1RF_RS12130	1.35475	5.25918
	OG1RF_RS06940	1.3546	1.91314
	OG1RF_RS04455	1.34251	1.96007
	OG1RF_RS06905	1.32909	1.93599
	OG1RF_RS06155	1.32799	1.77879
	OG1RF_RS04890	1.32379	2.43495
	OG1RF_RS06355	1.32344	3.55628
	OG1RF_RS02970	1.32114	2.52234
	OG1RF_RS01715	1.31794	3.04555
	OG1RF_RS07780	1.30853	1.99102
	OG1RF_RS08090	1.30604	2.2555
	OG1RF_RS12325	1.30536	2.18089
	OG1RF_RS07995	1.29755	2.98666
	OG1RF_RS02095	1.29625	4.17448
	OG1RF_RS02570	1.2918	3.28115
	OG1RF_RS03625	1.28194	1.77059
	OG1RF_RS06215	1.2811	3.10919
	OG1RF_RS10115	1.27302	2.97675
	OG1RF_RS08300	1.26777	2.67275
	OG1RF_RS01950	1.26574	4.03157
	OG1RF_RS02105	1.2616	4.44945
	OG1RF_RS12135	1.25188	5.50328
	OG1RF_RS06810	1.25134	2.66395
	OG1RF_RS12875	1.24637	2.71163
	OG1RF_RS01220	1.24421	1.77773
	OG1RF_RS04880	1.23997	1.93941
	OG1RF_RS12870	1.23697	3.13536
	OG1RF_RS09550	1.2327	2.62273
	OG1RF_RS04420	1.23064	4.64214
	OG1RF_RS06945	1.22823	2.07023
	OG1RF_RS02215	1.22652	2.24219
	OG1RF_RS12515	1.22051	3.69863
	OG1RF_RS04895	1.21924	1.95157
	OG1RF_RS01750	1.21165	2.20567
	OG1RF_RS04960	1.21089	2.0294
	OG1RF_RS11560	1.21078	3.52584
	OG1RF_RS12125	1.20674	4.95707
	OG1RF_RS05805	1.20617	2.69774
	OG1RF_RS12520	1.19829	3.15412
	OG1RF_RS12145	1.19733	4.04437
	OG1RF_RS09135	1.16654	2.41081
	OG1RF_RS04415	1.15301	4.37071
	OG1RF_RS00320	1.13115	3.08004
	OG1RF_RS07975	1.12357	2.05697
	OG1RF_RS05110	1.12078	2.09035
	OG1RF_RS07700	1.10986	2.03361
	OG1RF_RS06930	1.10105	2.16934
	OG1RF_RS04885	1.09805	1.93556
	OG1RF_RS06860	1.09327	2.47581
	OG1RF_RS06865	1.08741	2.64079
	OG1RF_RS08195	1.06734	1.99751
	OG1RF_RS09310	1.06089	2.7281
	OG1RF_RS08995	1.06027	3.61116
	OG1RF_RS05960	1.05635	2.58652
	OG1RF_RS07715	1.04988	5.06009
	OG1RF_RS08420	1.04294	4.03979
	OG1RF_RS11530	1.03559	1.79097
	OG1RF_RS00700	1.03061	4.35934
	OG1RF_RS03620	1.03047	1.88471
	OG1RF_RS04410	1.02664	4.11723
	OG1RF_RS00630	1.02576	2.98285
	OG1RF_RS06955	1.02465	2.14781
	OG1RF_RS09055	1.02208	3.50838
	OG1RF_RS06985	1.01918	2.23945
	OG1RF_RS02995	1.00803	3.10883
	OG1RF_RS02965	1.0063	2.24734
	OG1RF_RS11660	1.00176	2.74624
	OG1RF_RS06375	1.00105	2.35765
	OG1RF_RS01605	1.00072	2.29259
	OG1RF_RS11650	0.998636	2.52087
	OG1RF_RS05955	0.998049	2.45623
	OG1RF_RS02975	0.991074	2.38196
	OG1RF_RS11665	0.990258	2.65428
	OG1RF_RS11565	0.988851	2.48538
	OG1RF_RS02990	0.983751	1.8439
	OG1RF_RS02855	0.978056	3.39262
	OG1RF_RS06520	0.97407	3.30357
	OG1RF_RS03330	0.973669	3.56532
	OG1RF_RS01535	0.971981	4.46977
	OG1RF_RS02860	0.971147	2.96423
	OG1RF_RS01540	0.971056	2.1052
	OG1RF_RS00470	0.965387	1.93242
	OG1RF_RS09995	0.964365	2.03221
	OG1RF_RS02390	0.963901	2.48264
	OG1RF_RS03810	0.956683	3.3777
	OG1RF_RS09555	0.945533	1.86254
	OG1RF_RS11670	0.943289	2.72567
	OG1RF_RS13170	0.943163	3.05128
	OG1RF_RS05450	0.940432	1.85716
	OG1RF_RS12710	0.938566	2.80232
	OG1RF_RS00635	0.93782	3.88541
	OG1RF_RS08115	0.933192	3.14252
	OG1RF_RS05475	0.925377	1.8506
	OG1RF_RS00695	0.925332	3.22016
	OG1RF_RS07935	0.917215	2.16511
	OG1RF_RS02865	0.903092	3.17505
	OG1RF_RS10895	0.901082	2.58517
	OG1RF_RS08360	0.895077	3.08893
	OG1RF_RS07980	0.890025	1.86466
	OG1RF_RS01860	0.883604	2.37661
	OG1RF_RS06950	0.882659	2.2803
	OG1RF_RS06805	0.879876	3.31913
	OG1RF_RS11745	0.875884	2.29392
	OG1RF_RS02810	0.875463	4.09615
	OG1RF_RS09040	0.874764	2.48382
	OG1RF_RS06105	0.871512	2.05511
	OG1RF_RS05950	0.861767	1.97555
	OG1RF_RS01865	0.856695	2.61575
	OG1RF_RS06980	0.854888	2.51163
	OG1RF_RS11675	0.854185	1.77808
	OG1RF_RS08355	0.852315	2.83706
	OG1RF_RS11170	0.851614	3.00529
	OG1RF_RS11160	0.846706	3.14434
	OG1RF_RS10620	0.846646	4.13052
	OG1RF_RS09045	0.846301	2.3
	OG1RF_RS00745	0.844522	2.59559
	OG1RF_RS11175	0.844229	2.76742
	OG1RF_RS10900	0.840012	2.38288
	OG1RF_RS00220	0.838238	2.20587
	OG1RF_RS09525	0.838233	3.25056
	OG1RF_RS12140	0.832621	3.85781
	OG1RF_RS07720	0.823568	2.65966
	OG1RF_RS02980	0.821975	2.94318
		0.819513	2.29482
	OG1RF_RS11165	0.800061	2.73963
	OG1RF_RS12095	0.799827	3.95929
	OG1RF_RS05325	0.796917	2.61077
	OG1RF_RS11155	0.793797	2.95965
	OG1RF_RS09530	0.793305	3.04688
	OG1RF_RS00240	0.784393	2.19168
	OG1RF_RS10890	0.775343	1.94145
	OG1RF_RS00225	0.768704	2.11188
	OG1RF_RS10910	0.767205	2.02216
	OG1RF_RS05935	0.763231	2.06963
	OG1RF_RS04435	0.758959	2.09089
	OG1RF_RS09695	0.757958	2.24093
	OG1RF_RS07800	0.755399	3.11019
	OG1RF_RS00625	0.749381	3.23154
	OG1RF_RS00235	0.74165	2.01301
	OG1RF_RS00680	0.733418	2.22263
	OG1RF_RS05945	0.733234	1.74337
	OG1RF_RS04495	0.730448	3.12026
	OG1RF_RS13000	0.729316	2.44446
	OG1RF_RS05930	0.726285	1.9316
	OG1RF_RS11540	0.725214	2.26831
	OG1RF_RS12475	0.721576	1.92736
	OG1RF_RS11785	0.708979	2.20765
	OG1RF_RS03325	0.705838	3.66659
	OG1RF_RS11150	0.703465	2.72773
	OG1RF_RS04000	0.698861	3.6179
	OG1RF_RS00675	0.697466	2.36882
	OG1RF_RS00615	0.692538	3.0316
	OG1RF_RS12035	0.691383	2.39199
	OG1RF_RS11700	0.690339	2.07516
	OG1RF_RS09495	0.686214	3.77464
	OG1RF_RS05320	0.683531	2.24492
	OG1RF_RS02850	0.672881	2.40843
	OG1RF_RS08370	0.668236	3.45057
	OG1RF_RS02890	0.667755	1.84274
	OG1RF_RS03320	0.663877	3.33976
	OG1RF_RS02495	0.663639	1.98716
	OG1RF_RS07750	0.6624	2.97983
	OG1RF_RS00640	0.662348	3.06175
	OG1RF_RS09520	0.660061	3.30096
	OG1RF_RS11180	0.656126	2.02843
	OG1RF_RS00290	0.655575	1.94579
	OG1RF_RS12990	0.654668	2.66265
	OG1RF_RS02110	0.653424	2.2848
	OG1RF_RS05925	0.638229	1.77369
	OG1RF_RS10825	0.637684	2.45684
	OG1RF_RS05940	0.637427	1.75002
	OG1RF_RS04425	0.63077	3.69566
	OG1RF_RS03315	0.62969	3.35562
	OG1RF_RS01010	0.627341	3.48006
	OG1RF_RS02020	0.625739	1.75497
	OG1RF_RS00645	0.624344	3.46172
	OG1RF_RS06110	0.619869	2.19942
	OG1RF_RS11480	0.618893	3.24464
	OG1RF_RS00670	0.618791	2.15206
	OG1RF_RS03140	0.615757	3.32068
	OG1RF_RS08375	0.611907	3.17497
	OG1RF_RS04555	0.61068	2.10275
	OG1RF_RS01485	0.607959	3.1513
	OG1RF_RS01845	0.607508	1.8948
	OG1RF_RS00565	0.602537	2.19674
	OG1RF_RS04685	0.602227	2.66069
	OG1RF_RS07600	0.600324	1.82194
	OG1RF_RS01005	0.599024	3.13934
	OG1RF_RS07805	0.598034	2.06218
	OG1RF_RS12100	0.597034	3.26345
	OG1RF_RS12785	0.596291	2.00416
	OG1RF_RS04560	0.595297	2.02218
	OG1RF_RS01275	0.594701	1.88264
	OG1RF_RS00620	0.592427	2.51597
	OG1RF_RS13060	0.591307	1.84353
	OG1RF_RS12885	0.590942	2.55392
	OG1RF_RS00610	0.585127	2.86136
	OG1RF_RS11380	0.585044	3.13634
	OG1RF_RS11435	0.581246	1.98757
	OG1RF_RS11385	0.580604	3.59002
	OG1RF_RS05590	0.577224	2.74096
	OG1RF_RS01490	0.57401	2.64735
	OG1RF_RS08330	0.573531	1.81334
	OG1RF_RS05580	0.567488	1.77459
	OG1RF_RS03300	0.566401	2.21064
	OG1RF_RS05420	0.565472	2.85588
	OG1RF_RS11145	0.562497	2.53152
	OG1RF_RS05670	0.561267	2.14133
	OG1RF_RS07370	0.560779	2.7069
	OG1RF_RS12225	0.555354	1.7744
	OG1RF_RS04550	0.553529	2.00114
	OG1RF_RS04520	0.538673	1.83209
	OG1RF_RS04575	0.530177	2.69572
	OG1RF_RS05585	0.520593	2.31513
	OG1RF_RS04690	0.518295	2.06442
	OG1RF_RS07355	0.517528	2.0016
	OG1RF_RS11300	0.517147	2.44146
	OG1RF_RS04515	0.515904	1.80093
	OG1RF_RS07360	0.510265	2.25447
	OG1RF_RS04750	0.508518	1.94612
	OG1RF_RS04680	0.502241	2.46929
	OG1RF_RS09505	0.50187	2.88521
	OG1RF_RS04565	0.493558	1.9156
	OG1RF_RS12040	0.493553	1.85345
	OG1RF_RS10070	0.484367	2.37839
	OG1RF_RS05415	0.479023	2.62255
	OG1RF_RS07350	0.478831	2.44202
	OG1RF_RS00910	0.474964	2.10265
	OG1RF_RS01580	0.468577	2.51779
	OG1RF_RS13085	0.468291	1.84546
	OG1RF_RS10690	0.468178	2.20974
	OG1RF_RS10075	0.465993	1.79835
	OG1RF_RS02385	0.453927	2.47381
		0.451169	1.75507
	OG1RF_RS07365	0.450226	1.86235
	OG1RF_RS06555	0.448657	2.09827
	OG1RF_RS05275	0.44701	1.84971
	OG1RF_RS06715	0.446959	2.49152
	OG1RF_RS03470	0.439504	2.7195
	OG1RF_RS07340	0.435131	1.75902
	OG1RF_RS06055	0.433816	1.84935
	OG1RF_RS12665	0.433729	1.75157
	OG1RF_RS01585	0.430858	2.20919
	OG1RF_RS08525	0.42637	2.23745
	OG1RF_RS05915	0.425887	1.84112
	OG1RF_RS00740	0.42369	1.77397
	OG1RF_RS07150	0.422475	1.79525
	OG1RF_RS05280	0.422241	2.03312
	OG1RF_RS11815	0.421475	2.18261
	OG1RF_RS07345	0.414986	1.77229
	OG1RF_RS01825	0.411559	1.87089
	OG1RF_RS06830	0.410822	2.04483
	OG1RF_RS03310	0.406151	1.83979
	OG1RF_RS04765	0.402293	1.84411
	OG1RF_RS12505	0.394666	1.90068
	OG1RF_RS00750	0.390043	2.26479
	OG1RF_RS11305	0.389632	1.94648
	OG1RF_RS12010	0.383962	1.81905
	OG1RF_RS03100	0.383889	2.19077
	OG1RF_RS05255	0.377407	1.86334
	OG1RF_RS07635	0.369553	2.07267
	OG1RF_RS01000	0.368429	2.19399
	OG1RF_RS12765	0.367548	2.08763
	OG1RF_RS12880	0.366829	1.89665
	OG1RF_RS02160	0.352407	1.91482
	OG1RF_RS10775	0.349834	2.14336
	OG1RF_RS07260	0.349297	1.8613
	OG1RF_RS00040	0.348942	2.11834
	OG1RF_RS00580	0.347974	1.76811
	OG1RF_RS05705	0.346883	1.98236
	OG1RF_RS03110	0.343668	1.97355
	OG1RF_RS03105	0.333816	2.39366
	OG1RF_RS12435	0.330826	1.8228
	OG1RF_RS12215	0.329333	1.87448
	OG1RF_RS03715	0.299241	1.78027
	OG1RF_RS02165	0.294218	2.09294
	OG1RF_RS12425	-0.233549	1.79613
	OG1RF_RS06440	-0.259373	1.7711
	OG1RF_RS12685	-0.271495	2.00055
	OG1RF_RS06875	-0.303679	1.82994
	OG1RF_RS06230	-0.304779	1.76772
	OG1RF_RS02150	-0.310948	1.85241
	OG1RF_RS02065	-0.319383	2.1599
	OG1RF_RS05135	-0.332615	1.88374
	OG1RF_RS09380	-0.333759	1.90473
	OG1RF_RS04850	-0.335631	2.11509
	OG1RF_RS11545	-0.336028	1.85129
	OG1RF_RS11120	-0.343527	2.01766
	OG1RF_RS01920	-0.347656	2.09324
	OG1RF_RS11015	-0.353949	1.82718
	OG1RF_RS01915	-0.356807	2.16402
	OG1RF_RS12470	-0.361504	2.41382
	OG1RF_RS11210	-0.361681	2.3136
	OG1RF_RS10235	-0.362946	1.85932
	OG1RF_RS10430	-0.365741	2.31819
	OG1RF_RS00935	-0.368507	1.82593
	OG1RF_RS08955	-0.36906	2.23167
	OG1RF_RS08735	-0.369172	1.7834
	OG1RF_RS04005	-0.373614	2.35092
	OG1RF_RS12690	-0.384526	2.75108
	OG1RF_RS11020	-0.387161	1.89075
	OG1RF_RS01910	-0.391377	1.88401
	OG1RF_RS08760	-0.394209	2.00823
	OG1RF_RS07240	-0.396118	2.46426
	OG1RF_RS10865	-0.398159	1.9144
	OG1RF_RS02245	-0.398843	2.09909
	OG1RF_RS03395	-0.401253	2.0423
	OG1RF_RS06610	-0.401513	2.54444
	OG1RF_RS07235	-0.401814	1.90797
	OG1RF_RS11115	-0.403188	2.30815
	OG1RF_RS10130	-0.4035	1.8186
	OG1RF_RS02730	-0.403618	2.00673
	OG1RF_RS07290	-0.408654	2.45713
	OG1RF_RS09830	-0.409746	1.91368
	OG1RF_RS11205	-0.409822	2.12496
	OG1RF_RS05965	-0.414463	2.36694
	OG1RF_RS03400	-0.422632	2.55344
	OG1RF_RS04605	-0.423241	1.98818
	OG1RF_RS06880	-0.42418	2.24749
	OG1RF_RS10570	-0.424212	1.83782
	OG1RF_RS04360	-0.424992	2.34087
	OG1RF_RS05610	-0.427401	2.44875
	OG1RF_RS03670	-0.427467	2.00626
	OG1RF_RS10565	-0.427866	2.33854
	OG1RF_RS02335	-0.428271	2.37163
	OG1RF_RS06680	-0.428644	1.74539
	OG1RF_RS06820	-0.429225	1.87743
	OG1RF_RS05000	-0.433084	2.64167
	OG1RF_RS09655	-0.433952	2.91137
	OG1RF_RS06265	-0.435082	2.31535
	OG1RF_RS11500	-0.435344	2.1258
	OG1RF_RS03995	-0.436909	1.77694
	OG1RF_RS06260	-0.443715	2.72084
	OG1RF_RS04255	-0.447786	1.95768
	OG1RF_RS09035	-0.451935	2.30074
	OG1RF_RS00430	-0.454394	2.70498
	OG1RF_RS06285	-0.454881	1.98824
	OG1RF_RS04375	-0.456217	2.19727
	OG1RF_RS03375	-0.456218	2.45949
	OG1RF_RS06255	-0.457556	2.74467
	OG1RF_RS12375	-0.457657	2.61317
	OG1RF_RS11275	-0.462263	1.87488
	OG1RF_RS12390	-0.462585	2.3442
	OG1RF_RS03165	-0.462589	2.53287
	OG1RF_RS05850	-0.466074	1.96366
	OG1RF_RS09165	-0.467872	2.88619
	OG1RF_RS05335	-0.468024	1.7416
	OG1RF_RS02670	-0.473987	2.18913
	OG1RF_RS00280	-0.474093	2.24871
	OG1RF_RS03480	-0.474096	2.12758
	OG1RF_RS09230	-0.477389	2.22348
	OG1RF_RS07485	-0.479069	2.39445
	OG1RF_RS08230	-0.479741	1.80261
	OG1RF_RS11130	-0.479753	2.35906
	OG1RF_RS11415	-0.47999	2.63422
	OG1RF_RS03000	-0.480123	2.32429
	OG1RF_RS12920	-0.480283	1.88597
	OG1RF_RS10335	-0.480295	2.35362
	OG1RF_RS06270	-0.481826	2.71738
	OG1RF_RS09920	-0.483028	1.93591
	OG1RF_RS06225	-0.48308	1.75572
	OG1RF_RS09100	-0.484027	2.14145
	OG1RF_RS13030	-0.484741	2.47942
	OG1RF_RS09670	-0.484828	2.2823
	OG1RF_RS06275	-0.485786	2.50557
	OG1RF_RS02265	-0.489348	1.9611
	OG1RF_RS02430	-0.490989	1.78964
	OG1RF_RS09675	-0.49161	2.27675
	OG1RF_RS09605	-0.491826	1.94906
	OG1RF_RS10580	-0.495241	2.15959
	OG1RF_RS06290	-0.496404	1.9242
	OG1RF_RS12420	-0.502386	1.87778
	OG1RF_RS09305	-0.503482	2.2707
	OG1RF_RS08710	-0.505895	1.81551
	OG1RF_RS10870	-0.50892	2.40801
	OG1RF_RS10655	-0.510108	1.89402
	OG1RF_RS02665	-0.512837	3.0381
	OG1RF_RS04355	-0.5137	1.95224
	OG1RF_RS03930	-0.514204	3.43814
	OG1RF_RS02915	-0.514829	2.15476
	OG1RF_RS02685	-0.522097	2.207
	OG1RF_RS01330	-0.523463	2.09094
	OG1RF_RS02900	-0.525699	2.33836
	OG1RF_RS08085	-0.527847	3.4958
	OG1RF_RS06015	-0.527973	2.34422
	OG1RF_RS09365	-0.529206	1.90624
	OG1RF_RS08660	-0.529794	2.08274
	OG1RF_RS11760	-0.529848	3.08474
	OG1RF_RS03680	-0.531507	2.25875
	OG1RF_RS13190	-0.533204	2.53287
	OG1RF_RS03440	-0.534601	2.09905
	OG1RF_RS11970	-0.535219	2.31763
	OG1RF_RS10435	-0.536041	2.22141
	OG1RF_RS11070	-0.538202	2.06331
	OG1RF_RS09750	-0.540063	2.38894
	OG1RF_RS02720	-0.541975	2.43667
	OG1RF_RS04350	-0.543295	1.84318
	OG1RF_RS00195	-0.543362	1.89044
	OG1RF_RS06300	-0.544419	1.75354
	OG1RF_RS10700	-0.545846	2.64156
	OG1RF_RS08135	-0.54666	2.4556
	OG1RF_RS09630	-0.549233	1.9362
	OG1RF_RS01260	-0.554125	2.2082
	OG1RF_RS03365	-0.556298	2.79716
	OG1RF_RS01025	-0.557161	1.85881
	OG1RF_RS06710	-0.558485	2.46575
	OG1RF_RS10300	-0.561723	1.85051
	OG1RF_RS06660	-0.565858	2.54427
	OG1RF_RS06295	-0.566614	2.13552
	OG1RF_RS05285	-0.567542	2.2754
	OG1RF_RS01255	-0.56902	2.35513
	OG1RF_RS11690	-0.575375	2.69317
	OG1RF_RS10800	-0.57906	2.05672
	OG1RF_RS12190	-0.580001	2.01215
	OG1RF_RS12735	-0.580473	1.91963
	OG1RF_RS08080	-0.581484	2.28504
	OG1RF_RS09390	-0.586848	2.33369
	OG1RF_RS06545	-0.58748	1.75371
	OG1RF_RS06280	-0.588584	2.53585
		-0.589112	2.12938
	OG1RF_RS13045	-0.591383	2.75783
	OG1RF_RS04925	-0.591899	2.54585
	OG1RF_RS06175	-0.593535	2.04519
	OG1RF_RS08910	-0.594003	1.94412
	OG1RF_RS05350	-0.595833	1.7765
	OG1RF_RS11830	-0.597935	2.66589
	OG1RF_RS09635	-0.599588	2.30391
	OG1RF_RS07605	-0.604274	1.98742
	OG1RF_RS08590	-0.604471	2.90798
	OG1RF_RS01840	-0.604861	2.67253
	OG1RF_RS03435	-0.605248	2.81732
	OG1RF_RS05380	-0.606107	1.7606
	OG1RF_RS06845	-0.606475	1.78249
	OG1RF_RS09690	-0.608417	2.38699
	OG1RF_RS09885	-0.612443	2.43953
	OG1RF_RS12350	-0.612904	2.42324
	OG1RF_RS11135	-0.613417	2.70262
	OG1RF_RS09540	-0.614266	1.96597
	OG1RF_RS12500	-0.617651	2.52534
	OG1RF_RS08005	-0.618003	2.88333
	OG1RF_RS10550	-0.618304	1.96937
	OG1RF_RS08210	-0.61875	2.67498
	OG1RF_RS08200	-0.624409	2.74382
	OG1RF_RS08105	-0.626494	1.86705
	OG1RF_RS03665	-0.62993	3.10123
	OG1RF_RS08915	-0.630574	1.95957
	OG1RF_RS07480	-0.632981	2.53523
	OG1RF_RS05525	-0.633953	1.88001
	OG1RF_RS03360	-0.63414	2.86581
	OG1RF_RS04780	-0.635071	2.29229
	OG1RF_RS09050	-0.638633	2.30529
	OG1RF_RS10815	-0.63933	2.2187
	OG1RF_RS10220	-0.647478	2.23653
	OG1RF_RS10465	-0.648188	2.32719
	OG1RF_RS09385	-0.648532	3.0256
	OG1RF_RS06080	-0.649425	2.74342
	OG1RF_RS03565	-0.651232	2.6696
	OG1RF_RS00985	-0.652002	2.46003
	OG1RF_RS04275	-0.652377	1.97161
	OG1RF_RS01415	-0.653894	2.51712
	OG1RF_RS04010	-0.656093	2.68006
	OG1RF_RS03415	-0.657588	1.97011
	OG1RF_RS09450	-0.657681	1.88466
	OG1RF_RS01410	-0.66047	2.81124
	OG1RF_RS08510	-0.660497	3.2116
	OG1RF_RS11420	-0.660667	3.35586
	OG1RF_RS02630	-0.661032	1.74004
	OG1RF_RS06435	-0.661045	3.31338
	OG1RF_RS06190	-0.663556	1.91597
	OG1RF_RS10240	-0.663951	2.60371
	OG1RF_RS09790	-0.66558	2.21969
	OG1RF_RS11840	-0.667207	3.1197
		-0.670726	2.02915
	OG1RF_RS12355	-0.675003	1.75916
	OG1RF_RS09785	-0.677734	1.93379
	OG1RF_RS04810	-0.683443	2.97327
	OG1RF_RS01430	-0.684019	2.1681
	OG1RF_RS01465	-0.688176	2.41345
	OG1RF_RS07200	-0.690472	1.98141
	OG1RF_RS11405	-0.691411	2.00931
	OG1RF_RS07420	-0.692796	2.12525
	OG1RF_RS08715	-0.693419	2.54236
	OG1RF_RS04815	-0.693816	3.03049
	OG1RF_RS06795	-0.696414	2.40042
	OG1RF_RS05855	-0.698412	3.23127
	OG1RF_RS08965	-0.703838	2.804
	OG1RF_RS11215	-0.706371	3.26307
	OG1RF_RS02260	-0.707503	1.95933
	OG1RF_RS04975	-0.707937	2.04434
	OG1RF_RS08595	-0.708894	2.16908
	OG1RF_RS09280	-0.710497	1.87155
	OG1RF_RS06345	-0.715938	2.70741
	OG1RF_RS03990	-0.71723	2.05518
	OG1RF_RS05085	-0.719622	3.27731
	OG1RF_RS07620	-0.724505	2.94955
	OG1RF_RS02550	-0.725384	2.29829
	OG1RF_RS07285	-0.727669	2.72573
	OG1RF_RS09395	-0.730772	2.71557
	OG1RF_RS10080	-0.732289	2.91845
	OG1RF_RS03075	-0.732308	3.35045
	OG1RF_RS11325	-0.736182	2.63468
	OG1RF_RS05375	-0.738795	1.87357
	OG1RF_RS06755	-0.740906	1.80161
	OG1RF_RS03460	-0.742266	1.75881
	OG1RF_RS11950	-0.742845	1.77579
	OG1RF_RS12495	-0.744367	2.12747
	OG1RF_RS05435	-0.745173	1.82963
	OG1RF_RS04820	-0.747336	2.69482
	OG1RF_RS03725	-0.747443	2.75081
	OG1RF_RS05080	-0.750313	3.29997
	OG1RF_RS06445	-0.750554	2.23207
	OG1RF_RS11045	-0.751037	1.86258
	OG1RF_RS07730	-0.752728	3.30817
	OG1RF_RS05370	-0.752992	1.81564
	OG1RF_RS08175	-0.754762	2.52906
	OG1RF_RS12805	-0.75747	2.15639
	OG1RF_RS00425	-0.759243	2.23501
	OG1RF_RS09640	-0.761573	2.94809
	OG1RF_RS10405	-0.762816	2.0206
	OG1RF_RS11220	-0.765366	2.17571
	OG1RF_RS10140	-0.769772	2.8349
	OG1RF_RS10615	-0.770501	2.18214
	OG1RF_RS08500	-0.771666	2.30006
	OG1RF_RS02270	-0.776437	3.01935
	OG1RF_RS09215	-0.776676	1.81379
	OG1RF_RS11040	-0.777293	2.57392
	OG1RF_RS09535	-0.78039	2.75478
	OG1RF_RS11340	-0.78402	1.79693
	OG1RF_RS01295	-0.785658	3.46947
	OG1RF_RS10965	-0.786579	3.78635
	OG1RF_RS10805	-0.794566	3.11314
	OG1RF_RS08805	-0.801813	2.23978
	OG1RF_RS10215	-0.805088	2.56877
	OG1RF_RS03820	-0.805539	2.23232
	OG1RF_RS03675	-0.808869	3.29136
	OG1RF_RS04945	-0.809312	2.48718
	OG1RF_RS11805	-0.809867	1.96625
	OG1RF_RS01995	-0.810649	2.52397
	OG1RF_RS12360	-0.812932	2.64204
	OG1RF_RS08490	-0.813054	2.89909
	OG1RF_RS08725	-0.816579	2.40411
	OG1RF_RS08180	-0.816612	2.75611
	OG1RF_RS06485	-0.820081	3.19144
	OG1RF_RS03035	-0.823345	2.43397
	OG1RF_RS11615	-0.82344	2.04691
	OG1RF_RS03065	-0.824802	1.9818
	OG1RF_RS03050	-0.825866	1.90596
	OG1RF_RS08065	-0.828067	1.94245
	OG1RF_RS09425	-0.830422	3.16785
	OG1RF_RS11610	-0.830439	2.19253
	OG1RF_RS05120	-0.832752	2.58593
	OG1RF_RS09210	-0.83333	2.19967
	OG1RF_RS10095	-0.83413	3.17993
	OG1RF_RS06655	-0.836995	2.76755
	OG1RF_RS08585	-0.83858	2.82115
	OG1RF_RS10540	-0.840642	2.2336
	OG1RF_RS00330	-0.841375	1.8099
	OG1RF_RS11915	-0.842796	1.89989
	OG1RF_RS10705	-0.84408	2.47609
	OG1RF_RS12485	-0.845928	2.37311
	OG1RF_RS04845	-0.847526	3.14292
	OG1RF_RS05995	-0.849802	1.99656
	OG1RF_RS01405	-0.862298	3.04009
	OG1RF_RS00455	-0.867744	3.56178
	OG1RF_RS02005	-0.868806	2.06238
	OG1RF_RS07495	-0.868866	2.56166
	OG1RF_RS08810	-0.874984	2.48137
	OG1RF_RS02710	-0.88814	2.36275
	OG1RF_RS08985	-0.890151	2.82507
	OG1RF_RS09680	-0.892002	2.20747
	OG1RF_RS11800	-0.892227	2.46303
	OG1RF_RS08075	-0.892524	2.26491
	OG1RF_RS04935	-0.892952	2.26204
	OG1RF_RS05075	-0.893546	2.79329
	OG1RF_RS02560	-0.895313	3.17787
	OG1RF_RS03935	-0.895783	2.99758
	OG1RF_RS05025	-0.900143	2.32698
	OG1RF_RS02800	-0.90719	2.25879
	OG1RF_RS05360	-0.907365	2.10182
	OG1RF_RS11140	-0.91567	2.63504
	OG1RF_RS05520	-0.918865	2.71546
	OG1RF_RS03985	-0.921955	1.81029
	OG1RF_RS09910	-0.925586	3.44011
	OG1RF_RS05970	-0.925777	2.36781
	OG1RF_RS02405	-0.927782	2.33623
	OG1RF_RS04245	-0.929781	2.72211
	OG1RF_RS06480	-0.930268	2.62119
	OG1RF_RS01460	-0.930531	2.00359
	OG1RF_RS08310	-0.935451	1.91445
	OG1RF_RS08010	-0.935857	2.86926
	OG1RF_RS08970	-0.936621	3.98423
	OG1RF_RS11350	-0.936877	2.17833
		-0.93762	3.21978
	OG1RF_RS08315	-0.939024	2.15246
	OG1RF_RS06350	-0.939909	3.15323
	OG1RF_RS10225	-0.941739	3.97222
	OG1RF_RS01905	-0.94645	3.52402
	OG1RF_RS03825	-0.95176	1.86313
	OG1RF_RS02565	-0.953616	3.40658
	OG1RF_RS06170	-0.963838	3.18395
	OG1RF_RS04625	-0.96581	2.59788
	OG1RF_RS07120	-0.968685	2.09975
	OG1RF_RS00710	-0.97075	3.69055
	OG1RF_RS10440	-0.975658	2.8335
	OG1RF_RS11345	-0.979445	2.45066
	OG1RF_RS12980	-0.982512	2.52206
	OG1RF_RS05365	-0.982893	2.51198
	OG1RF_RS09725	-0.998154	1.87401
	OG1RF_RS08520	-1.00018	2.80319
	OG1RF_RS03355	-1.00173	2.42516
	OG1RF_RS01455	-1.00341	2.31751
	OG1RF_RS12490	-1.00656	2.58242
	OG1RF_RS11255	-1.01456	2.98983
	OG1RF_RS08145	-1.01528	2.19538
	OG1RF_RS03285	-1.01814	2.20002
	OG1RF_RS05630	-1.02058	2.83856
	OG1RF_RS08560	-1.02504	1.99541
	OG1RF_RS06705	-1.02537	2.2928
	OG1RF_RS11395	-1.02696	3.04386
	OG1RF_RS03405	-1.02937	2.20073
	OG1RF_RS05305	-1.03794	2.55341
	OG1RF_RS05715	-1.04098	1.76056
	OG1RF_RS08000	-1.05069	2.21665
	OG1RF_RS08140	-1.05295	3.38289
	OG1RF_RS09795	-1.05305	2.00958
	OG1RF_RS05870	-1.05435	2.26634
	OG1RF_RS00120	-1.05517	3.17409
	OG1RF_RS09875	-1.05585	2.65282
	OG1RF_RS12195	-1.05724	2.80561
	OG1RF_RS08780	-1.06158	1.79322
	OG1RF_RS08320	-1.0632	2.34875
	OG1RF_RS05340	-1.07121	3.55486
	OG1RF_RS11620	-1.07928	2.67541
	OG1RF_RS00525	-1.08444	2.33221
	OG1RF_RS04835	-1.0859	2.59314
	OG1RF_RS12335	-1.10179	2.50415
	OG1RF_RS03040	-1.10699	2.94907
	OG1RF_RS07820	-1.10895	3.04018
	OG1RF_RS12670	-1.11131	1.9125
	OG1RF_RS01980	-1.12275	1.7944
		-1.12394	2.08784
	OG1RF_RS02675	-1.12414	2.41647
	OG1RF_RS02555	-1.1291	2.98423
	OG1RF_RS01425	-1.13107	2.53587
	OG1RF_RS02680	-1.13949	2.40138
	OG1RF_RS10285	-1.14198	3.86122
	OG1RF_RS04650	-1.15285	2.44892
	OG1RF_RS10555	-1.1538	2.93808
	OG1RF_RS08555	-1.15495	3.40929
	OG1RF_RS08495	-1.1615	3.2891
	OG1RF_RS01450	-1.16803	2.25535
	OG1RF_RS01990	-1.17322	3.48989
	OG1RF_RS11925	-1.17734	2.99847
	OG1RF_RS04340	-1.17804	2.57377
	OG1RF_RS03655	-1.18622	1.98931
	OG1RF_RS05690	-1.19551	3.06063
	OG1RF_RS05290	-1.20184	3.5922
	OG1RF_RS12365	-1.21213	2.04196
	OG1RF_RS10560	-1.23735	2.92538
	OG1RF_RS02815	-1.27051	1.85574
	OG1RF_RS03030	-1.28291	2.51552
	OG1RF_RS03070	-1.28674	2.90954
	OG1RF_RS01890	-1.29112	3.5754
	OG1RF_RS04785	-1.30005	2.58624
	OG1RF_RS08980	-1.31873	3.85491
	OG1RF_RS01985	-1.32668	3.41264
	OG1RF_RS12695	-1.32745	3.09872
	OG1RF_RS11920	-1.34288	3.31084
	OG1RF_RS06800	-1.34388	2.07798
	OG1RF_RS08150	-1.35848	2.61573
	OG1RF_RS03600	-1.36334	2.01277
	OG1RF_RS05710	-1.38995	3.37242
	OG1RF_RS11260	-1.39858	2.93928
	OG1RF_RS02480	-1.49822	2.0971
	OG1RF_RS10450	-1.50292	2.88431
	OG1RF_RS11270	-1.54866	2.98579
	OG1RF_RS10445	-1.58337	3.10663
	OG1RF_RS04295	-1.67765	2.44179
	OG1RF_RS04230	-1.76934	2.23725
	OG1RF_RS04595	-1.7764	3.10353
	OG1RF_RS04610	-1.95869	3.15109
	OG1RF_RS12370	-1.99191	2.49669
	OG1RF_RS03525	-2.09447	3.65719
	OG1RF_RS03605	-2.18468	2.12997
	OG1RF_RS04580	-7.69937	8.17766
	OG1RF_RS07830	-8.06236	7.42788
	OG1RF_RS07835	-8.24101	7.26884
	OG1RF_RS04585	-8.76971	8.4015
	OG1RF_RS07850	-14.3535	6.37108
	OG1RF_RS07840	-14.4786	9.31011
	OG1RF_RS07845	-15.8528	8.60011

## Sheet: Fig. 6B
						Gel Lanes
						1	2	3	4	5	6	7	8	9	10	11	12	13	14
						LADDER	wt1.1	∆gelE1.1	wt1.2	∆gelE1.2	wt1.3	∆gelE1.3	w1.4	∆gelE2.1	WT2.1	∆gelE2.2	LADDER	Pro-IL1beta control	IL1beta control
		Pro-IL1beta (Norm. Density)
Experiment ID	animal ID	WT	ΔgelE
1	1	0.15911	0.72045
1	2	0.537151	0.21636
1	3	0.177151	0.12429
1	4	0.0907879
2	1	1.01512	0.536606
2	2		0.907516

## Sheet: Fig. 6C
						Gel Lanes
						Ladder	WT			ΔgelE			ΔgelE::gelE352A			BHI			Ladder
							2h	4h	6h	2h	4h	6h	2h	4h	6h	2h	4h	6h
																		*software applies magenta colour on saturated bands when the ladder is included in the image. Thus, we included a picture of the same membrane with and without the ladder

## Sheet: Fig. 6D
						Gel Lanes
							WT				∆fsr				BHI
						Ladder	2h	4h	6h	24h	2h	4h	6h	24h	2h	4h	6h	24h	empty	Ladder
																	*software applies magenta colour on saturated bands when the ladder is included in the image. Thus, we included a picture of the same membrane with and without the ladder
																	*software applies magenta colour on saturated bands when the ladder is included in the image. Thus, we included a picture of the same membrane with and without the ladder
						Below are 3 gels transferred in a single membrane. Only lanes highlighted in GREEN were included in Fig. 6D
						Gel 1 Lanes
						Ladder	WT				∆gelE				ΔgelE::gelE352A				IL-1beta	Ladder
							2h	4h	6h	24h	2h	4h	6h	24h	2h	4h	6h	24h
						Gel 2 Lanes
						Ladder	sprE::Tn #1				sprE::Tn #2				BHI	IL-1beta	Ladder
							2h	4h	6h	24h	2h	4h	6h	24h	24h
						Gel 3 Lanes
						Ladder	WT in DMEM				∆fsr in DMEM				DMEM
							2h	4h	6h	24h	2h	4h	6h	24h	2h	4h	6h	24h

## Sheet: Fig. 6E
		IL-1R activation (OD620nm)
	Experiment ID	DMEM	BHI	WT+pro-IL-1β	WT	gelE*(E352A)+pro-IL-1β	gelE*(E352A)	BHI+pro-IL-1β	DMEM+pro-IL1β	DMEM+IL-1β
	1	0.4105	0.3858	1.9555	0.3829	0.4955	0.364	0.4195	0.5497	1.5158
	2	0.2421	0.2085	2.1098	0.1902	0.6682	0.1767	0.2538	0.2503	3.1927
	3	0.1995	0.1853	1.9072	0.1614	0.389	0.165	0.2201	0.1674	2.1176

## Sheet: Fig. 7
																								Fig. 7G
																				Values in 7F correspond to bacteremia duration (days) for each patient, categorized based on the presence or absence of fsrA				Name	Cohort	fsrA Gene	In-House Mortality	Duke Criteria	Device Replacement	Valve Replacement	Device or Valve Replacement	ICU Stay	Length Hospital Stay	Echocardiographic Confirmation	Bacteremia Duration	Disease Severity
																								DVT1033	Pittsburgh	yes	no	definite	no	no	no	no	33	yes	4	4
		Fig. 7A													Fig. 7E					Fig. 7F				DVT1034	Pittsburgh	no	no	definite	no	no	no	yes	14	yes	1	5
			Vegetation Log10(CFU/mg)														Absolute number	Frequency (%)		fsrA presence				DVT1043	Pittsburgh	yes	no	definite	no	no	no	yes	63	yes	4	5
			Saline						Gentamycin						fsrA presence	No	38	47		Yes	No			DVT1112	Pittsburgh	no	yes	possible	no	no	no	yes	11	no	7	3
		WT	9.84269	9.58664	9.97339	9.70952	9.78108	9.05681	9.04268	8.65365	9.66946	9.64412				Yes	43	53		4	1			DVT1113	Pittsburgh	yes	no	possible	no	no	no	no	7	no	2	1
		Δfsr	10.8232	9.9927	10.815	9.93172		10.1224	10.7049	10.7196	9.48688					Total	81	100		4	7			DVT1114	Pittsburgh	no	yes	definite	no	no	no	yes	47	yes	5	6
																				2	5			DVT1218	Pittsburgh	yes	yes	definite	no	yes	yes	yes	48	yes	2	7
		Fig. 7B																		2	10			DVT1538	Pittsburgh	no	no	possible	no	no	no	yes	54	no	10	3
			Vegetation Weight (mg)																	12	6			DVT1539	Pittsburgh	yes	no	definite	no	no	no	no	8	yes	12	3
			Saline					Gentamycin												2	5			DVT1542	Pittsburgh	no	no	definite	no	yes	yes	yes	47	yes	6	6
		WT	18	20.7	12.5	13.3	17.9	7.3	10.1	9.5	13	8.8								5	2			DVT1543	Pittsburgh	yes	no	definite	no	yes	yes	yes	13	yes	2	5
		Δfsr	43.5	12	36.9	24.4		37.8	36.4	24.7	4.4									4	3			DVT1544	Pittsburgh	yes	yes	possible	no	no	no	yes	13	no	5	3
																				3	9			DVT1545	Pittsburgh	yes	no	definite	no	no	no	no	26	yes	4	4
																				2	3			DVT1546	Pittsburgh	yes	no	definite	no	no	no	no	14	yes	3	4
		Fig. 7C																		5	4			DVT1547	Pittsburgh	yes	no	definite	no	yes	yes	no	20	yes	2	5
			Platelets (10e3/ul)																	2	3			DVT1548	Pittsburgh	no	yes	definite	no	no	no	yes	6	yes	5	5
			Saline					Gentamycin												3	3			DVT1549	Pittsburgh	yes	yes	possible	no	no	no	yes	15	yes	5	5
		WT	142	176	267	86	188	323	312	466	451	490								4	4			DVT1716	Pittsburgh	no	no	definite	yes	no	yes	no	20	yes	2	5
		Δfsr	120	464	234	241		117	208	374	174									7	2			DVT1717	Pittsburgh	yes	no	definite	no	no	no	yes	21	yes	2	5
																				5	2			DVT1718	Pittsburgh	no	no	possible	no	no	no	no	14	no	3	2
																				5	4			DVT1719	Pittsburgh	no	yes	definite	no	no	no	yes	13	yes	9	5
		Fig. 7D																		9	4			DVT1720	Pittsburgh	no	no	possible	no	no	no	yes	12	no	3	2
			Blood Log10(CFU/ml)																	2	5			DVT1721	Pittsburgh	yes	no	possible	yes	yes	yes	yes	27	no	3	4
			Saline					Gentamycin												3	5			DVT1722	Pittsburgh	yes	no	definite	no	no	no	yes	10	yes	4	4
		WT	2.61278	2.32222	2	3.1271	2.86332	2.44716	2.39794	1.30103	2.81291	2.14613								1	4			DVT1723	Pittsburgh	yes	no	definite	no	no	no	yes	22	yes	7	5
		Δfsr	3.45939	2.51851	3.24551	3.46538		3.52244	3.29666	3.25527	2.5682									6	3			DVT1724	Pittsburgh	yes	no	definite	no	no	no	no	29	no	5	3
																				1	3			DVT1725	Pittsburgh	no	no	definite	no	no	no	yes	32	no	4	4
																				3	11			DVT1726	Pittsburgh	yes	no	definite	no	no	no	no	8	yes	5	3
																				4	8			DVT676	Pittsburgh	no	no	definite	no	no	no	no	6	yes	3	3
																				2	2			DVT677	Pittsburgh	no	no	definite	no	no	no	no	15	yes	3	4
																				2	12			DVT678	Pittsburgh	no	no	possible	no	no	no	no	8	no	4	1
																				4	2			DVT679	Pittsburgh	yes	no	possible	yes	no	yes	yes	62	no	9	4
																				3	4			DVT681	Pittsburgh	yes	no	definite	no	no	no	no	13	no	2	2
																				1	4			DVT682	Pittsburgh	yes	no	definite	no	yes	yes	no	10	yes	3	4
																				4	7			DVT683	Pittsburgh	no	no	possible	no	no	no	no	9	no	2	1
																				3	24			DVT684	Pittsburgh	no	yes	definite	no	no	no	yes	10	yes	2	5
																				3	5			DVT685	Pittsburgh	yes	yes	definite	no	no	no	no	5	yes	1	4
																				2	2			DVT686	Pittsburgh	no	no	definite	no	no	no	no	12	yes	4	3
																				1	6			DVT687	Pittsburgh	yes	no	possible	no	no	no	no	24	no	6	2
																				3	11			DVT688	Pittsburgh	yes	no	definite	no	yes	yes	yes	18	yes	1	6
																				6	6			DVT807	Pittsburgh	yes	no	possible	no	no	no	yes	113	no	3	3
																				16	4			DVT808	Pittsburgh	yes	no	possible	no	no	no	no	12	no	4	1
																				2				DVT809	Pittsburgh	yes	no	possible	no	no	no	no	7	no	2	1
																				5				DVT810	Pittsburgh	no	no	possible	no	no	no	no	27	no	4	2
																				2				DVT870	Pittsburgh	no	no	definite	no	no	no	no	9	yes	5	3
																				4				DVT871	Pittsburgh	yes	no	definite	no	yes	yes	no	31	yes	2	5
																								DVT872	Pittsburgh	yes	no	definite	no	no	no	no	31	yes	4	4
																								DVT873	Pittsburgh	yes	yes	definite	no	no	no	yes	6	yes	3	5
																								DVT893	Pittsburgh	yes	yes	definite	no	no	no	yes	95	yes	1	6
																								DVT894	Pittsburgh	yes	no	definite	no	no	no	no	24	yes	4	4
																								DVT957	Pittsburgh	no	yes	definite	no	no	no	yes	126	yes	5	6
																								DVT958	Pittsburgh	yes	yes	possible	no	no	no	yes	10	no	3	3
																								DVT959	Pittsburgh	no	yes	definite	no	no	no	yes	12	yes	4	5
																								DVT986	Pittsburgh	yes	no	possible	no	no	no	no	18	no	3	2
																								DVT987	Pittsburgh	yes	yes	definite	no	no	no	yes	6	yes	2	5
																								DVT988	Pittsburgh	yes	no	possible	no	no	no	yes	9	no	1	2
																								DVT991	Pittsburgh	yes	no	possible	no	no	no	no	12	no	3	1
																								EV_009	Zurich	no	no	definite	no	yes	yes	yes	31	yes	3	6
																								EV_036	Zurich	no	no	possible	no	no	no	no	24	no	3	2
																								EV_049	Zurich	no	no	possible	yes	no	yes	no	59	no	11	3
																								EV_065	Zurich	no	no	definite	yes	yes	yes	yes	38	yes	8	6
																								EV_069	Zurich	yes	no	definite	no	no	no		56	yes		4
																								EV_126	Zurich	yes	no	definite	no	no	no	no	91	yes	6	4
																								EV_127	Zurich	no	no	definite	no	yes	yes	yes	43	yes	2	6
																								EV_132	Zurich	no	no	definite	no	yes	yes	yes	29	yes	12	6
																								EV_158	Zurich	no	no	possible	no	no	no	no	18	no	2	2
																								EV_159	Zurich	no	no	definite	no	no	no	no	46	yes	4	4
																								EV_162	Zurich	no	no	possible	no	no	no	no	31	no	4	2
																								EV_163	Zurich	yes	no	definite	no	no	no	no	53	yes	16	4
																								EV_207	Zurich	no	no	definite	no	yes	yes	yes	19	yes	7	6
																								EV_213	Zurich	no	no	possible	no	no	no	no	70	no	24	2
																								EV_280	Zurich	yes	no	definite	no	no	no	no	14	no	2	3
																								EV_291	Zurich	no	no	definite	no	yes	yes	yes	20	yes	5	6
																								EV_308	Zurich	no	yes	possible	no	no	no	no	116	no	2	3
																								EV_317	Zurich	no	no	definite	no	no	no	no	49	yes	6	4
																								EV_350	Zurich	no	no	definite	no	yes	yes	yes	37	yes	11	6
																								EV_358	Zurich	yes	no	definite	no	no	no	no	16	yes	5	4
																								EV_364	Zurich	no	no	definite	no	no	no	no	34	no	6	3
																								EV_391	Zurich	no	no	definite	no	no	no	no	12	yes	4	3
																								EV_395	Zurich	yes	no	possible	yes	no	yes	no	27	no	2	3
																								EV_396	Zurich	yes	no	definite	no	yes	yes	yes	38	yes	4	6

[truncated: 5 more sheets: Fig. S1, Fig. S2, Fig. S3, Fig. S4, Fig. S9]
